# Supplementary material for: Dual Transcriptomic Analyses Unveil Host–Pathogen Interactions Between Salmonella enterica Serovar Enteritidis and Laying Ducks (Anas platyrhynchos)
Source: Front Microbiol. 2021 Aug 5;12:705712. doi: 10.3389/fmicb.2021.705712 (PMC8374152; doi:10.3389/fmicb.2021.705712)
Supplement: Supplementary Table 1 — Intracellular CFU counts of SE at 0, 3, 6, and 9 h post-infection. [file Table_1.XLSX]

## Sheet: Sheet2
Table S1 Intracellular CFU counts of SE
Invasion					200ul
	infected			Average	Dilution times	Colony forming unit per ml				log CFU/ml
2hpi	50	61	38	49.6667	1	49.6667	50	61	38	1.69607	1.69897	1.78533	1.57978	0.103209
3hpi	69	39	55	54.3333	1	54.3333	69	39	55	1.73507	1.83885	1.59106	1.74036	0.124758
4hpi	41	37	67	48.3333	50	2416.67	2050	1850	3350	3.38322	3.31175	3.26717	3.52504	0.137828
5hpi	85	49	61	65	50	3250	4250	2450	3050	3.51188	3.62839	3.38917	3.4843	0.120443
6hpi	71	66	101	79.3333	50	3966.67	3550	3300	5050	3.59843	3.55023	3.51851	3.70329	0.0988069
7hpi	67	85	49	67	500	33500	33500	42500	24500	4.52504	4.52504	4.62839	4.38917	0.11998
8hpi	59	81	101	80.3333	500	40166.7	29500	40500	50500	4.60387	4.46982	4.60746	4.70329	0.117357
9hpi	96	127	82	101.667	500	50833.3	48000	63500	41000	4.70615	4.68124	4.80277	4.61278	0.0962226
10hpi	162	105	104	123.667	500	61833.3	81000	52500	52000	4.79122	4.90849	4.72016	4.716	0.109949
