# Supplementary material for: Dual Transcriptomic Analyses Unveil Host–Pathogen Interactions Between Salmonella enterica Serovar Enteritidis and Laying Ducks (Anas platyrhynchos)
Source: Front Microbiol. 2021 Aug 5;12:705712. doi: 10.3389/fmicb.2021.705712 (PMC8374152; doi:10.3389/fmicb.2021.705712)
Supplement: Supplementary Table 2 — Summary of dual RNA sequencing for the samples. [file Table_2.XLS]

## Sheet: Table S2
Table S2. Summary of dual RNA sequencing for the samples
			Before Filter					After Filter
Sample	Clean Data(bp)	Q20(%)	Q30(%)	N(%)	GC(%)	HQ Clean Data(bp)	Q20(%)	Q30(%)	N(%)	GC(%)
T_0h-1	11267472000	11042027155 (98.00%)	10657125121 (94.58%)	17006 (0.00%)	6120350274 (54.32%)	10848062639	10701999729 (98.65%)	10357738393 (95.48%)	15906 (0.00%)	5879738841 (54.20%)
T_0h-2	10875913500	10486207737 (96.42%)	9890537964 (90.94%)	55661 (0.00%)	5859563227 (53.88%)	10402295894	10131045493 (97.39%)	9596067868 (92.25%)	50646 (0.00%)	5594312885 (53.78%)
T_0h-3	11130242100	10913291117 (98.05%)	10538662286 (94.68%)	16794 (0.00%)	6009666898 (53.99%)	10807609926	10663064092 (98.66%)	10321458655 (95.50%)	16110 (0.00%)	5824568383 (53.89%)
T_3h-1	14910557100	14610992732 (97.99%)	14017863108 (94.01%)	38601 (0.00%)	7177004237 (48.13%)	14614834190	14382156267 (98.41%)	13821520197 (94.57%)	37955 (0.00%)	7028089779 (48.09%)
T_3h-2	11146136400	10883085849 (97.64%)	10423480621 (93.52%)	37238 (0.00%)	5401226659 (48.46%)	10829404404	10638067198 (98.23%)	10213975406 (94.32%)	36734 (0.00%)	5236867488 (48.36%)
T_3h-3	12796093500	12566605058 (98.21%)	12125214194 (94.76%)	19427 (0.00%)	6154969754 (48.10%)	12508317426	12340773245 (98.66%)	11929386288 (95.37%)	18741 (0.00%)	6003802477 (48.00%)
T_6h-1	15038766600	14763565557 (98.17%)	14249011821 (94.75%)	23292 (0.00%)	7402105734 (49.22%)	14608531874	14416642934 (98.69%)	13944214009 (95.45%)	22204 (0.00%)	7161065413 (49.02%)
T_6h-2	13332245100	13041056332 (97.82%)	12501285534 (93.77%)	43396 (0.00%)	6383832088 (47.88%)	13011486252	12795567958 (98.34%)	12292406425 (94.47%)	42792 (0.00%)	6221295795 (47.81%)
T_6h-3	14661128700	14395954539 (98.19%)	13884960915 (94.71%)	22812 (0.00%)	7126413141 (48.61%)	14353423057	14156760260 (98.63%)	13678196983 (95.30%)	22038 (0.00%)	6966779272 (48.54%)
T_9h-1	10967865300	10762347755 (98.13%)	10385671338 (94.69%)	16552 (0.00%)	5748659032 (52.41%)	10696577971	10549808084 (98.63%)	10201112561 (95.37%)	15991 (0.00%)	5595058380 (52.31%)
T_9h-2	12455034600	12228577669 (98.18%)	11810390654 (94.82%)	19332 (0.00%)	6425195853 (51.59%)	12153021665	11992562579 (98.68%)	11605177692 (95.49%)	18646 (0.00%)	6257436368 (51.49%)
T_9h-3	11837890800	11606639549 (98.05%)	11193788718 (94.56%)	18157 (0.00%)	6071846306 (51.29%)	11477182095	11318946469 (98.62%)	10940969250 (95.33%)	17302 (0.00%)	5873501934 (51.18%)
Sample	Clean Reads Num	HQ Clean Reads Num(%)	Read length	adapter(%)	low quality(%)	polyA(%)	N(%)
T_0h-1	75116480	74080948 (98.62%)	150 + 150	483870 (0.64%)	551524 (0.73%)	69 (0%)	0 (0%)
T_0h-2	72506090	70926836 (97.82%)	150 + 150	492604 (0.68%)	1086538 (1.5%)	56 (0%)	0 (0%)
T_0h-3	74201614	73042230 (98.44%)	150 + 150	472902 (0.64%)	686314 (0.92%)	84 (0%)	0 (0%)
T_3h-1	99403714	98435436 (99.03%)	150 + 150	354028 (0.36%)	613890 (0.62%)	180 (0%)	0 (0%)
T_3h-2	74307576	73339446 (98.7%)	150 + 150	337046 (0.45%)	630850 (0.85%)	117 (0%)	0 (0%)
T_3h-3	85307290	84467746 (99.02%)	150 + 150	359290 (0.42%)	480070 (0.56%)	92 (0%)	0 (0%)
T_6h-1	100258444	99124832 (98.87%)	150 + 150	591382 (0.59%)	542026 (0.54%)	102 (0%)	0 (0%)
T_6h-2	88881634	87882734 (98.88%)	150 + 150	328706 (0.37%)	669892 (0.75%)	151 (0%)	0 (0%)
T_6h-3	97740858	96704070 (98.94%)	150 + 150	381190 (0.39%)	655420 (0.67%)	89 (0%)	0 (0%)
T_9h-1	73119102	72148742 (98.67%)	150 + 150	428092 (0.59%)	542086 (0.74%)	91 (0%)	0 (0%)
T_9h-2	83033564	81944810 (98.69%)	150 + 150	467868 (0.56%)	620688 (0.75%)	99 (0%)	0 (0%)
T_9h-3	78919272	77867500 (98.67%)	150 + 150	425950 (0.54%)	625594 (0.79%)	114 (0%)	0 (0%)
