# Supplementary material for: Dual Transcriptomic Analyses Unveil Host–Pathogen Interactions Between Salmonella enterica Serovar Enteritidis and Laying Ducks (Anas platyrhynchos)
Source: Front Microbiol. 2021 Aug 5;12:705712. doi: 10.3389/fmicb.2021.705712 (PMC8374152; doi:10.3389/fmicb.2021.705712)
Supplement: Supplementary Table 5 — Analysis of dGCs differentially expressed mRNAs between 0, 3, 6, and 9 h post-infection. [file Table_5.XLSX]

## Sheet: T_0h-vs-T_3h.genes.filter.annot
Table S5. Analysis of differentially expressed mRNAs between 0, 3, 6, and 9 hours
Differentially expressed mRNAs between T_0h and T_3h
id	T_0h_count	T_3h_count	T_0h_fpkm	T_3h_fpkm	log2(FC)	Pvalue	FDR	significant	Symbol	Description	KEGG_A_class	KEGG_B_class	Pathway	K_ID	GO Component	GO Function	GO Process
XLOC_000028	70	27	6.58333	1.95667	-1.75042	5.84145e-13	1.84304e-12	yes	SMKR1	EOB08714.1 hypothetical protein Anapl_10451 [Anas platyrhynchos]	-	-	-	-	-	-	-
XLOC_000058	6.66667	0.666667	0.283333	0.0266667	-3.40939	0.000317907	0.000565972	yes	-	XP_013040890.1 PREDICTED: uncharacterized protein LOC106038726 isoform X1 [Anser cygnoides domesticus]	-	-	-	-	-	-	-
XLOC_000081	128.667	512.667	1.61	4.73	1.55478	1.54951e-17	6.00001e-17	yes	-	XP_013040891.1 PREDICTED: uncharacterized protein LOC106038726 isoform X2 [Anser cygnoides domesticus]	-	-	-	-	-	-	-
XLOC_000082	72	416	1.20333	5.12333	2.09005	9.97391e-26	5.33583e-25	yes	-	-	-	-	-	-	-	-	-
XLOC_000086	4.66667	76.6667	0.12	1.46667	3.61143	3.05602e-22	1.43066e-21	yes	-	-	-	-	-	-	-	-	-
XLOC_000167	509.333	226	19.1967	6.02667	-1.67142	1.24311e-27	7.18849e-27	yes	-	-	-	-	-	-	-	-	-
XLOC_000308	5.66667	160.667	0.0433333	0.976667	4.49432	1.3663e-48	1.60957e-47	yes	-	-	-	-	-	-	-	-	-
XLOC_000310	52.3333	135.333	1.72333	3.48	1.01389	4.16998e-05	7.98641e-05	yes	-	-	-	-	-	-	-	-	-
XLOC_000335	33.3333	13.6667	1.30667	0.423333	-1.62603	7.47428e-06	1.51845e-05	yes	-	-	-	-	-	-	-	-	-
XLOC_000343	0	2.66667	0.001	0.173333	7.43741	0.023249	0.0337501	yes	-	-	-	-	-	-	-	-	-
XLOC_000505	0	4.33333	0.001	0.113333	6.82443	0.00815177	0.0125438	yes	-	-	-	-	-	-	-	-	-
XLOC_000521	17.6667	53.6667	0.213333	0.47	1.13955	0.000233211	0.000419582	yes	-	-	-	-	-	-	-	-	-
XLOC_000531	17	0	0.716667	0.001	-9.48516	7.38444e-14	2.43202e-13	yes	-	-	-	-	-	-	-	-	-
XLOC_000545	486.787	61.34	22.7667	2.24667	-3.34107	1.73743e-32	1.19664e-31	yes	-	-	-	-	-	-	-	-	-
XLOC_000547	44	167.667	0.27	0.79	1.54889	9.57179e-13	2.99079e-12	yes	-	KFP56836.1 hypothetical protein N323_02102, partial [Cathartes aura]	-	-	-	-	-	-	-
XLOC_000554	4.66667	61.3333	0.06	0.61	3.34577	1.05409e-16	3.93907e-16	yes	-	XP_012947056.1 PREDICTED: protein MON2 homolog [Anas platyrhynchos]	-	-	-	-	-	-	-
XLOC_000561	98.3333	27.3333	4.14667	0.886667	-2.22549	6.96677e-21	3.09547e-20	yes	-	-	-	-	-	-	-	-	-
XLOC_000606	733.333	4248.67	15.79	69.4033	2.13599	2.64115e-92	9.54302e-91	yes	-	EOA96237.1 hypothetical protein Anapl_07437 [Anas platyrhynchos]	-	-	-	-	-	-	-
XLOC_000622	11.3333	57	1.35667	5.11	1.91326	8.12397e-09	2.02173e-08	yes	-	-	-	-	-	-	-	-	-
XLOC_000678	366	2037.33	1.76667	7.42333	2.07104	2.84958e-59	4.53434e-58	yes	-	-	-	-	-	-	-	-	-
XLOC_000700	7	42.6667	0.0966667	0.463333	2.26096	2.80031e-08	6.73133e-08	yes	-	EOB09188.1 hypothetical protein Anapl_13642 [Anas platyrhynchos]	-	-	-	-	-	-	-
XLOC_000719	20.6667	56	0.326667	0.683333	1.06477	0.0024388	0.00398393	yes	-	-	-	-	-	-	-	-	-
XLOC_000725	10	67	0.123333	0.596667	2.27436	1.95045e-13	6.29908e-13	yes	-	-	-	-	-	-	-	-	-
XLOC_000748	75.3333	217	0.78	1.69667	1.12116	4.53194e-09	1.1469e-08	yes	-	-	-	-	-	-	-	-	-
XLOC_000801	631	2475	1.22667	3.64667	1.57184	3.63986e-24	1.84866e-23	yes	-	XP_017932393.1 PREDICTED: LOW QUALITY PROTEIN: mycophenolic acid acyl-glucuronide esterase, mitochondrial [Manacus vitellinus]	-	-	-	-	-	-	-
XLOC_000802	12.3333	73.3333	0.646667	2.95	2.18962	8.10986e-13	2.54186e-12	yes	-	-	-	-	-	-	-	-	-
XLOC_000940	1	9	0.103333	0.726667	2.81399	0.0119433	0.0180158	yes	-	-	-	-	-	-	-	-	-
XLOC_001000	5.33333	33.6667	0.216667	0.986667	2.18709	3.14692e-07	7.06798e-07	yes	-	-	-	-	-	-	-	-	-
XLOC_001026	19	2	4.43667	0.276667	-4.00326	6.7446e-09	1.68835e-08	yes	-	EOB03909.1 Protein unc-84-like protein B [Anas platyrhynchos]	-	-	-	-	-	-	-
XLOC_001027	61	17.6667	9.32667	1.86667	-2.3209	7.68037e-10	2.03989e-09	yes	Sun2	EOB03909.1 Protein unc-84-like protein B [Anas platyrhynchos]	-	-	-	-	GO:0044422//organelle part;GO:0043231//intracellular membrane-bounded organelle;GO:0031975//envelope;GO:0005634//nucleus;GO:0043229//intracellular organelle;GO:0005623//cell;GO:0043227//membrane-bounded organelle;GO:0005622//intracellular;GO:0031967//organelle envelope;GO:0044424//intracellular part;GO:0043226//organelle;GO:0044446//intracellular organelle part;GO:0005635//nuclear envelope;GO:001…	-	GO:0044763//single-organism cellular process;GO:0009987//cellular process;GO:0044699//single-organism process;GO:0051179//localization;GO:0051641//cellular localization
XLOC_001079	513.667	2719	12.1433	48.5133	1.99822	1.17477e-54	1.63426e-53	yes	-	-	-	-	-	-	-	-	-
XLOC_001113	728	2038.33	2.33667	4.94333	1.08103	2.30082e-19	9.6022e-19	yes	-	-	-	-	-	-	-	-	-
XLOC_001194	818	352.667	4.30333	1.40333	-1.6166	5.14431e-23	2.48983e-22	yes	-	XP_012950620.1 PREDICTED: LOW QUALITY PROTEIN: uncharacterized protein LOC101803597 [Anas platyrhynchos]	Environmental Information Processing	Signal transduction	ko04630//Jak-STAT signaling pathway	K18026	-	-	-
XLOC_001216	0.333333	6	0.0133333	0.163333	3.61471	0.000483005	0.000843718	yes	-	-	-	-	-	-	-	-	-
XLOC_001252	17	63	0.296667	0.966667	1.70418	6.50474e-07	1.428e-06	yes	-	-	-	-	-	-	-	-	-
XLOC_001318	227.333	148.333	1.91	0.933333	-1.03311	1.43519e-06	3.07138e-06	yes	-	-	-	-	-	-	-	-	-
XLOC_001426	118.667	607	0.193333	0.763333	1.98122	8.92371e-21	3.94652e-20	yes	-	XP_012950620.1 PREDICTED: LOW QUALITY PROTEIN: uncharacterized protein LOC101803597 [Anas platyrhynchos]	Environmental Information Processing	Signal transduction	ko04630//Jak-STAT signaling pathway	K18026	-	-	-
XLOC_001471	0.666667	26.6667	0.04	1.15333	4.84967	1.58622e-12	4.88819e-12	yes	-	-	-	-	-	-	-	-	-
XLOC_001498	37.3333	14.3333	0.773333	0.223333	-1.79189	2.27514e-06	4.80274e-06	yes	-	-	-	-	-	-	-	-	-
XLOC_001508	14	57	0.683333	1.77	1.37309	6.33292e-08	1.4897e-07	yes	-	-	-	-	-	-	-	-	-
XLOC_001514	1.33333	10.3333	0.0633333	0.403333	2.67094	0.000160099	0.000292109	yes	-	-	-	-	-	-	-	-	-
XLOC_001533	11	35.6667	0.26	0.863333	1.73141	5.39137e-05	0.000102382	yes	-	-	-	-	-	-	-	-	-
XLOC_001543	285	1636.67	1.14667	4.91667	2.10023	6.0281e-58	9.28121e-57	yes	-	-	-	-	-	-	-	-	-
XLOC_001547	92.6667	691.667	3.87333	21.95	2.50257	3.73249e-57	5.5818e-56	yes	ARFGAP3	XP_009277314.1 PREDICTED: ADP-ribosylation factor GTPase-activating protein 3 [Aptenodytes forsteri]	Cellular Processes	Transport and catabolism	ko04144//Endocytosis	K12493	GO:0044464//cell part;GO:0044424//intracellular part;GO:0005623//cell;GO:0005622//intracellular;GO:0044444//cytoplasmic part;GO:0005737//cytoplasm	-	GO:0071702//organic substance transport;GO:0033036//macromolecule localization;GO:0015031//protein transport;GO:0006810//transport;GO:0045184//establishment of protein localization;GO:0051234//establishment of localization;GO:0051179//localization;GO:0008104//protein localization
XLOC_001585	13.6667	52.3333	0.3	0.9	1.58496	6.3934e-06	1.30461e-05	yes	-	-	-	-	-	-	-	-	-
XLOC_001617	1.33333	14.3333	0.0566667	0.483333	3.09245	1.81706e-05	3.58331e-05	yes	-	-	-	-	-	-	-	-	-
XLOC_001658	0.666667	19.6667	0.0433333	0.94	4.43911	4.60461e-11	1.31209e-10	yes	A1m	XP_009328554.1 PREDICTED: alpha-2-macroglobulin-like, partial [Pygoscelis adeliae]	-	-	-	-	-	-	-
XLOC_001669	17.3333	209.333	1.82	16.4767	3.17841	1.5071e-41	1.40619e-40	yes	-	AAT45461.1 APC-associated C-type lectin inhibitory receptor 1 [Anas platyrhynchos]	-	-	-	-	-	-	-
XLOC_001791	108.667	15.6667	0.983333	0.106667	-3.20457	7.52483e-22	3.47338e-21	yes	-	-	-	-	-	-	-	-	-
XLOC_001805	0	2.33333	0.001	0.0933333	6.54432	0.000758461	0.00130097	yes	-	-	-	-	-	-	-	-	-
XLOC_001942	40.3333	538	0.186667	1.93333	3.37255	1.42527e-38	1.20521e-37	yes	-	-	-	-	-	-	-	-	-
XLOC_001995	12.3333	163.333	0.39	4.12	3.4011	1.01376e-25	5.4216e-25	yes	-	XP_009322285.1 PREDICTED: filamin A-interacting protein 1-like isoform X1 [Pygoscelis adeliae]	-	-	-	-	-	-	-
XLOC_002069	16.3333	0	0.926667	0.001	-9.85591	6.57964e-14	2.16962e-13	yes	-	-	-	-	-	-	-	-	-
XLOC_002070	135.667	795.667	0.473333	2.05333	2.11704	4.01722e-32	2.73188e-31	yes	-	KFV80372.1 hypothetical protein N308_07633, partial [Struthio camelus australis]	Metabolism	Amino acid metabolism;Global and Overview;Nucleotide metabolism	ko01100//Metabolic pathways;ko00230//Purine metabolism;ko00250//Alanine, aspartate and glutamate metabolism	K01939	-	-	-
XLOC_002071	7.33333	86	0.14	1.26	3.16993	4.51378e-20	1.93992e-19	yes	-	-	-	-	-	-	-	-	-
XLOC_002096	18.6667	2.33333	1.53	0.143333	-3.41609	3.25504e-09	8.29869e-09	yes	-	EOB02600.1 hypothetical protein Anapl_09412 [Anas platyrhynchos]	-	-	-	-	-	-	-
XLOC_002215	0	3	0.001	0.416667	8.70275	0.0162654	0.0241164	yes	-	-	-	-	-	-	-	-	-
XLOC_002216	0.333333	6.66667	0.0166667	0.356667	4.41954	0.00405509	0.0064494	yes	-	-	-	-	-	-	-	-	-
XLOC_002231	89	18.6667	7.00667	1.41333	-2.30963	1.87477e-22	8.86659e-22	yes	-	XP_018862611.1 PREDICTED: uncharacterized protein LOC109022696 isoform X1 [Parus major]	-	-	-	-	-	-	-
XLOC_002258	178.667	86.3333	0.95	0.343333	-1.46832	2.29943e-13	7.39507e-13	yes	-	-	-	-	-	-	-	-	-
XLOC_002291	0	1006.67	0.001	7.64333	12.9	7.92857e-152	8.05373e-150	yes	-	-	-	-	-	-	-	-	-
XLOC_002307	0	4.66667	0.001	0.843333	9.71996	0.00220217	0.00361382	yes	-	-	-	-	-	-	-	-	-
XLOC_002311	0.333333	14	0.0133333	0.476667	5.15987	2.02623e-06	4.29358e-06	yes	-	-	-	-	-	-	-	-	-
XLOC_002343	17.6667	190.667	0.553333	5.11667	3.20898	2.89123e-34	2.11678e-33	yes	-	-	-	-	-	-	-	-	-
XLOC_002435	7.33333	38.6667	0.126667	0.526667	2.05585	0.000170944	0.000311194	yes	-	-	-	-	-	-	-	-	-
XLOC_002437	18	6.66667	0.48	0.136667	-1.81237	1.64171e-05	3.24744e-05	yes	-	-	-	-	-	-	-	-	-
XLOC_002440	40	23.6667	1.12333	0.526667	-1.09282	2.23756e-05	4.38418e-05	yes	-	EOB05228.1 Mid1-interacting protein 1 [Anas platyrhynchos]	-	-	-	-	-	-	-
XLOC_002446	4.33333	0.666667	1.49	0.133333	-3.4822	0.00520779	0.00818678	yes	Klc4	XP_012986127.1 PREDICTED: heme-binding protein 1-like [Melopsittacus undulatus]	-	-	-	-	GO:0044446//intracellular organelle part;GO:0032991//macromolecular complex;GO:0015630//microtubule cytoskeleton;GO:0043232//intracellular non-membrane-bounded organelle;GO:0042995//cell projection;GO:0005622//intracellular;GO:0005623//cell;GO:0044430//cytoskeletal part;GO:0044464//cell part;GO:0044422//organelle part;GO:0043226//organelle;GO:0043234//protein complex;GO:0044424//intracellular par…	-	GO:0044699//single-organism process;GO:1902578//single-organism localization;GO:0007018//microtubule-based movement;GO:0006928//movement of cell or subcellular component;GO:0010970//establishment of localization by movement along microtubule;GO:0044763//single-organism cellular process;GO:0051234//establishment of localization;GO:0009987//cellular process;GO:0007017//microtubule-based process;GO:…
XLOC_002466	46.6667	374.667	0.46	2.77	2.59018	3.88997e-42	3.70223e-41	yes	-	-	-	-	-	-	-	-	-
XLOC_002486	20.6667	4.66667	0.49	0.08	-2.61471	3.50382e-07	7.84342e-07	yes	-	-	-	-	-	-	-	-	-
XLOC_002563	0.333333	52.3333	0.00666667	0.796667	6.90087	1.76614e-27	1.0144e-26	yes	-	-	-	-	-	-	-	-	-
XLOC_002570	1	11	0.0266667	0.233333	3.12928	0.000698806	0.00120286	yes	-	-	-	-	-	-	-	-	-
XLOC_002618	52.6667	193	0.37	1.02333	1.46768	1.17842e-10	3.28546e-10	yes	-	-	-	-	-	-	-	-	-
XLOC_002698	7.66667	0	0.723333	0.001	-9.49852	4.82362e-05	9.18923e-05	yes	-	-	-	-	-	-	-	-	-
XLOC_002703	158.333	30	1.60333	0.233333	-2.78061	2.75967e-37	2.24316e-36	yes	-	EOB00065.1 hypothetical protein Anapl_12537 [Anas platyrhynchos]	-	-	-	-	-	-	-
XLOC_002742	1.66667	12.6667	0.05	0.28	2.48543	1.63799e-05	3.24165e-05	yes	-	-	-	-	-	-	-	-	-
XLOC_002753	0	6	0.001	0.156667	7.29155	9.81175e-06	1.97421e-05	yes	-	-	-	-	-	-	-	-	-
XLOC_002803	102.667	319.333	1.16333	2.65	1.18773	1.428e-12	4.41409e-12	yes	Sowahc	XP_005151404.1 PREDICTED: ankyrin repeat domain-containing protein SOWAHC, partial [Melopsittacus undulatus]	-	-	-	-	-	-	-
XLOC_002805	0.333333	15	0.02	0.69	5.10852	1.61918e-08	3.95693e-08	yes	-	-	-	-	-	-	-	-	-
XLOC_002856	0	5.33333	0.001	0.19	7.56986	0.00244146	0.00398786	yes	-	-	-	-	-	-	-	-	-
XLOC_002949	20.6667	149.333	0.216667	1.20667	2.47748	8.76619e-23	4.21001e-22	yes	-	-	-	-	-	-	-	-	-
XLOC_002983	48	25.3333	0.84	0.306667	-1.45372	0.000216013	0.000390117	yes	-	XP_009936857.1 PREDICTED: LOW QUALITY PROTEIN: uncharacterized protein LOC104333090, partial [Opisthocomus hoazin]	Metabolism;Organismal Systems	Endocrine system;Global and Overview;Lipid metabolism	ko01100//Metabolic pathways;ko03320//PPAR signaling pathway;ko00561//Glycerolipid metabolism	K00864	-	-	-
XLOC_002997	66.3333	342.667	3.52667	14.0133	1.99042	5.49488e-19	2.25936e-18	yes	mzt1	XP_009944970.1 PREDICTED: mitotic-spindle organizing protein 1, partial [Leptosomus discolor]	-	-	-	-	GO:0044430//cytoskeletal part;GO:0044446//intracellular organelle part;GO:0005815//microtubule organizing center;GO:0043229//intracellular organelle;GO:0044464//cell part;GO:0005737//cytoplasm;GO:0044422//organelle part;GO:0000930//gamma-tubulin complex;GO:0015630//microtubule cytoskeleton;GO:0043232//intracellular non-membrane-bounded organelle;GO:0005623//cell;GO:0043234//protein complex;GO:004…	-	GO:0070727//cellular macromolecule localization;GO:0008104//protein localization;GO:0051641//cellular localization;GO:0031503//protein complex localization;GO:0034629//cellular protein complex localization;GO:0051179//localization;GO:0034613//cellular protein localization;GO:0033036//macromolecule localization
XLOC_003115	106.333	525	1.64333	6.46333	1.97565	3.61724e-25	1.90052e-24	yes	Lrch1	XP_012959882.1 PREDICTED: leucine-rich repeat and calponin homology domain-containing protein 1 [Anas platyrhynchos]	-	-	-	-	-	-	-
XLOC_003137	71	31	1.54	0.54	-1.5119	1.13859e-09	2.98771e-09	yes	-	-	-	-	-	-	-	-	-
XLOC_003161	311	1585.33	3.26667	8.83667	1.43568	1.04337e-34	7.76921e-34	yes	-	-	-	-	-	-	-	-	-
XLOC_003182	14	109	0.24	1.37333	2.51658	1.26179e-20	5.54685e-20	yes	-	-	-	-	-	-	-	-	-
XLOC_003189	0.333333	82.3333	0.00666667	1.22667	7.52356	1.5271e-34	1.12725e-33	yes	-	-	-	-	-	-	-	-	-
XLOC_003190	0	3.66667	0.001	0.15	7.22882	0.00114042	0.00192526	yes	-	-	-	-	-	-	-	-	-
XLOC_003195	55.3333	24.3333	0.833333	0.253333	-1.71786	0.000243682	0.000437787	yes	-	-	-	-	-	-	-	-	-
XLOC_003234	27.6667	3	0.83	0.0533333	-3.96	3.82814e-11	1.0945e-10	yes	-	-	-	-	-	-	-	-	-
XLOC_003295	0	7	0.001	0.356667	8.47843	0.00266666	0.00433423	yes	-	-	-	-	-	-	-	-	-
XLOC_003308	459.333	2714.33	5.46	24.1	2.14206	1.09473e-104	4.99462e-103	yes	-	-	-	-	-	-	-	-	-
XLOC_003341	0	2.33333	0.001	0.12	6.90689	0.007497	0.0115737	yes	-	-	-	-	-	-	-	-	-
XLOC_003392	0	16	0.001	0.676667	9.4023	2.57779e-08	6.20753e-08	yes	-	-	-	-	-	-	-	-	-
XLOC_003460	77.3333	317.667	0.69	1.89	1.45372	9.96143e-21	4.39462e-20	yes	-	XP_012962826.1 PREDICTED: gamma-aminobutyric acid receptor subunit alpha-4 isoform X1 [Anas platyrhynchos]	-	-	-	-	-	-	-
XLOC_003463	10.3333	60	0.19	0.763333	2.00631	2.46607e-07	5.57055e-07	yes	-	-	-	-	-	-	-	-	-
XLOC_003539	0.333333	12	0.01	0.246667	4.62449	0.000173077	0.000314864	yes	-	-	-	-	-	-	-	-	-
XLOC_003554	3	0	0.403333	0.001	-8.65583	0.0193728	0.0284316	yes	-	-	-	-	-	-	-	-	-
XLOC_003577	11.3333	5.33333	1.57	0.563333	-1.4787	0.0068712	0.0106575	yes	-	-	-	-	-	-	-	-	-
XLOC_003596	121.333	53	1.73667	0.57	-1.60729	1.39584e-13	4.54338e-13	yes	-	-	-	-	-	-	-	-	-
XLOC_003597	197.333	93	1.87	0.68	-1.45943	3.79309e-16	1.38571e-15	yes	-	-	-	-	-	-	-	-	-
XLOC_003611	1.33333	16.6667	0.09	0.92	3.35364	0.00960088	0.0146535	yes	-	-	-	-	-	-	-	-	-
XLOC_003665	15.3333	9.33333	0.77	0.336667	-1.19354	0.0108848	0.0165009	yes	-	-	-	-	-	-	-	-	-
XLOC_003693	10	42.6667	0.356667	1.13333	1.66792	2.32308e-07	5.25639e-07	yes	-	-	-	-	-	-	-	-	-
XLOC_003736	0	1.66667	0.001	0.0733333	6.1964	0.0308554	0.0440545	yes	-	-	-	-	-	-	-	-	-
XLOC_003738	0.666667	24.6667	0.0233333	0.66	4.822	1.76889e-12	5.43349e-12	yes	-	-	-	-	-	-	-	-	-
XLOC_003741	25	91.6667	0.873333	2.46667	1.49796	1.12588e-05	2.25665e-05	yes	-	XP_009555598.1 PREDICTED: coiled-coil domain-containing protein 71L [Cuculus canorus]	-	-	-	-	-	-	-
XLOC_003743	1.66667	16.3333	0.0933333	0.68	2.86507	0.000124272	0.000228861	yes	-	-	-	-	-	-	-	-	-
XLOC_003767	30	3.66667	1.07667	0.08	-3.75043	2.73088e-12	8.31726e-12	yes	-	XP_013051586.1 PREDICTED: uncharacterized protein LOC106045565 [Anser cygnoides domesticus]	-	-	-	-	-	-	-
XLOC_003773	25.3333	81.6667	0.283333	0.72	1.3455	1.37235e-05	2.73302e-05	yes	-	-	-	-	-	-	-	-	-
XLOC_003779	0	3	0.001	0.113333	6.82443	0.000535632	0.000932219	yes	-	-	-	-	-	-	-	-	-
XLOC_003789	4	0	0.336667	0.001	-8.39518	0.022315	0.0325044	yes	-	-	-	-	-	-	-	-	-
XLOC_003794	6.66667	47	0.243333	1.27667	2.39138	1.18897e-06	2.56224e-06	yes	-	AAA49027.1 reverse transcriptase, partial [Gallus gallus]	Genetic Information Processing	Folding, sorting and degradation	ko04120//Ubiquitin mediated proteolysis	K10291	-	-	-
XLOC_003797	0.666667	20	0.02	0.393333	4.29768	1.07698e-10	3.00896e-10	yes	-	-	-	-	-	-	-	-	-
XLOC_003844	49	3.66667	0.716667	0.0433333	-4.04775	9.32965e-24	4.65935e-23	yes	-	EMC83617.1 hypothetical protein A306_08216 [Columba livia]	-	-	-	-	-	-	-
XLOC_003874	146.333	518	1.10667	2.90667	1.39314	2.87738e-22	1.35134e-21	yes	-	-	-	-	-	-	-	-	-
XLOC_003922	627	4127	1.29667	6.51	2.32785	4.27021e-43	4.20025e-42	yes	-	-	-	-	-	-	-	-	-
XLOC_003998	27.6667	2	2.03	0.106667	-4.2503	1.05573e-15	3.78409e-15	yes	-	-	-	-	-	-	-	-	-
XLOC_004005	9	2.33333	0.483333	0.0766667	-2.65635	0.0100905	0.0153631	yes	-	-	-	-	-	-	-	-	-
XLOC_004011	611.333	66.3333	1.94	0.156667	-3.63029	7.53842e-100	3.16242e-98	yes	-	-	-	-	-	-	-	-	-
XLOC_004025	1799.67	655	33.05	8.98333	-1.87933	8.02697e-64	1.44209e-62	yes	-	XP_012960035.1 PREDICTED: uncharacterized protein LOC106018783 [Anas platyrhynchos]	-	-	-	-	-	-	-
XLOC_004026	12	43.3333	0.436667	1.28333	1.55529	0.000102343	0.000189841	yes	-	-	-	-	-	-	-	-	-
XLOC_004062	1.33333	9.66667	0.103333	0.556667	2.42951	0.00040425	0.000712001	yes	-	-	-	-	-	-	-	-	-
XLOC_004096	8.52	196.217	0.0466667	0.826667	4.14684	1.10295e-35	8.48676e-35	yes	-	XP_017669160.1 PREDICTED: LOW QUALITY PROTEIN: RNA-directed DNA polymerase from mobile element jockey-like [Lepidothrix coronata]	Metabolism	Nucleotide metabolism;Global and Overview	ko01100//Metabolic pathways;ko00240//Pyrimidine metabolism	K13809	-	-	-
XLOC_004097	0	79	0.001	0.816667	9.6736	4.16818e-33	2.94232e-32	yes	-	-	-	-	-	-	-	-	-
XLOC_004117	17.3333	123.333	0.23	1.23	2.41895	4.85015e-21	2.16814e-20	yes	-	EOB05311.1 hypothetical protein Anapl_05439, partial [Anas platyrhynchos]	-	-	-	-	-	-	-
XLOC_004225	1.33333	5.66667	0.06	0.153333	1.35364	0.0244486	0.0353478	yes	DNAH3	XP_018409373.1 PREDICTED: dynein heavy chain 3, axonemal-like [Nanorana parkeri]	-	-	-	-	-	-	-
XLOC_004237	0	4	0.001	0.313333	8.29155	0.00523794	0.00823178	yes	CFAP54	XP_005020414.2 PREDICTED: cilia- and flagella-associated protein 54 [Anas platyrhynchos]	-	-	-	-	-	-	-
XLOC_004277	15	8.66667	1.22	0.433333	-1.49333	0.00885504	0.013569	yes	-	-	-	-	-	-	-	-	-
XLOC_004292	5	32.6667	0.0966667	0.576667	2.57665	7.46863e-07	1.63162e-06	yes	-	-	-	-	-	-	-	-	-
XLOC_004341	2	18.3333	0.0433333	0.293333	2.75899	1.38149e-07	3.17298e-07	yes	-	EMC77579.1 hypothetical protein A306_15197 [Columba livia]	-	-	-	-	-	-	-
XLOC_004344	3.33333	26	0.14	0.843333	2.59068	3.88546e-06	8.05364e-06	yes	ACSS3	XP_008496413.1 PREDICTED: acyl-CoA synthetase short-chain family member 3, mitochondrial, partial [Calypte anna]	Metabolism	Global and Overview;Carbohydrate metabolism	ko01100//Metabolic pathways;ko00640//Propanoate metabolism	K01908	GO:0005623//cell;GO:0043226//organelle;GO:0043227//membrane-bounded organelle;GO:0043231//intracellular membrane-bounded organelle;GO:0043229//intracellular organelle;GO:0005622//intracellular;GO:0044424//intracellular part;GO:0044464//cell part	-	-
XLOC_004406	55.6667	220	7.23667	21.7067	1.58474	7.30341e-16	2.63651e-15	yes	-	-	-	-	-	-	-	-	-
XLOC_004433	2.66667	0	0.46	0.001	-8.84549	0.00966342	0.0147434	yes	-	-	-	-	-	-	-	-	-
XLOC_004485	1	15.6667	0.0233333	0.31	3.7318	7.66074e-06	1.5546e-05	yes	-	EOB01297.1 hypothetical protein Anapl_14113 [Anas platyrhynchos]	-	-	-	-	-	-	-
XLOC_004497	26.6667	140	0.213333	0.883333	2.04985	4.44752e-18	1.76274e-17	yes	-	EOB01289.1 hypothetical protein Anapl_14111 [Anas platyrhynchos]	-	-	-	-	-	-	-
XLOC_004537	2.33333	25.3333	0.0766667	0.576667	2.91107	3.72167e-07	8.3092e-07	yes	-	EOA99857.1 hypothetical protein Anapl_02849 [Anas platyrhynchos]	-	-	-	-	-	-	-
XLOC_004542	0.666667	19.3333	0.0166667	0.363333	4.44626	9.22988e-11	2.5885e-10	yes	-	-	-	-	-	-	-	-	-
XLOC_004546	0.333333	34.3333	0.0133333	1.12333	6.3966	2.75466e-14	9.2419e-14	yes	-	-	-	-	-	-	-	-	-
XLOC_004558	23.3333	92	0.216667	0.646667	1.57755	3.84885e-11	1.10023e-10	yes	-	-	-	-	-	-	-	-	-
XLOC_004602	112.667	60	1.01333	0.406667	-1.31719	2.08186e-08	5.04943e-08	yes	-	-	-	-	-	-	-	-	-
XLOC_004635	30.3333	16.3333	1.05667	0.423333	-1.31965	0.00754713	0.0116489	yes	-	-	-	-	-	-	-	-	-
XLOC_004672	0	4.33333	0.001	0.296667	8.2127	0.0195573	0.0286737	yes	-	-	-	-	-	-	-	-	-
XLOC_004689	0.333333	19	0.02	0.88	5.45943	2.54618e-08	6.13597e-08	yes	-	-	-	-	-	-	-	-	-
XLOC_004749	3.66667	0	0.466667	0.001	-8.86625	0.00354245	0.00567544	yes	-	-	-	-	-	-	-	-	-
XLOC_004854	549.333	1817.33	1.74667	4.41	1.33617	3.30215e-21	1.48933e-20	yes	-	EOA96526.1 hypothetical protein Anapl_11230 [Anas platyrhynchos]	Metabolism	Nucleotide metabolism;Amino acid metabolism;Global and Overview	ko01100//Metabolic pathways;ko00230//Purine metabolism;ko00250//Alanine, aspartate and glutamate metabolism	K01939	-	-	-
XLOC_004866	4.33333	0	0.463333	0.001	-8.85591	0.000979295	0.00166193	yes	-	-	-	-	-	-	-	-	-
XLOC_004873	96	32.3333	2.09	0.6	-1.80047	2.05504e-19	8.58756e-19	yes	-	EOA98767.1 hypothetical protein Anapl_02912 [Anas platyrhynchos]	-	-	-	-	-	-	-
XLOC_004882	134	528.667	0.676667	1.99333	1.55867	1.02778e-19	4.35459e-19	yes	-	AAA49027.1 reverse transcriptase, partial [Gallus gallus]	-	-	-	-	-	-	-
XLOC_004944	24.6667	11.6667	0.353333	0.13	-1.44252	3.64617e-05	7.01899e-05	yes	-	-	-	-	-	-	-	-	-
XLOC_004997	5	40.3333	0.74	4.55667	2.62238	1.51367e-08	3.70694e-08	yes	-	XP_013813629.1 PREDICTED: N66 matrix protein-like isoform X1 [Apteryx australis mantelli]	-	-	-	-	-	-	-
XLOC_005012	0	10.6667	0.001	0.56	9.12928	9.46117e-08	2.19677e-07	yes	-	XP_013026417.1 PREDICTED: epidermal differentiation-specific protein-like [Anser cygnoides domesticus]	-	-	-	-	-	-	-
XLOC_005027	7	3	1.18667	0.393333	-1.59309	0.0038057	0.0060743	yes	-	KGL87101.1 putative G-protein coupled receptor 162 [Charadrius vociferus]	-	-	-	-	-	-	-
XLOC_005137	1.66667	14	0.326667	2.11667	2.6959	0.000122204	0.000225157	yes	-	-	-	-	-	-	-	-	-
XLOC_005146	23.6667	124.333	0.276667	1.1	1.99128	2.21815e-16	8.17557e-16	yes	-	-	-	-	-	-	-	-	-
XLOC_005165	0	8.33333	0.001	0.23	7.84549	9.87279e-07	2.13862e-06	yes	ABI3BP	KFP30450.1 Target of Nesh-SH3, partial [Colius striatus]	-	-	-	-	-	-	-
XLOC_005179	6	236	0.0433333	1.33	4.93981	1.82761e-42	1.76015e-41	yes	-	-	Genetic Information Processing	Folding, sorting and degradation	ko04120//Ubiquitin mediated proteolysis	K10291	-	-	-
XLOC_005203	11.3333	45.6667	0.533333	1.62667	1.60881	1.41522e-05	2.81563e-05	yes	-	EOA94695.1 hypothetical protein Anapl_13402 [Anas platyrhynchos]	-	-	-	-	-	-	-
XLOC_005274	4	39.6667	0.21	1.53	2.86507	1.61468e-13	5.23669e-13	yes	-	-	-	-	-	-	-	-	-
XLOC_005307	33.6667	15.6667	1.34	0.486667	-1.46123	2.25381e-05	4.41496e-05	yes	-	-	-	-	-	-	-	-	-
XLOC_005415	5.33333	0	0.436667	0.001	-8.77039	0.000217383	0.000392374	yes	-	-	-	-	-	-	-	-	-
XLOC_005510	18.6667	54	1.19333	2.93333	1.29754	9.59919e-06	1.9329e-05	yes	-	-	-	-	-	-	-	-	-
XLOC_005528	0	3.66667	0.001	0.26	8.02237	0.0131346	0.0197012	yes	-	-	-	-	-	-	-	-	-
XLOC_005542	11.6667	146	0.106667	0.99	3.21432	7.87015e-33	5.48128e-32	yes	-	-	-	-	-	-	-	-	-
XLOC_005601	2.66667	29	0.0933333	0.456667	2.29068	2.20604e-10	6.05536e-10	yes	-	-	-	-	-	-	-	-	-
XLOC_005619	35.6667	23	1.94	0.616667	-1.65349	0.00147438	0.0024638	yes	-	-	-	-	-	-	-	-	-
XLOC_005627	10.6667	1.33333	1.18667	0.12	-3.30581	1.22294e-05	2.44513e-05	yes	-	EOB05233.1 hypothetical protein Anapl_12291 [Anas platyrhynchos]	-	-	-	-	-	-	-
XLOC_005653	114.333	349	0.783333	1.78667	1.18957	1.48252e-11	4.35034e-11	yes	-	EOB05311.1 hypothetical protein Anapl_05439, partial [Anas platyrhynchos]	-	-	-	-	-	-	-
XLOC_005668	13	69.3333	0.436667	1.97	2.17359	7.0684e-12	2.11137e-11	yes	-	-	-	-	-	-	-	-	-
XLOC_005686	575.333	1983.33	4.94667	12.7467	1.36559	1.64586e-38	1.38884e-37	yes	-	-	-	-	-	-	-	-	-
XLOC_005704	0.333333	29.3333	0.00333333	0.313333	6.55459	1.35202e-17	5.25168e-17	yes	-	-	-	-	-	-	-	-	-
XLOC_005715	1.66667	21.3333	0.0533333	0.5	3.22882	7.8143e-09	1.94737e-08	yes	-	-	-	-	-	-	-	-	-
XLOC_005749	13.3333	1.33333	0.483333	0.0333333	-3.85798	1.69515e-06	3.61097e-06	yes	-	-	-	-	-	-	-	-	-
XLOC_005806	31	189	0.11	0.53	2.26849	2.45558e-18	9.85341e-18	yes	-	KFM09011.1 hypothetical protein AS27_14818, partial [Aptenodytes forsteri]	Metabolism	Global and Overview;Amino acid metabolism;Nucleotide metabolism	ko01100//Metabolic pathways;ko00230//Purine metabolism;ko00250//Alanine, aspartate and glutamate metabolism	K01939	-	-	-
XLOC_005812	7.66667	56.3333	0.1	0.53	2.40599	2.77972e-13	8.90074e-13	yes	-	-	-	-	-	-	-	-	-
XLOC_005820	14	69	0.21	0.8	1.92961	2.99087e-11	8.61367e-11	yes	-	-	-	-	-	-	-	-	-
XLOC_005882	30.3333	120.333	0.533333	1.59333	1.57894	4.33608e-12	1.30876e-11	yes	-	-	-	-	-	-	-	-	-
XLOC_005884	38.6667	167.333	0.436667	1.48	1.76099	9.91132e-13	3.0915e-12	yes	-	-	-	-	-	-	-	-	-
XLOC_005944	1.66667	14.3333	0.113333	0.823333	2.8609	0.000570454	0.000990217	yes	-	-	-	-	-	-	-	-	-
XLOC_006039	2.33333	24	0.0733333	0.613333	3.06413	1.96521e-07	4.4629e-07	yes	-	-	-	-	-	-	-	-	-
XLOC_006137	5	1	0.713333	0.116667	-2.61218	0.0174176	0.0256953	yes	CLYBL	KFV83960.1 hypothetical protein N308_07839, partial [Struthio camelus australis]	-	-	-	-	-	-	-
XLOC_006150	7	0	0.41	0.001	-8.67948	5.81808e-05	0.000110213	yes	-	-	-	-	-	-	-	-	-
XLOC_006153	8.33333	32	1.26667	3.80667	1.58749	0.00171028	0.00283776	yes	-	-	-	-	-	-	-	-	-
XLOC_006154	11	29.3333	1.14333	2.33333	1.02915	0.000869071	0.00148392	yes	-	-	-	-	-	-	-	-	-
XLOC_006155	9	93.3333	0.886667	7.03333	2.98774	5.82074e-21	2.5934e-20	yes	-	-	-	-	-	-	-	-	-
XLOC_006178	0	5.66667	0.001	0.206667	7.69116	1.56421e-05	3.1002e-05	yes	-	-	-	-	-	-	-	-	-
XLOC_006271	8	0.666667	0.923333	0.0666667	-3.79181	2.36327e-06	4.98421e-06	yes	-	-	-	-	-	-	-	-	-
XLOC_006286	33	2.33333	1.16667	0.0566667	-4.36375	1.54704e-18	6.25437e-18	yes	-	-	-	-	-	-	-	-	-
XLOC_006328	74.5167	22.6667	0.836667	0.2	-2.06465	5.50089e-15	1.91188e-14	yes	-	XP_012962826.1 PREDICTED: gamma-aminobutyric acid receptor subunit alpha-4 isoform X1 [Anas platyrhynchos]	-	-	-	-	-	-	-
XLOC_006367	12.33	32.32	0.463333	1.03667	1.16183	0.00328849	0.00528902	yes	Gpalpp1	XP_012964536.1 PREDICTED: GPALPP motifs-containing protein 1-like [Anas platyrhynchos]	-	-	-	-	-	-	-
XLOC_006394	2	21.3333	0.0666667	0.5	2.90689	1.11191e-08	2.74132e-08	yes	-	XP_005021509.2 PREDICTED: transmembrane protein 251 [Anas platyrhynchos]	-	-	-	-	-	-	-
XLOC_006397	93.3333	705.333	0.723333	4.03333	2.47924	1.90209e-34	1.39703e-33	yes	-	KGL80452.1 hypothetical protein N309_04829, partial [Tinamus guttatus]	-	-	-	-	-	-	-
XLOC_006401	4.33333	120	0.07	1.35	4.26946	1.92848e-27	1.10607e-26	yes	-	-	-	-	-	-	-	-	-
XLOC_006406	3	11.6667	0.18	0.57	1.66297	0.0125224	0.0188384	yes	-	-	-	-	-	-	-	-	-
XLOC_006413	0	42.6667	0.001	0.526667	9.04075	1.04046e-13	3.40636e-13	yes	-	XP_013035026.1 PREDICTED: uncharacterized protein LOC106035046 [Anser cygnoides domesticus]	-	-	-	-	-	-	-
XLOC_006418	97.3333	2557	1.13333	18.75	4.04825	5.15251e-114	2.76472e-112	yes	-	EOB04536.1 hypothetical protein Anapl_09269 [Anas platyrhynchos]	-	-	-	-	-	-	-
XLOC_006425	24.3333	516.667	0.353333	5.63667	3.99574	3.71791e-72	8.16979e-71	yes	-	EOB04535.1 hypothetical protein Anapl_09267 [Anas platyrhynchos]	-	-	-	-	-	-	-
XLOC_006449	0	14.3333	0.001	0.213333	7.73697	5.32997e-10	1.42753e-09	yes	-	-	-	-	-	-	-	-	-
XLOC_006507	0.333333	4.33333	0.0566667	0.5	3.14136	0.0165458	0.0244941	yes	-	-	-	-	-	-	-	-	-
XLOC_006516	506.667	1396.67	22.54	51.7167	1.19814	3.82615e-15	1.34077e-14	yes	-	XP_009684818.1 PREDICTED: DNA-directed RNA polymerases I and III subunit RPAC2 [Struthio camelus australis]	-	-	-	-	GO:0031981//nuclear lumen;GO:0044422//organelle part;GO:0044464//cell part;GO:0043228//non-membrane-bounded organelle;GO:0044428//nuclear part;GO:0044452//nucleolar part;GO:0031974//membrane-enclosed lumen;GO:0043232//intracellular non-membrane-bounded organelle;GO:0070013//intracellular organelle lumen;GO:0005622//intracellular;GO:0043226//organelle;GO:0005634//nucleus;GO:0044446//intracellular …	GO:0005488//binding;GO:0016740//transferase activity;GO:0034062//RNA polymerase activity;GO:0016772//transferase activity, transferring phosphorus-containing groups;GO:0003824//catalytic activity;GO:0005515//protein binding;GO:0016779//nucleotidyltransferase activity	GO:0044260//cellular macromolecule metabolic process;GO:0009059//macromolecule biosynthetic process;GO:0034645//cellular macromolecule biosynthetic process;GO:0043170//macromolecule metabolic process;GO:0009987//cellular process;GO:0071704//organic substance metabolic process;GO:0008152//metabolic process;GO:0009058//biosynthetic process;GO:0044249//cellular biosynthetic process;GO:0044237//cellu…
XLOC_006569	0	6.66667	0.001	0.46	8.84549	0.0028668	0.00463806	yes	-	-	-	-	-	-	-	-	-
XLOC_006615	2.38	32.17	0.176667	1.65333	3.22628	1.95411e-09	5.0457e-09	yes	Nup153	KFP94324.1 Nuclear pore complex protein Nup153, partial [Haliaeetus albicilla]	Genetic Information Processing	Translation	ko03013//RNA transport	K14296	-	-	-
XLOC_006645	38.3333	168.333	1.21	3.39667	1.48911	2.4891e-15	8.79491e-15	yes	-	-	-	-	-	-	-	-	-
XLOC_006707	5.66667	31.6667	0.256667	1.10333	2.1039	4.52839e-05	8.64822e-05	yes	gag-pro-pol	XP_014798428.1 PREDICTED: uncharacterized protein LOC106888600 [Calidris pugnax]	-	-	-	-	-	-	-
XLOC_006733	0	5	0.001	0.573333	9.16323	0.000629895	0.001089	yes	-	-	-	-	-	-	-	-	-
XLOC_006748	0	9.33333	0.001	0.6	9.22882	3.16239e-06	6.59637e-06	yes	-	-	-	-	-	-	-	-	-
XLOC_006850	136.333	503.667	3.63	9.88333	1.44503	4.6866e-14	1.5578e-13	yes	-	-	-	-	-	-	-	-	-
XLOC_006860	3.66667	48	0.123333	1.20333	3.2864	1.66773e-11	4.88049e-11	yes	-	-	-	-	-	-	-	-	-
XLOC_006884	1	19.6667	0.0433333	0.67	3.95061	1.15153e-07	2.65842e-07	yes	-	-	-	-	-	-	-	-	-
XLOC_006906	102.333	50.6667	2.17	0.643333	-1.75406	7.91636e-08	1.84898e-07	yes	-	-	-	-	-	-	-	-	-
XLOC_006928	78	47	1.83	0.81	-1.17585	3.66097e-06	7.602e-06	yes	BRWD3	XP_012947468.1 PREDICTED: bromodomain and WD repeat-containing protein 3-like, partial [Anas platyrhynchos]	-	-	-	-	-	-	GO:0022604//regulation of cell morphogenesis;GO:0050789//regulation of biological process;GO:0050794//regulation of cellular process;GO:0051128//regulation of cellular component organization;GO:0065007//biological regulation;GO:0050793//regulation of developmental process;GO:0022603//regulation of anatomical structure morphogenesis
XLOC_006930	22.3333	13.6667	0.926667	0.423333	-1.13026	0.0190408	0.02798	yes	-	-	-	-	-	-	-	-	-
XLOC_006939	2	10	0.34	1.33667	1.97503	0.00707228	0.0109526	yes	-	-	-	-	-	-	-	-	-
XLOC_006945	0	4.33333	0.001	0.46	8.84549	0.019161	0.0281438	yes	-	-	-	-	-	-	-	-	-
XLOC_006962	29	5.33333	0.64	0.0833333	-2.94111	2.61777e-09	6.71319e-09	yes	-	XP_009955258.1 PREDICTED: bromodomain adjacent to zinc finger domain protein 2B-like [Leptosomus discolor]	-	-	-	-	-	-	-
XLOC_006999	125	23.3333	1.88	0.263333	-2.83577	2.0085e-27	1.14992e-26	yes	DLG1	XP_012952139.1 PREDICTED: disks large homolog 1-like [Anas platyrhynchos]	-	-	-	-	-	-	-
XLOC_007003	40	14.6667	1.33	0.386667	-1.78226	3.36982e-07	7.55391e-07	yes	-	-	-	-	-	-	-	-	-
XLOC_007047	18	7.33333	1.40333	0.436667	-1.68425	1.37819e-05	2.74432e-05	yes	-	-	-	-	-	-	-	-	-
XLOC_007074	1	14.6667	0.05	0.546667	3.45066	3.79913e-06	7.8828e-06	yes	-	-	-	-	-	-	-	-	-
XLOC_007081	3.66667	12.3333	0.143333	0.376667	1.39391	0.0127106	0.0191002	yes	-	-	-	-	-	-	-	-	-
XLOC_007111	31.3333	9.33333	1.51667	0.316667	-2.25987	0.000357078	0.000632503	yes	-	-	-	-	-	-	-	-	-
XLOC_007204	1	13	0.0233333	0.226667	3.28011	5.39706e-07	1.19294e-06	yes	-	EOB04691.1 hypothetical protein Anapl_04998 [Anas platyrhynchos]	-	-	-	-	-	-	-
XLOC_007246	205.69	838	0.5	1.54667	1.62916	5.26421e-28	3.08387e-27	yes	-	KFW67426.1 hypothetical protein AS28_15033, partial [Pygoscelis adeliae]	-	-	-	-	-	-	-
XLOC_007263	3.66667	28.3333	0.146667	0.843333	2.52356	5.02797e-08	1.19019e-07	yes	-	-	-	-	-	-	-	-	-
XLOC_007273	7.66667	388.667	0.15	5.81	5.2755	2.1911e-80	5.85901e-79	yes	-	EOB00309.1 hypothetical protein Anapl_09296, partial [Anas platyrhynchos]	-	-	-	-	-	-	-
XLOC_007284	192	47.3333	2.57	0.48	-2.42066	1.90777e-32	1.3134e-31	yes	-	-	-	-	-	-	-	-	-
XLOC_007324	1.66667	20	0.06	0.526667	3.13386	1.2987e-07	2.98956e-07	yes	-	XP_013047653.1 PREDICTED: uncharacterized protein LOC106042967 isoform X1 [Anser cygnoides domesticus]	-	-	-	-	-	-	-
XLOC_007353	23.6667	0.333333	1.57667	0.0133333	-6.8857	1.04262e-18	4.24057e-18	yes	-	KFW11355.1 hypothetical protein N327_12217, partial [Fulmarus glacialis]	-	-	-	-	-	-	-
XLOC_007354	2.66667	0	0.48	0.001	-8.90689	0.0245789	0.035517	yes	-	-	-	-	-	-	-	-	-
XLOC_007382	37.6667	4.66667	6.86	0.67	-3.35598	1.51346e-14	5.14066e-14	yes	Sesn3	EOB03464.1 Sestrin-3, partial [Anas platyrhynchos]	Cellular Processes	Cell growth and death	ko04115//p53 signaling pathway	K10141	-	-	-
XLOC_007483	71.3333	16.6667	1.45667	0.26	-2.48609	1.09126e-18	4.4373e-18	yes	-	XP_013054498.1 PREDICTED: sterol-4-alpha-carboxylate 3-dehydrogenase, decarboxylating isoform X2 [Anser cygnoides domesticus]	-	-	-	-	-	-	-
XLOC_007493	0	1	0.001	0.1	6.64386	0.0210055	0.0306995	yes	-	-	-	-	-	-	-	-	-
XLOC_007521	5.33333	0	0.613333	0.001	-9.26053	3.01473e-05	5.85087e-05	yes	-	XP_012958972.1 PREDICTED: palmitoyltransferase ZDHHC15 isoform X1 [Anas platyrhynchos]	-	-	-	-	-	-	-
XLOC_007645	2	0	0.466667	0.001	-8.86625	0.0314337	0.0448565	yes	-	-	-	-	-	-	-	-	-
XLOC_007702	9.33333	1	0.376667	0.0266667	-3.82018	0.00026086	0.000467505	yes	-	-	-	-	-	-	-	-	-
XLOC_007799	11.6667	3.33333	0.736667	0.15	-2.29605	0.00102829	0.00174123	yes	-	-	-	-	-	-	-	-	-
XLOC_007836	0	2	0.001	0.24	7.90689	0.00672593	0.0104523	yes	-	XP_013049618.1 PREDICTED: LOW QUALITY PROTEIN: uncharacterized protein LOC106044236 [Anser cygnoides domesticus]	-	-	-	-	-	-	-
XLOC_007843	110	53	5.16667	1.85667	-1.47652	9.4645e-10	2.49937e-09	yes	celf3	XP_009277150.1 PREDICTED: CUGBP Elav-like family member 6 isoform X1 [Aptenodytes forsteri]	-	-	-	-	GO:0044464//cell part;GO:0044424//intracellular part;GO:0005622//intracellular;GO:0005623//cell	GO:0097159//organic cyclic compound binding;GO:0005488//binding	GO:0065008//regulation of biological quality;GO:0044699//single-organism process;GO:0044708//single-organism behavior;GO:0065007//biological regulation;GO:0007610//behavior
XLOC_007903	29.6667	312	0.21	1.71667	3.03115	6.54706e-50	8.00466e-49	yes	-	XP_009884460.1 PREDICTED: RNA-binding protein MEX3B [Charadrius vociferus]	-	-	-	-	-	-	-
XLOC_007999	91.3333	49.6667	0.89	0.36	-1.30581	2.32532e-09	5.98506e-09	yes	-	-	-	-	-	-	-	-	-
XLOC_008000	31.3333	19	0.58	0.27	-1.10309	0.00294079	0.00475157	yes	-	EOA97191.1 Solute carrier organic anion transporter family member 3A1 [Anas platyrhynchos]	-	-	-	-	-	-	-
XLOC_008021	1.33333	11.3333	0.0633333	0.43	2.7633	0.0199675	0.0292433	yes	-	-	-	-	-	-	-	-	-
XLOC_008022	0	8	0.001	0.606667	9.24476	0.00291267	0.00470943	yes	-	-	-	-	-	-	-	-	-
XLOC_008026	0.666667	10.3333	0.0366667	0.463333	3.65951	0.000118477	0.000218639	yes	-	-	-	-	-	-	-	-	-
XLOC_008108	14	37.6667	1.71333	3.52333	1.04014	0.00428274	0.00679541	yes	-	-	-	-	-	-	-	-	-
XLOC_008120	44.6667	23.6667	1.00667	0.403333	-1.31954	0.000215458	0.000389159	yes	-	XP_013048695.1 PREDICTED: D-glucuronyl C5-epimerase isoform X1 [Anser cygnoides domesticus]	-	-	-	-	-	-	-
XLOC_008128	3	0	0.513333	0.001	-9.00375	0.00429935	0.0068211	yes	-	-	-	-	-	-	-	-	-
XLOC_008131	21.3333	12	0.83	0.33	-1.33065	0.00734598	0.0113514	yes	-	EOB08889.1 hypothetical protein Anapl_10209 [Anas platyrhynchos]	-	-	-	-	-	-	-
XLOC_008227	4	129	0.03	0.796667	4.73094	9.60595e-23	4.60783e-22	yes	-	KFO99201.1 hypothetical protein N300_03399, partial [Calypte anna]	-	-	-	-	-	-	-
XLOC_008238	0	5.66667	0.001	0.663333	9.37359	3.59334e-05	6.92141e-05	yes	NNT	EOB01412.1 NAD(P) transhydrogenase, mitochondrial [Anas platyrhynchos]	Metabolism	Global and Overview;Metabolism of cofactors and vitamins	ko01100//Metabolic pathways;ko00760//Nicotinate and nicotinamide metabolism	K00323	-	-	-
XLOC_008250	3.33333	136	0.04	1.27667	4.99624	1.23483e-32	8.54485e-32	yes	-	EOB01412.1 NAD(P) transhydrogenase, mitochondrial [Anas platyrhynchos]	-	-	-	-	-	-	-
XLOC_008274	284.077	925.373	14.3867	35.4067	1.29929	3.88437e-15	1.36058e-14	yes	-	-	-	-	-	-	-	-	-
XLOC_008317	1.33333	30.3333	0.0333333	0.646667	4.27798	6.0764e-09	1.52415e-08	yes	-	-	-	-	-	-	-	-	-
XLOC_008352	8	2	0.68	0.146667	-2.21299	9.3516e-05	0.000174007	yes	-	-	-	-	-	-	-	-	-
XLOC_008378	1.33333	19.6667	0.0233333	0.266667	3.51457	3.85839e-09	9.80134e-09	yes	-	-	-	-	-	-	-	-	-
XLOC_008517	459.333	123	34.1867	6.79333	-2.33124	1.12686e-48	1.32846e-47	yes	SEMA7A	EOA99997.1 Semaphorin-7A, partial [Anas platyrhynchos]	-	-	-	-	GO:0044425//membrane part;GO:0005886//plasma membrane;GO:0031224//intrinsic component of membrane;GO:0044459//plasma membrane part;GO:0016020//membrane;GO:0005623//cell;GO:0044464//cell part;GO:0071944//cell periphery	GO:0005488//binding;GO:0005102//receptor binding;GO:0060089//molecular transducer activity;GO:0005515//protein binding	GO:0048869//cellular developmental process;GO:0009893//positive regulation of metabolic process;GO:0032990//cell part morphogenesis;GO:0007154//cell communication;GO:0031347//regulation of defense response;GO:0048666//neuron development;GO:0040007//growth;GO:0007417//central nervous system development;GO:0030030//cell projection organization;GO:0009967//positive regulation of signal transduction;…
XLOC_008560	3	23.6667	0.46	2.65667	2.52991	1.05351e-07	2.44016e-07	yes	-	XP_010569833.1 PREDICTED: neuromedin-B [Haliaeetus leucocephalus]	Environmental Information Processing	Signaling molecules and interaction	ko04080//Neuroactive ligand-receptor interaction	K05223	-	-	-
XLOC_008600	1	25	0.06	1.1	4.1964	6.74209e-11	1.90703e-10	yes	-	-	-	-	-	-	-	-	-
XLOC_008658	0	3.66667	0.001	0.16	7.32193	0.0260769	0.0375775	yes	-	-	-	-	-	-	-	-	-
XLOC_008663	0	31	0.001	0.25	7.96578	6.81731e-18	2.67834e-17	yes	-	-	-	-	-	-	-	-	-
XLOC_008664	0	47.6667	0.001	0.54	9.07682	4.80237e-22	2.23259e-21	yes	-	-	-	-	-	-	-	-	-
XLOC_008822	138	63.6667	2.41333	0.823333	-1.55148	1.51181e-14	5.13615e-14	yes	pol	XP_012431433.1 PREDICTED: LOW QUALITY PROTEIN: uncharacterized protein LOC105759692 [Taeniopygia guttata]	-	-	-	-	-	-	-
XLOC_008826	7.33333	33	0.2	0.516667	1.36923	0.000205425	0.000371787	yes	-	-	-	-	-	-	-	-	-
XLOC_008831	771	376	10.8033	4.02667	-1.42382	1.11936e-26	6.23192e-26	yes	-	-	-	-	-	-	-	-	-
XLOC_008843	15.3333	64	0.16	0.503333	1.65344	1.93183e-09	4.99025e-09	yes	-	KFV96385.1 Transient receptor potential cation channel subfamily M member 1, partial [Fulmarus glacialis]	-	-	-	-	-	-	-
XLOC_008883	30.6667	1.66667	1.38	0.0633333	-4.44556	6.2528e-21	2.78283e-20	yes	-	-	-	-	-	-	-	-	-
XLOC_008900	22.6667	82.3333	0.133333	0.37	1.47249	4.45811e-08	1.05871e-07	yes	-	-	-	-	-	-	-	-	-
XLOC_008927	1.33333	8	0.0866667	0.45	2.37638	0.00268208	0.00435754	yes	-	-	-	-	-	-	-	-	-
XLOC_008931	5	25.6667	0.2	0.756667	1.91966	2.4351e-06	5.13237e-06	yes	-	-	-	-	-	-	-	-	-
XLOC_009223	17	78	0.323333	1.14333	1.82215	3.84588e-10	1.03871e-09	yes	-	-	-	-	-	-	-	-	-
XLOC_009240	113.333	58	18.3967	7.25667	-1.34207	1.56856e-08	3.8373e-08	yes	-	EOB00808.1 hypothetical protein Anapl_09822 [Anas platyrhynchos]	-	-	-	-	-	-	-
XLOC_009248	34	12.6667	2.35667	0.603333	-1.96572	1.15148e-06	2.48399e-06	yes	Vstm2b	XP_013042282.1 PREDICTED: V-set and transmembrane domain-containing protein 2B [Anser cygnoides domesticus]	-	-	-	-	-	-	-
XLOC_009263	3	0	0.256667	0.001	-8.00375	0.0213981	0.0312393	yes	-	-	-	-	-	-	-	-	-
XLOC_009300	0	7.66667	0.001	0.406667	8.6677	0.0196188	0.0287483	yes	-	-	-	-	-	-	-	-	-
XLOC_009301	1.66667	14.3333	0.08	0.483333	2.59495	1.27034e-05	2.53643e-05	yes	-	-	-	-	-	-	-	-	-
XLOC_009321	13	48.3333	0.246667	0.663333	1.42717	3.57582e-06	7.43092e-06	yes	-	XP_012950514.1 PREDICTED: uncharacterized protein LOC101791976 [Anas platyrhynchos]	-	-	-	-	-	-	-
XLOC_009374	7	29	0.2	0.606667	1.6009	3.90567e-05	7.4962e-05	yes	-	-	-	-	-	-	-	-	-
XLOC_009397	6.33333	0.333333	0.673333	0.0133333	-5.65821	0.000109112	0.000202072	yes	-	-	-	-	-	-	-	-	-
XLOC_009488	6.33333	0	0.85	0.001	-9.73132	0.000254294	0.000456142	yes	-	-	-	-	-	-	-	-	-
XLOC_009533	5	136	0.12	1.63333	3.76671	3.41685e-40	3.04388e-39	yes	-	-	-	-	-	-	-	-	-
XLOC_009537	2	13.6667	0.116667	0.566667	2.28011	0.000270327	0.000484149	yes	-	-	-	-	-	-	-	-	-
XLOC_009631	7	3.66667	0.283333	0.113333	-1.32193	0.010227	0.0155547	yes	-	-	-	-	-	-	-	-	-
XLOC_009656	24.3333	8	3.55667	0.846667	-2.07066	3.69012e-05	7.09935e-05	yes	GSE1	XP_011585768.1 PREDICTED: genetic suppressor element 1-like isoform X1 [Aquila chrysaetos canadensis]	-	-	-	-	-	-	-
XLOC_009658	5	1	1.05333	0.163333	-2.68907	0.014386	0.021468	yes	Gse1	XP_007937335.1 PREDICTED: genetic suppressor element 1 [Orycteropus afer afer]	-	-	-	-	-	-	-
XLOC_009682	30.3333	153.333	0.153333	0.596667	1.96025	3.35711e-17	1.27909e-16	yes	-	-	-	-	-	-	-	-	-
XLOC_009700	14.3333	6	3.41	1.18667	-1.52286	0.000375385	0.000663185	yes	MVD	XP_015729892.1 PREDICTED: diphosphomevalonate decarboxylase [Coturnix japonica]	Metabolism	Metabolism of terpenoids and polyketides;Global and Overview	ko01100//Metabolic pathways;ko01110//Biosynthesis of secondary metabolites;ko01130//Biosynthesis of antibiotics;ko00900//Terpenoid backbone biosynthesis	K01597	GO:0005622//intracellular;GO:0005737//cytoplasm;GO:0044444//cytoplasmic part;GO:0044464//cell part;GO:0005623//cell;GO:0044424//intracellular part	GO:0003824//catalytic activity;GO:1901363//heterocyclic compound binding;GO:0016830//carbon-carbon lyase activity;GO:0032549//ribonucleoside binding;GO:0001882//nucleoside binding;GO:0046983//protein dimerization activity;GO:0032550//purine ribonucleoside binding;GO:0097159//organic cyclic compound binding;GO:0097367//carbohydrate derivative binding;GO:0031072//heat shock protein binding;GO:00055…	GO:0006637//acyl-CoA metabolic process;GO:0008152//metabolic process;GO:0006629//lipid metabolic process;GO:0050789//regulation of biological process;GO:0006720//isoprenoid metabolic process;GO:0006790//sulfur compound metabolic process;GO:0006084//acetyl-CoA metabolic process;GO:0044237//cellular metabolic process;GO:0050794//regulation of cellular process;GO:0051186//cofactor metabolic process;…
XLOC_009809	13.6667	98	0.236667	1.32	2.47961	6.91744e-15	2.39237e-14	yes	-	-	-	-	-	-	-	-	-
XLOC_009831	16.6667	9	0.616667	0.266667	-1.20945	0.0056858	0.00889667	yes	-	-	-	-	-	-	-	-	-
XLOC_009835	39	203.667	0.703333	2.65	1.91371	2.39893e-18	9.63328e-18	yes	-	-	-	-	-	-	-	-	-
XLOC_009861	2	22.3333	0.206667	1.90667	3.20568	7.71715e-08	1.80376e-07	yes	-	EOA97239.1 hypothetical protein Anapl_05048 [Anas platyrhynchos]	-	-	-	-	-	-	-
XLOC_009890	3	22.3333	0.0966667	0.55	2.50834	6.24274e-07	1.37216e-06	yes	-	-	-	-	-	-	-	-	-
XLOC_009898	7.66667	74.6667	0.11	0.753333	2.77578	7.15314e-19	2.9263e-18	yes	-	EOA97238.1 hypothetical protein Anapl_05046 [Anas platyrhynchos]	-	-	-	-	-	-	-
XLOC_009907	11.3333	37	0.57	1.36667	1.26163	5.00008e-05	9.51417e-05	yes	-	-	-	-	-	-	-	-	-
XLOC_009968	3	12.6667	0.69	2.03667	1.56154	0.000874346	0.00149245	yes	-	XP_015730555.1 PREDICTED: collagen alpha-1(VII) chain isoform X1 [Coturnix japonica]	-	-	-	-	-	-	-
XLOC_010054	236	830.333	0.64	1.72	1.42626	2.45027e-20	1.06554e-19	yes	-	EOB05311.1 hypothetical protein Anapl_05439, partial [Anas platyrhynchos]	-	-	-	-	-	-	-
XLOC_010055	162.333	831	0.443333	1.71	1.94753	1.76692e-28	1.05227e-27	yes	-	-	-	-	-	-	-	-	-
XLOC_010083	130.333	79.3333	4.78333	2.24	-1.09452	1.72144e-08	4.20048e-08	yes	-	-	-	-	-	-	-	-	-
XLOC_010249	10.6667	49.3333	0.536667	1.79	1.73786	1.42369e-06	3.0492e-06	yes	-	-	-	-	-	-	-	-	-
XLOC_010284	3.66667	1	0.91	0.19	-2.25987	0.0270455	0.0388969	yes	Uba1	EOA98150.1 Ubiquitin-like modifier-activating enzyme 1, partial [Anas platyrhynchos]	Genetic Information Processing	Folding, sorting and degradation	ko04120//Ubiquitin mediated proteolysis	K03178	-	-	-
XLOC_010293	42.3333	8	1.89	0.25	-2.91839	3.4212e-14	1.14448e-13	yes	-	-	-	-	-	-	-	-	-
XLOC_010294	29.6667	5.33333	2.33667	0.336667	-2.79506	1.19897e-08	2.95102e-08	yes	-	-	-	-	-	-	-	-	-
XLOC_010384	734	116.333	12.0533	1.42	-3.08547	2.36148e-80	6.30418e-79	yes	-	EOA96393.1 hypothetical protein Anapl_12991 [Anas platyrhynchos]	-	-	-	-	-	-	-
XLOC_010388	42	7.66667	3.97333	0.516667	-2.94304	3.5387e-16	1.29482e-15	yes	-	XP_012961461.1 PREDICTED: uncharacterized protein LOC106019268 isoform X1 [Anas platyrhynchos]	-	-	-	-	-	-	-
XLOC_010408	87.3333	51	1.04	0.476667	-1.12553	8.12409e-08	1.89558e-07	yes	-	XP_013047417.1 PREDICTED: twinfilin-2 isoform X1 [Anser cygnoides domesticus]	-	-	-	-	-	-	-
XLOC_010417	0	3.66667	0.001	0.16	7.32193	0.00383634	0.00612019	yes	-	-	-	-	-	-	-	-	-
XLOC_010420	1.66667	48	0.0366667	0.703333	4.26167	3.81169e-21	1.71341e-20	yes	-	XP_012959126.1 PREDICTED: uncharacterized protein LOC106018425 [Anas platyrhynchos]	-	-	-	-	-	-	-
XLOC_010454	2.66667	102.333	0.0266667	0.696667	4.70736	3.02097e-30	1.92018e-29	yes	-	XP_013050847.1 PREDICTED: uncharacterized protein LOC106045067 [Anser cygnoides domesticus]	-	-	-	-	-	-	-
XLOC_010463	143.667	42	3.15333	0.743333	-2.0848	1.29236e-22	6.15358e-22	yes	-	EOA97370.1 hypothetical protein Anapl_09034 [Anas platyrhynchos]	-	-	-	-	-	-	-
XLOC_010466	46.6667	26	2.19667	0.943333	-1.21948	1.81332e-06	3.85658e-06	yes	-	-	-	-	-	-	-	-	-
XLOC_010473	8.33333	3.66667	0.81	0.283333	-1.51542	0.00371298	0.00593569	yes	-	-	-	-	-	-	-	-	-
XLOC_010480	120.667	60	7.56	2.87333	-1.39566	1.18788e-12	3.68881e-12	yes	-	EOB02904.1 hypothetical protein Anapl_16648 [Anas platyrhynchos]	-	-	-	-	-	-	-
XLOC_010485	515	139.667	10.1533	2.06	-2.30124	5.98434e-60	9.6653e-59	yes	-	EOA96139.1 hypothetical protein Anapl_05414 [Anas platyrhynchos]	-	-	-	-	-	-	-
XLOC_010511	12	0.666667	0.503333	0.0166667	-4.91648	0.00338158	0.0054301	yes	-	-	-	-	-	-	-	-	-
XLOC_010627	8.33333	107	0.416667	4.19	3.32998	3.91617e-18	1.5552e-17	yes	-	-	-	-	-	-	-	-	-
XLOC_010639	0	4	0.001	0.206667	7.69116	0.00198374	0.00326933	yes	-	-	-	-	-	-	-	-	-
XLOC_010644	189.333	99.6667	2.53	1.03667	-1.28719	1.05833e-13	3.46223e-13	yes	-	EOB01081.1 hypothetical protein Anapl_10949 [Anas platyrhynchos]	-	-	-	-	-	-	-
XLOC_010654	0.333333	5.33333	0.0166667	0.19	3.51096	0.00147967	0.00247214	yes	-	-	-	-	-	-	-	-	-
XLOC_010729	9.35	1475.55	0.0566667	6	6.72632	6.04018e-168	7.86734e-166	yes	-	EOB01762.1 hypothetical protein Anapl_14448 [Anas platyrhynchos]	-	-	-	-	-	-	-
XLOC_010750	178.667	726	0.576667	1.81333	1.65283	1.09279e-16	4.08084e-16	yes	-	XP_009929489.1 PREDICTED: CD99 antigen-like [Opisthocomus hoazin]	-	-	-	-	-	-	-
XLOC_011072	0	3.33333	0.001	0.33	8.36632	0.000570489	0.000990217	yes	-	-	-	-	-	-	-	-	-
XLOC_011092	47	25	2.09667	0.776667	-1.43273	4.57733e-06	9.43808e-06	yes	-	EOB01931.1 hypothetical protein Anapl_09950 [Anas platyrhynchos]	-	-	-	-	-	-	-
XLOC_011098	19	1.33333	3.83333	0.173333	-4.46698	2.01638e-07	4.57652e-07	yes	-	-	-	-	-	-	-	-	-
XLOC_011121	0	34.3333	0.001	0.9	9.81378	2.37196e-21	1.07551e-20	yes	-	ACR15828.1 granulocyte-macrophage colony-stimulating factor, partial [Gallus gallus]	Environmental Information Processing	Signaling molecules and interaction;Signal transduction	ko04060//Cytokine-cytokine receptor interaction;ko04630//Jak-STAT signaling pathway	K05427	-	-	-
XLOC_011219	228.333	82.3333	9.73333	2.64667	-1.87876	1.24272e-27	7.18849e-27	yes	ccnj	XP_013033958.1 PREDICTED: cyclin-J-like protein isoform X4 [Anser cygnoides domesticus]	-	-	-	-	-	-	-
XLOC_011229	0	26	0.001	1.69667	10.7285	7.30561e-10	1.94259e-09	yes	-	-	-	-	-	-	-	-	-
XLOC_011363	44.6667	20.6667	1.47333	0.516667	-1.51178	0.000106385	0.000197157	yes	-	-	-	-	-	-	-	-	-
XLOC_011409	94.3333	271.667	1.48667	3.24	1.12391	3.32796e-11	9.56063e-11	yes	-	-	-	-	-	-	-	-	-
XLOC_011413	227.667	131.333	18.9167	8.33	-1.18327	1.64628e-10	4.55604e-10	yes	-	-	-	-	-	-	-	-	-
XLOC_011468	143.667	69.6667	1.71333	0.63	-1.44338	1.926e-11	5.6099e-11	yes	-	-	-	-	-	-	-	-	-
XLOC_011511	10.3333	70.3333	0.46	2.31667	2.33234	3.1867e-13	1.01736e-12	yes	-	XP_009915882.1 PREDICTED: uncharacterized protein LOC104312462 [Haliaeetus albicilla]	Environmental Information Processing;Organismal Systems	Signaling molecules and interaction;Immune system;Signal transduction	ko04060//Cytokine-cytokine receptor interaction;ko04630//Jak-STAT signaling pathway;ko04672//Intestinal immune network for IgA production	K05428	-	-	-
XLOC_011539	869.333	381	7.27667	2.42	-1.58827	1.27028e-44	1.31514e-43	yes	-	-	-	-	-	-	-	-	-
XLOC_011634	8.33333	4.33333	1.12333	0.42	-1.41932	0.0204686	0.02995	yes	-	-	-	-	-	-	-	-	-
XLOC_011654	33	99	0.783333	1.72667	1.14029	5.93536e-08	1.39822e-07	yes	-	-	-	-	-	-	-	-	-
XLOC_011689	31	128	0.733333	2.35	1.68012	1.23795e-07	2.85387e-07	yes	-	-	-	-	-	-	-	-	-
XLOC_011727	0	1	0.001	0.0533333	5.73697	0.0272444	0.039155	yes	-	-	-	-	-	-	-	-	-
XLOC_011781	8.66667	0	0.643333	0.001	-9.32942	1.77548e-07	4.04569e-07	yes	-	-	-	-	-	-	-	-	-
XLOC_011805	8.33333	3.66667	0.503333	0.16	-1.65344	0.01481	0.022064	yes	-	-	-	-	-	-	-	-	-
XLOC_011842	24	9	5.03333	1.39	-1.85643	1.48351e-05	2.94568e-05	yes	Snrnp25	XP_015150097.1 PREDICTED: U11/U12 small nuclear ribonucleoprotein 25 kDa protein [Gallus gallus]	-	-	-	-	-	-	-
XLOC_011886	88	34	4.24	1.17333	-1.85345	1.19616e-09	3.13064e-09	yes	-	-	-	-	-	-	-	-	-
XLOC_011910	1	12	0.05	0.433333	3.11548	1.81431e-05	3.57877e-05	yes	-	-	-	-	-	-	-	-	-
XLOC_011960	112.667	322	0.626667	1.36333	1.12137	1.30148e-12	4.03073e-12	yes	-	EOB08976.1 hypothetical protein Anapl_03975 [Anas platyrhynchos]	-	-	-	-	-	-	-
XLOC_011992	9	0.666667	0.696667	0.0366667	-4.24793	2.65315e-06	5.57376e-06	yes	-	XP_012962333.1 PREDICTED: uncharacterized protein LOC106019533 [Anas platyrhynchos]	-	-	-	-	-	-	-
XLOC_011999	4	14.3333	0.193333	0.536667	1.47294	0.00541812	0.00850008	yes	-	XP_014792139.1 PREDICTED: dexamethasone-induced protein isoform X1 [Calidris pugnax]	-	-	-	-	-	-	-
XLOC_012023	42.3333	15.3333	1.76667	0.466667	-1.92057	4.26141e-06	8.80466e-06	yes	-	-	-	-	-	-	-	-	-
XLOC_012163	71.3333	248.333	1.15333	3.03667	1.39668	4.88008e-12	1.46994e-11	yes	-	-	-	-	-	-	-	-	-
XLOC_012166	1	25	0.02	0.423333	4.40372	8.71782e-09	2.16518e-08	yes	-	-	-	-	-	-	-	-	-
XLOC_012174	0	27	0.001	0.626667	9.29155	9.37586e-09	2.32361e-08	yes	-	-	-	-	-	-	-	-	-
XLOC_012210	0	3.33333	0.001	0.273333	8.09452	0.00138889	0.0023272	yes	-	-	-	-	-	-	-	-	-
XLOC_012286	279.333	85.3333	3.52333	0.763333	-2.20656	5.35902e-18	2.11415e-17	yes	-	-	-	-	-	-	-	-	-
XLOC_012317	28	14.3333	2.07	0.773333	-1.42047	0.000219069	0.000395196	yes	-	-	-	-	-	-	-	-	-
XLOC_012378	19	68	0.313333	0.843333	1.4284	5.03799e-06	1.03615e-05	yes	-	KFQ84506.1 hypothetical protein N337_01851, partial [Phoenicopterus ruber ruber]	-	-	-	-	-	-	-
XLOC_012496	0	14.6667	0.001	0.203333	7.6677	8.22511e-08	1.91832e-07	yes	-	-	-	-	-	-	-	-	-
XLOC_012538	25	67	0.896667	1.81	1.01335	0.00394816	0.00628863	yes	-	-	-	-	-	-	-	-	-
XLOC_012589	11.6667	7.66667	1.37667	0.65	-1.08267	0.022391	0.0325916	yes	-	-	-	-	-	-	-	-	-
XLOC_012694	958.333	2815.33	2.55333	5.71	1.16111	7.13645e-18	2.79963e-17	yes	-	EOB00147.1 hypothetical protein Anapl_06904 [Anas platyrhynchos]	-	-	-	-	-	-	-
XLOC_012767	1000.33	351.667	30.3133	8.13333	-1.89803	4.09614e-62	7.01556e-61	yes	-	-	-	-	-	-	-	-	-
XLOC_012807	509	285.333	17.14	7.50667	-1.19112	1.45741e-09	3.78984e-09	yes	-	EOB03660.1 hypothetical protein Anapl_02461 [Anas platyrhynchos]	-	-	-	-	-	-	-
XLOC_012831	52	26	0.763333	0.293333	-1.37977	0.000746994	0.00128225	yes	-	-	-	-	-	-	-	-	-
XLOC_012887	28.6667	3	1.26667	0.11	-3.52546	6.51944e-14	2.15064e-13	yes	-	-	-	-	-	-	-	-	-
XLOC_012896	15	67.6667	0.976667	3.23333	1.72708	0.000131885	0.000242495	yes	PLA2G3	EOB03681.1 Group 3 secretory phospholipase A2 [Anas platyrhynchos]	Metabolism;Organismal Systems	Circulatory system;Global and Overview;Lipid metabolism	ko01100//Metabolic pathways;ko01110//Biosynthesis of secondary metabolites;ko04270//Vascular smooth muscle contraction;ko00564//Glycerophospholipid metabolism;ko00590//Arachidonic acid metabolism;ko00565//Ether lipid metabolism;ko00591//Linoleic acid metabolism;ko00592//alpha-Linolenic acid metabolism	K01047	-	-	-
XLOC_012935	0.666667	21	0.0466667	1.07667	4.52804	1.69138e-11	4.94433e-11	yes	-	-	-	-	-	-	-	-	-
XLOC_013132	4.33333	1.33333	0.69	0.186667	-1.88613	0.00902572	0.0138149	yes	-	-	-	-	-	-	-	-	-
XLOC_013374	6	2.33333	0.486667	0.156667	-1.63524	0.0219156	0.0319486	yes	ZNF197	XP_009490085.1 PREDICTED: zinc finger protein OZF-like [Pelecanus crispus]	-	-	-	-	-	-	-
XLOC_013447	608.333	371.333	2.89333	1.33	-1.12131	1.9721e-13	6.36518e-13	yes	-	-	-	-	-	-	-	-	-
XLOC_013455	3	32.6667	0.06	0.53	3.14296	6.74059e-10	1.79619e-09	yes	-	-	-	-	-	-	-	-	-
XLOC_013481	2	23.3333	0.09	0.716667	2.99331	4.54114e-06	9.36585e-06	yes	-	-	-	-	-	-	-	-	-
XLOC_013498	10	1.66667	1.14667	0.136667	-3.06871	9.79012e-06	1.9701e-05	yes	-	-	-	-	-	-	-	-	-
XLOC_013500	267.333	94	22.5667	6.06	-1.8968	3.06807e-31	2.0078e-30	yes	DPM2	XP_012953346.1 PREDICTED: dolichol phosphate-mannose biosynthesis regulatory protein, partial [Anas platyrhynchos]	Metabolism	Global and Overview;Glycan biosynthesis and metabolism	ko01100//Metabolic pathways;ko00510//N-Glycan biosynthesis;ko00563//Glycosylphosphatidylinositol(GPI)-anchor biosynthesis	K09658	-	-	-
XLOC_013528	96	63	1.5	0.74	-1.01937	2.66501e-07	6.00819e-07	yes	-	-	-	-	-	-	-	-	-
XLOC_013580	99.6667	53	1.49333	0.626667	-1.25277	1.71922e-09	4.45485e-09	yes	-	-	-	-	-	-	-	-	-
XLOC_013605	23.6667	127	1.11333	4.46667	2.00431	2.07196e-14	6.98628e-14	yes	-	-	-	-	-	-	-	-	-
XLOC_013673	422	144	8.16	2.05333	-1.9906	1.31235e-28	7.83291e-28	yes	-	-	-	-	-	-	-	-	-
XLOC_013698	199.333	79	12.7833	3.86333	-1.72635	2.48327e-23	1.2187e-22	yes	-	-	-	-	-	-	-	-	-
XLOC_013747	1198.33	731	41.3767	19.1933	-1.10821	3.21268e-31	2.10073e-30	yes	Phpt1	EOB05311.1 hypothetical protein Anapl_05439, partial [Anas platyrhynchos]	-	-	-	-	-	-	-
XLOC_013805	1	10.3333	0.0833333	0.74	3.15056	2.95002e-05	5.73148e-05	yes	-	-	-	-	-	-	-	-	-
XLOC_013849	317	77.6667	2.16333	0.39	-2.47171	3.6339e-25	1.90865e-24	yes	-	-	-	-	-	-	-	-	-
XLOC_013878	1	15.3333	0.02	0.206667	3.36923	1.84961e-07	4.21043e-07	yes	-	-	-	-	-	-	-	-	-
XLOC_013880	0	3	0.001	0.253333	7.98489	0.0275381	0.0395561	yes	-	-	-	-	-	-	-	-	-
XLOC_013958	2.33333	9	0.0833333	0.24	1.52607	0.0195229	0.0286285	yes	-	-	-	-	-	-	-	-	-
XLOC_014027	133.333	62.3333	1.25	0.423333	-1.56206	1.73856e-09	4.5028e-09	yes	-	-	-	-	-	-	-	-	-
XLOC_014041	31	254.333	0.916667	5.34667	2.54417	3.02772e-29	1.8523e-28	yes	-	-	-	-	-	-	-	-	-
XLOC_014105	244	74.3333	6.16333	1.38	-2.15904	3.3131e-29	2.02382e-28	yes	-	-	-	-	-	-	-	-	-
XLOC_014184	410.667	1115	1.09333	2.29	1.06661	1.26631e-12	3.92405e-12	yes	-	-	-	-	-	-	-	-	-
XLOC_014230	2.33333	26.3333	0.0266667	0.256667	3.26679	2.71902e-08	6.53886e-08	yes	-	-	-	-	-	-	-	-	-
XLOC_014278	4.33333	1656.33	0.303333	83.4067	8.10311	2.36159e-175	3.34579e-173	yes	-	-	-	-	-	-	-	-	-
XLOC_014351	80.3333	49.3333	3.90333	1.86333	-1.06682	1.07404e-06	2.32033e-06	yes	ATP5J2	XP_013034281.1 PREDICTED: uncharacterized protein C17orf80 homolog [Anser cygnoides domesticus]	Metabolism	Global and Overview;Energy metabolism	ko01100//Metabolic pathways;ko00190//Oxidative phosphorylation	K02130	-	-	-
XLOC_014392	20	125.667	0.396667	1.9	2.26	2.97616e-18	1.18862e-17	yes	-	-	-	-	-	-	-	-	-
XLOC_014417	12.3333	68	0.22	0.893333	2.0217	4.6296e-12	1.39605e-11	yes	-	-	-	-	-	-	-	-	-
XLOC_014499	473	272.333	10.9933	4.86333	-1.17661	2.77078e-17	1.05919e-16	yes	ERVK-18	XP_012948245.1 PREDICTED: endogenous retrovirus group K member 18 Pol protein-like [Anas platyrhynchos]	-	-	-	-	-	-	-
XLOC_014510	166	636.667	1.84333	5.31667	1.52821	3.86609e-27	2.194e-26	yes	-	KFU85683.1 Zinc finger CCCH domain-containing protein 11A [Chaetura pelagica]	-	-	-	-	-	-	-
XLOC_014584	62.6667	25	5.34333	1.55667	-1.77928	2.5174e-09	6.46398e-09	yes	-	XP_009277981.1 PREDICTED: uncharacterized protein LOC103899270 [Aptenodytes forsteri]	-	-	-	-	-	-	-
XLOC_014643	1294.33	425	68.57	16.74	-2.03428	1.35337e-56	2.00167e-55	yes	USP36	XP_019477153.1 PREDICTED: ubiquitin carboxyl-terminal hydrolase 36 [Meleagris gallopavo]	-	-	-	-	-	-	-
XLOC_014684	7	0	1.76333	0.001	-10.7841	1.51232e-05	2.99993e-05	yes	CCDC137	XP_009945798.1 PREDICTED: coiled-coil domain-containing protein 137, partial [Leptosomus discolor]	-	-	-	-	-	-	-
XLOC_014697	77.3333	13.6667	1.99333	0.266667	-2.90207	6.3153e-21	2.8091e-20	yes	-	-	-	-	-	-	-	-	-
XLOC_014781	6	37.6667	0.37	1.89	2.35279	5.44601e-05	0.000103408	yes	-	-	-	-	-	-	-	-	-
XLOC_014784	0	3.66667	0.001	0.47	8.87652	0.00345959	0.00554818	yes	-	-	-	-	-	-	-	-	-
XLOC_014853	118.667	589.333	1.79667	6.64333	1.88658	2.78192e-38	2.32682e-37	yes	-	-	-	-	-	-	-	-	-
XLOC_014866	7.66667	0.333333	0.616667	0.0166667	-5.20945	3.23744e-05	6.25977e-05	yes	-	-	-	-	-	-	-	-	-
XLOC_014887	8	51.3333	0.146667	0.706667	2.26849	3.35518e-11	9.63369e-11	yes	-	XP_010710795.1 PREDICTED: uncharacterized protein LOC104911381 isoform X1 [Meleagris gallopavo]	-	-	-	-	-	-	-
XLOC_014953	42	195	0.486667	1.66	1.77018	2.50557e-17	9.60311e-17	yes	-	XP_013804685.1 PREDICTED: uncharacterized protein LOC106489941 [Apteryx australis mantelli]	-	-	-	-	-	-	-
XLOC_015066	1	5.66667	0.0533333	0.23	2.10852	0.00628299	0.00979882	yes	-	EOB02507.1 hypothetical protein Anapl_05189 [Anas platyrhynchos]	-	-	-	-	-	-	-
XLOC_015067	40.6667	146	0.53	1.47333	1.47502	3.4174e-07	7.65633e-07	yes	-	-	-	-	-	-	-	-	-
XLOC_015269	9.66667	131	0.126667	1.31	3.37046	1.61389e-22	7.6552e-22	yes	-	-	-	-	-	-	-	-	-
XLOC_015281	0	10	0.001	0.696667	9.44432	5.37923e-08	1.27055e-07	yes	-	-	-	-	-	-	-	-	-
XLOC_015292	342.667	998.667	0.89	1.97667	1.15119	7.32496e-15	2.52843e-14	yes	-	-	-	-	-	-	-	-	-
XLOC_015304	5	35.6667	0.0833333	0.433333	2.37851	1.16073e-09	3.04284e-09	yes	-	XP_013027425.1 PREDICTED: histone acetyltransferase KAT2B isoform X1 [Anser cygnoides domesticus]	-	-	-	-	-	-	-
XLOC_015314	1	20	0.04	0.613333	3.9386	5.02262e-07	1.11261e-06	yes	-	-	-	-	-	-	-	-	-
XLOC_015388	0.666667	4.33333	0.0533333	0.223333	2.06609	0.00677242	0.0105185	yes	-	-	-	-	-	-	-	-	-
XLOC_015440	4.66667	47	0.156667	1.18333	2.91709	1.69521e-12	5.21299e-12	yes	-	EOB08416.1 hypothetical protein Anapl_06434, partial [Anas platyrhynchos]	-	-	-	-	-	-	-
XLOC_015505	0	15	0.001	1.33667	10.3844	8.96357e-09	2.22484e-08	yes	-	-	-	-	-	-	-	-	-
XLOC_015508	0	12.3333	0.001	0.55	9.10329	9.9581e-09	2.46186e-08	yes	-	KFU92828.1 hypothetical protein M959_08104, partial [Chaetura pelagica]	-	-	-	-	-	-	-
XLOC_015528	0	2.33333	0.001	0.17	7.40939	0.022326	0.0325146	yes	-	-	-	-	-	-	-	-	-
XLOC_015567	17.3333	51.3333	0.586667	1.28333	1.12928	3.54655e-05	6.83618e-05	yes	Tpk1	XP_013052870.1 PREDICTED: LOW QUALITY PROTEIN: thiamin pyrophosphokinase 1 [Anser cygnoides domesticus]	Metabolism	Metabolism of cofactors and vitamins;Global and Overview	ko01100//Metabolic pathways;ko00730//Thiamine metabolism	K00949	-	GO:0036094//small molecule binding;GO:0032550//purine ribonucleoside binding;GO:0097367//carbohydrate derivative binding;GO:1901363//heterocyclic compound binding;GO:0001882//nucleoside binding;GO:0019842//vitamin binding;GO:0097159//organic cyclic compound binding;GO:0005488//binding;GO:0001883//purine nucleoside binding;GO:0032549//ribonucleoside binding	GO:0051188//cofactor biosynthetic process;GO:0009987//cellular process;GO:0044249//cellular biosynthetic process;GO:0008152//metabolic process;GO:0051186//cofactor metabolic process;GO:0044763//single-organism cellular process;GO:0006807//nitrogen compound metabolic process;GO:0071704//organic substance metabolic process;GO:0044281//small molecule metabolic process;GO:1901360//organic cyclic comp…
XLOC_015592	16.6667	58.6667	0.213333	0.573333	1.42626	1.51162e-07	3.46054e-07	yes	-	XP_012963813.1 PREDICTED: uncharacterized protein C7orf57 homolog isoform X1 [Anas platyrhynchos]	-	-	-	-	-	-	-
XLOC_015733	15.9067	3	0.773333	0.08	-3.27302	6.19796e-06	1.26585e-05	yes	-	-	-	-	-	-	-	-	-
XLOC_015748	25	7.33333	1.24	0.27	-2.19931	8.74486e-09	2.17156e-08	yes	-	XP_012952426.1 PREDICTED: orofacial cleft 1 candidate gene 1 protein [Anas platyrhynchos]	-	-	-	-	-	-	-
XLOC_015827	2357.5	645.05	208.773	44.1067	-2.24287	2.02033e-37	1.64717e-36	yes	-	-	-	-	-	-	-	-	-
XLOC_015890	43.6667	16	1.06667	0.293333	-1.8625	9.37381e-08	2.1768e-07	yes	-	-	-	-	-	-	-	-	-
XLOC_015926	30.3333	134.333	0.916667	3.01	1.71529	3.63673e-14	1.21558e-13	yes	-	XP_005306043.1 PREDICTED: oocyte zinc finger protein XlCOF6-like isoform X1 [Chrysemys picta bellii]	-	-	-	-	-	-	-
XLOC_015979	0	7	0.001	0.216667	7.75933	6.92137e-05	0.000130334	yes	-	-	-	-	-	-	-	-	-
XLOC_016009	37.6667	21	1.36667	0.57	-1.26163	0.00300985	0.00485927	yes	-	-	-	-	-	-	-	-	-
XLOC_016064	0	59	0.001	0.663333	9.37359	2.14355e-27	1.22594e-26	yes	-	-	-	-	-	-	-	-	-
XLOC_016106	34.2333	149.163	1.95667	6.73	1.78221	2.42013e-08	5.8418e-08	yes	-	-	-	-	-	-	-	-	-
XLOC_016123	3	22.3333	0.0633333	0.343333	2.43857	5.47384e-06	1.12221e-05	yes	-	KFU85683.1 Zinc finger CCCH domain-containing protein 11A [Chaetura pelagica]	-	-	-	-	-	-	-
XLOC_016164	3.33333	19	0.15	0.713333	2.24961	0.00133791	0.00224575	yes	-	-	-	-	-	-	-	-	-
XLOC_016181	6	0.666667	0.656667	0.06	-3.45213	8.9198e-05	0.000166355	yes	-	-	-	-	-	-	-	-	-
XLOC_016222	0.333333	14.3333	0.01	0.3	4.90689	3.87699e-08	9.23967e-08	yes	-	-	-	-	-	-	-	-	-
XLOC_016284	6.66667	25.6667	0.176667	0.536667	1.603	0.00305697	0.00493287	yes	-	-	-	-	-	-	-	-	-
XLOC_016293	16.3333	5	1.30667	0.326667	-2	5.50925e-06	1.12919e-05	yes	-	-	-	-	-	-	-	-	-
XLOC_016317	2.66667	26.6667	0.0566667	0.446667	2.97863	3.0804e-06	6.43199e-06	yes	-	-	-	-	-	-	-	-	-
XLOC_016325	7.33333	31.6667	0.143333	0.49	1.77341	1.19586e-05	2.39276e-05	yes	-	-	-	-	-	-	-	-	-
XLOC_016398	1.33333	8	0.2	0.943333	2.23777	0.0146348	0.0218171	yes	-	-	-	-	-	-	-	-	-
XLOC_016478	11.6667	1.66667	0.623333	0.0766667	-3.02333	5.59544e-07	1.23493e-06	yes	-	-	-	-	-	-	-	-	-
XLOC_016496	1	383	0.08	21.4633	8.06766	7.94535e-116	4.29181e-114	yes	-	-	-	-	-	-	-	-	-
XLOC_016513	0	73.6667	0.001	2.43333	11.2487	7.69272e-28	4.47408e-27	yes	-	-	-	-	-	-	-	-	-
XLOC_016541	0	16.3333	0.001	0.676667	9.4023	5.6855e-09	1.42898e-08	yes	-	-	-	-	-	-	-	-	-
XLOC_016584	9	43	0.223333	0.756667	1.76046	1.11188e-07	2.56873e-07	yes	-	-	-	-	-	-	-	-	-
XLOC_016618	26.3333	14.6667	0.516667	0.223333	-1.21004	0.000262063	0.000469607	yes	-	-	-	-	-	-	-	-	-
XLOC_016639	17	2.66667	0.666667	0.0833333	-3	1.18395e-09	3.09968e-09	yes	-	EOA96041.1 hypothetical protein Anapl_03892 [Anas platyrhynchos]	-	-	-	-	-	-	-
XLOC_016641	5	0	0.263333	0.001	-8.04075	0.000150478	0.000275272	yes	-	-	-	-	-	-	-	-	-
XLOC_016646	21.3333	11	0.883333	0.366667	-1.26849	0.00133606	0.00224287	yes	-	-	-	-	-	-	-	-	-
XLOC_016698	30.6667	223.667	0.286667	1.62667	2.50447	3.81559e-25	2.00213e-24	yes	-	-	-	-	-	-	-	-	-
XLOC_016790	205	624	0.72	1.65667	1.20221	6.20267e-19	2.54521e-18	yes	-	-	-	-	-	-	-	-	-
XLOC_016811	251.333	940	0.716667	1.97333	1.46126	2.75459e-31	1.80704e-30	yes	-	EOB02271.1 hypothetical protein Anapl_09357 [Anas platyrhynchos]	-	-	-	-	-	-	-
XLOC_016848	2.66667	178.667	0.0166667	0.91	5.77083	8.79224e-45	9.1497e-44	yes	-	-	-	-	-	-	-	-	-
XLOC_016917	1.33333	6.66667	0.0766667	0.316667	2.04629	0.0133054	0.0199439	yes	-	-	-	-	-	-	-	-	-
XLOC_016930	0	115	0.001	1.48333	10.5346	6.16196e-46	6.65253e-45	yes	-	-	-	-	-	-	-	-	-
XLOC_016959	11	80	0.11	0.606667	2.4634	1.90235e-12	5.83569e-12	yes	-	XP_008937814.1 PREDICTED: coxsackievirus and adenovirus receptor homolog, partial [Merops nubicus]	-	-	-	-	-	-	-
XLOC_016973	0	33.6667	0.001	0.48	8.90689	1.08409e-16	4.05021e-16	yes	-	-	Metabolism	Global and Overview;Metabolism of cofactors and vitamins	ko01100//Metabolic pathways;ko00750//Vitamin B6 metabolism	K00868	-	-	-
XLOC_016987	0	4.66667	0.001	0.223333	7.80305	9.03789e-05	0.000168422	yes	-	-	-	-	-	-	-	-	-
XLOC_016997	19.6667	4.33333	3.67667	0.586667	-2.64779	6.4811e-09	1.62339e-08	yes	bmb	EOA95167.1 hypothetical protein Anapl_14000 [Anas platyrhynchos]	-	-	-	-	-	-	-
XLOC_017016	7.66667	1.33333	1.38	0.176667	-2.96557	0.0029131	0.00470965	yes	-	-	-	-	-	-	-	-	-
XLOC_017100	0	2.66667	0.001	0.163333	7.35168	0.00794929	0.0122485	yes	-	-	-	-	-	-	-	-	-
XLOC_017200	2.33333	61.6667	0.0766667	1.41667	4.20776	2.7448e-25	1.44637e-24	yes	-	-	-	-	-	-	-	-	-
XLOC_017214	11	36.6667	0.15	0.356667	1.24961	1.34214e-05	2.67451e-05	yes	-	EOB07315.1 hypothetical protein Anapl_07645 [Anas platyrhynchos]	-	-	-	-	-	-	-
XLOC_017221	0.333333	13	0.0166667	0.48	4.848	9.51869e-07	2.06468e-06	yes	-	-	-	-	-	-	-	-	-
XLOC_017237	28	13.3333	0.736667	0.26	-1.5025	5.21317e-06	1.07068e-05	yes	-	EOA95465.1 hypothetical protein Anapl_11128 [Anas platyrhynchos]	-	-	-	-	-	-	-
XLOC_017266	9.33333	109.667	0.22	2.02333	3.20116	2.03672e-19	8.51541e-19	yes	-	-	-	-	-	-	-	-	-
XLOC_017401	0	24	0.001	2.94333	11.5232	1.12293e-14	3.84246e-14	yes	ABCB1	EOB02510.1 Multidrug resistance protein 1, partial [Anas platyrhynchos]	Environmental Information Processing	Membrane transport	ko02010//ABC transporters	K05658	GO:0016020//membrane;GO:0031224//intrinsic component of membrane;GO:0044425//membrane part	GO:0097367//carbohydrate derivative binding;GO:0016817//hydrolase activity, acting on acid anhydrides;GO:0017111//nucleoside-triphosphatase activity;GO:0022804//active transmembrane transporter activity;GO:0005488//binding;GO:1901363//heterocyclic compound binding;GO:0001882//nucleoside binding;GO:0032550//purine ribonucleoside binding;GO:0001883//purine nucleoside binding;GO:0016787//hydrolase a…	GO:0009987//cellular process;GO:0051179//localization;GO:0044699//single-organism process;GO:0051234//establishment of localization;GO:0044763//single-organism cellular process
XLOC_017491	0	2	0.001	0.166667	7.38082	0.0101342	0.0154239	yes	-	-	-	-	-	-	-	-	-
XLOC_017514	6.33333	18.3333	0.173333	0.37	1.09398	0.00987369	0.0150472	yes	-	-	-	-	-	-	-	-	-
XLOC_017576	15.3333	4.66667	0.54	0.126667	-2.09192	7.6772e-06	1.55772e-05	yes	-	-	-	-	-	-	-	-	-
XLOC_017582	5	0.666667	0.356667	0.04	-3.1565	0.000875798	0.00149445	yes	-	-	-	-	-	-	-	-	-
XLOC_017609	42.6667	151.667	0.54	1.45333	1.42833	8.20022e-11	2.30775e-10	yes	-	EOA95145.1 hypothetical protein Anapl_17562 [Anas platyrhynchos]	-	-	-	-	-	-	-
XLOC_017612	4.33333	71	0.153333	1.91667	3.64386	1.5491e-23	7.65592e-23	yes	-	XP_009815984.1 PREDICTED: raftlin-like, partial [Gavia stellata]	-	-	-	-	-	-	-
XLOC_017617	12.3333	5.33333	0.53	0.18	-1.558	0.0171957	0.025391	yes	-	-	-	-	-	-	-	-	-
XLOC_017621	10	31.6667	0.293333	0.71	1.27528	9.22521e-05	0.000171793	yes	-	EOB06692.1 hypothetical protein Anapl_17481 [Anas platyrhynchos]	-	-	-	-	-	-	-
XLOC_017635	1	19.3333	0.133333	1.98	3.89239	4.28511e-08	1.01793e-07	yes	-	-	-	-	-	-	-	-	-
XLOC_017712	0	2.66667	0.001	0.1	6.64386	0.00675675	0.0104982	yes	-	-	-	-	-	-	-	-	-
XLOC_017715	5	1	0.923333	0.143333	-2.68748	0.000460287	0.000806125	yes	-	-	-	-	-	-	-	-	-
XLOC_017781	0.666667	7.33333	0.0633333	0.52	3.03747	0.00406143	0.00645885	yes	-	EOB04590.1 hypothetical protein Anapl_12341 [Anas platyrhynchos]	-	-	-	-	-	-	-
XLOC_017797	125.667	378	2.88333	6.29667	1.12685	1.29362e-08	3.17864e-08	yes	-	XP_009687034.1 PREDICTED: uncharacterized protein LOC104153062 isoform X1 [Struthio camelus australis]	-	-	-	-	-	-	-
XLOC_017861	0	6	0.001	0.306667	8.26053	2.5351e-05	4.94498e-05	yes	-	-	-	-	-	-	-	-	-
XLOC_017869	0	3.33333	0.001	0.45	8.81378	0.0123329	0.0185672	yes	-	-	-	-	-	-	-	-	-
XLOC_017899	16	0.666667	0.766667	0.0266667	-4.84549	9.63037e-09	2.38376e-08	yes	-	-	-	-	-	-	-	-	-
XLOC_017901	24.3333	13.6667	0.966667	0.433333	-1.15754	0.00235378	0.00385361	yes	-	-	-	-	-	-	-	-	-
XLOC_017948	12.6667	4	0.876667	0.226667	-1.95146	9.66279e-06	1.9452e-05	yes	-	-	-	-	-	-	-	-	-
XLOC_017960	25.6667	4.66667	4.59333	0.626667	-2.87377	8.4685e-11	2.38242e-10	yes	-	-	-	-	-	-	-	-	-
XLOC_017974	6.66667	0.666667	0.983333	0.06	-4.03465	0.00327719	0.00527191	yes	-	-	-	-	-	-	-	-	-
XLOC_018125	0.333333	4	0.0233333	0.226667	3.28011	0.0151009	0.0224762	yes	-	-	-	-	-	-	-	-	-
XLOC_018219	4	44.3333	0.04	0.34	3.08746	3.84813e-13	1.22393e-12	yes	-	-	-	-	-	-	-	-	-
XLOC_018235	21.6667	9.33333	0.496667	0.16	-1.63421	0.000149649	0.000273786	yes	-	-	-	-	-	-	-	-	-
XLOC_018296	6.33333	120.333	0.106667	1.63333	3.93664	1.66125e-26	9.18039e-26	yes	-	-	-	-	-	-	-	-	-
XLOC_018320	0.333333	18.6667	0.03	1.3	5.43741	1.41954e-06	3.04111e-06	yes	-	-	-	-	-	-	-	-	-
XLOC_018328	5.66667	37.6667	0.193333	0.983333	2.34659	1.36036e-09	3.54373e-09	yes	-	-	-	-	-	-	-	-	-
XLOC_018333	18.3333	10.3333	0.9	0.373333	-1.26946	0.00563472	0.00882272	yes	-	-	-	-	-	-	-	-	-
XLOC_018384	15	489.667	0.28	7.01333	4.6466	3.51724e-88	1.13161e-86	yes	-	-	-	-	-	-	-	-	-
XLOC_018420	0	23.6667	0.001	0.633333	9.30682	2.59009e-09	6.64853e-09	yes	-	-	-	-	-	-	-	-	-
XLOC_018468	27.3333	4	3.81333	0.416667	-3.19409	9.30475e-12	2.75341e-11	yes	-	-	-	-	-	-	-	-	-
XLOC_018551	31.6667	98.3333	0.7	1.70333	1.28293	1.57865e-06	3.37037e-06	yes	-	-	-	-	-	-	-	-	-
XLOC_018582	43.6667	19.3333	2.31333	0.796667	-1.53793	6.4701e-07	1.42059e-06	yes	-	-	-	-	-	-	-	-	-
XLOC_018586	8.33333	66.6667	0.126667	0.786667	2.63472	1.54172e-15	5.5004e-15	yes	-	-	-	-	-	-	-	-	-
XLOC_018594	4.33333	43.6667	0.106667	0.816667	2.93664	1.93885e-11	5.64529e-11	yes	-	-	-	-	-	-	-	-	-
XLOC_018598	9.66667	322	0.2	3.33333	4.05889	4.40648e-75	1.0528e-73	yes	-	EOB08785.1 hypothetical protein Anapl_02294 [Anas platyrhynchos]	-	-	-	-	-	-	-
XLOC_018629	7.33333	56.6667	0.07	0.41	2.5502	3.79834e-14	1.26785e-13	yes	-	-	-	-	-	-	-	-	-
XLOC_018646	6.66667	323.333	0.0633333	2.20333	5.12058	2.16088e-78	5.53974e-77	yes	-	-	-	-	-	-	-	-	-
XLOC_018657	0.333333	5.33333	0.0166667	0.38	4.51096	0.0297528	0.0425896	yes	-	-	-	-	-	-	-	-	-
XLOC_018661	10	45.3333	0.163333	0.543333	1.73402	1.16538e-07	2.68963e-07	yes	-	-	-	-	-	-	-	-	-
XLOC_018738	7.33333	36.6667	0.116667	0.446667	1.93681	1.07876e-07	2.49544e-07	yes	-	-	-	-	-	-	-	-	-
XLOC_018743	2.66667	15.3333	0.123333	0.536667	2.12146	0.00015258	0.000278927	yes	-	-	-	-	-	-	-	-	-
XLOC_018747	13.6667	145	0.0933333	0.756667	3.01919	1.16236e-29	7.23164e-29	yes	-	EOA97032.1 hypothetical protein Anapl_17450, partial [Anas platyrhynchos]	-	-	-	-	-	-	-
XLOC_018768	3.66667	133	0.0366667	1.04	4.82597	2.5445e-28	1.50867e-27	yes	-	-	-	-	-	-	-	-	-
XLOC_018800	65.6667	40	3.57	1.71333	-1.05912	0.000336868	0.000598411	yes	-	-	-	-	-	-	-	-	-
XLOC_018849	0	60.3333	0.001	1.02	9.99435	7.71239e-27	4.32961e-26	yes	-	-	-	-	-	-	-	-	-
XLOC_018856	19	73.3333	0.476667	1.39	1.54403	7.83757e-09	1.95286e-08	yes	-	-	-	-	-	-	-	-	-
XLOC_018916	58	37.3333	0.713333	0.35	-1.02722	0.00335214	0.0053871	yes	-	KFV07752.1 hypothetical protein N340_10410, partial [Tauraco erythrolophus]	-	-	-	-	-	-	-
XLOC_018970	0.666667	59.3333	0.02	1.20333	5.91089	3.03011e-27	1.72382e-26	yes	IL7	XP_013027992.1 PREDICTED: interleukin-7-like [Anser cygnoides domesticus]	-	-	-	-	-	-	-
XLOC_018976	0.333333	14	0.0133333	0.42	4.97728	3.25185e-08	7.78083e-08	yes	-	-	-	-	-	-	-	-	-
XLOC_018982	287.667	153.333	2.22333	0.903333	-1.29939	1.22354e-15	4.37972e-15	yes	-	KFV16642.1 hypothetical protein N340_07527, partial [Tauraco erythrolophus]	Metabolism;Organismal Systems	Endocrine system;Global and Overview;Lipid metabolism	ko01100//Metabolic pathways;ko03320//PPAR signaling pathway;ko00561//Glycerolipid metabolism	K00864	-	-	-
XLOC_018984	155.667	33	2.01333	0.393333	-2.35576	1.96405e-26	1.08264e-25	yes	-	KFU98841.1 U5 small nuclear ribonucleoprotein 200 kDa helicase, partial [Tauraco erythrolophus]	-	-	-	-	-	-	-
XLOC_019016	0.666667	122.333	0.0233333	3.05	7.03027	1.39888e-49	1.69492e-48	yes	-	-	-	-	-	-	-	-	-
XLOC_019017	2.66667	37.3333	0.193333	1.94667	3.33184	1.42476e-13	4.6347e-13	yes	-	-	-	-	-	-	-	-	-
XLOC_019033	38.3333	198	1.33	3.79	1.51077	2.45257e-21	1.11175e-20	yes	-	EOB01865.1 hypothetical protein Anapl_12102 [Anas platyrhynchos]	-	-	-	-	-	-	-
XLOC_019046	110.333	624	1.42667	6.19	2.11729	7.41629e-42	6.99244e-41	yes	triqk	XP_005150914.1 PREDICTED: triple QxxK/R motif-containing protein [Melopsittacus undulatus]	-	-	-	-	-	-	-
XLOC_019070	131.333	3.33333	5.05	0.103333	-5.61091	5.31391e-65	9.86493e-64	yes	-	-	-	-	-	-	-	-	-
XLOC_019071	13.6667	0	2.45333	0.001	-11.2605	7.0049e-11	1.97929e-10	yes	-	-	-	-	-	-	-	-	-
XLOC_019102	44.6667	1.66667	1.6	0.05	-5	7.62411e-30	4.78388e-29	yes	-	-	-	-	-	-	-	-	-
XLOC_019190	0.666667	20.3333	0.0133333	0.296667	4.47573	9.32527e-10	2.46381e-09	yes	-	-	-	-	-	-	-	-	-
XLOC_019238	34.3333	18.6667	0.546667	0.223333	-1.29146	0.000393236	0.000693432	yes	-	EOB02260.1 hypothetical protein Anapl_09354 [Anas platyrhynchos]	-	-	-	-	-	-	-
XLOC_019246	0	4.33333	0.001	0.113333	6.82443	0.00762157	0.0117615	yes	-	-	-	-	-	-	-	-	-
XLOC_019264	156.667	486.667	3.40333	9.24667	1.44198	1.23751e-17	4.81382e-17	yes	-	EOA96945.1 hypothetical protein Anapl_15741 [Anas platyrhynchos]	-	-	-	-	-	-	-
XLOC_019275	822.227	2648.64	3.27667	7.81	1.25309	5.3644e-23	2.5948e-22	yes	-	EOA96945.1 hypothetical protein Anapl_15741 [Anas platyrhynchos]	-	-	-	-	-	-	-
XLOC_019279	94.6667	63.3333	1.41333	0.703333	-1.00682	3.19821e-06	6.66937e-06	yes	-	-	-	-	-	-	-	-	-
XLOC_019293	0.333333	95.3333	0.00333333	0.956667	8.16491	1.4661e-36	1.15846e-35	yes	-	-	-	-	-	-	-	-	-
XLOC_019298	0	7.66667	0.001	0.303333	8.24476	0.000328609	0.000584383	yes	-	-	-	-	-	-	-	-	-
XLOC_019318	1	5	0.06	0.183333	1.61143	0.0316547	0.0451599	yes	-	-	-	-	-	-	-	-	-
XLOC_019367	0.333333	3.66667	0.01	0.0766667	2.9386	0.011012	0.0166812	yes	MIMI_R196	-	-	-	-	-	-	-	-
XLOC_019449	96	64.6667	1.81667	0.903333	-1.00796	0.00378101	0.00603787	yes	-	-	-	-	-	-	-	-	-
XLOC_019605	24.6667	65	1.2	2.44	1.02385	0.000141799	0.000260131	yes	-	-	-	-	-	-	-	-	-
XLOC_019654	12.3333	35.6667	0.33	0.723333	1.13219	0.00690489	0.0107087	yes	-	-	-	-	-	-	-	-	-
XLOC_019696	18.3333	6.33333	0.67	0.176667	-1.92313	9.63831e-05	0.000179094	yes	-	-	-	-	-	-	-	-	-
XLOC_019862	44	27.6667	0.913333	0.43	-1.0868	0.0139703	0.0208708	yes	-	-	-	-	-	-	-	-	-
XLOC_019875	0	10.3333	0.001	0.396667	8.63178	1.78683e-07	4.06982e-07	yes	-	-	-	-	-	-	-	-	-
XLOC_019890	767.333	228	11.8933	3.12	-1.93054	9.44046e-45	9.81795e-44	yes	-	KFM05604.1 CAP-Gly domain-containing linker protein 2, partial [Aptenodytes forsteri]	-	-	-	-	-	-	-
XLOC_019892	53	16	1.57	0.366667	-2.09822	1.6633e-13	5.39005e-13	yes	-	-	-	-	-	-	-	-	-
XLOC_019893	155.667	52	3.30333	0.826667	-1.99854	7.3465e-17	2.76323e-16	yes	-	-	-	-	-	-	-	-	-
XLOC_019973	15.3333	3.66667	2.17	0.41	-2.404	5.81583e-05	0.000110183	yes	Dhrs13	EOB08420.1 Dehydrogenase/reductase SDR family member 13, partial [Anas platyrhynchos]	-	-	-	-	-	-	-
XLOC_019986	15.6667	9	0.613333	0.286667	-1.0973	0.0323177	0.0460489	yes	-	-	-	-	-	-	-	-	-
XLOC_019998	19.6667	12.3333	1.03	0.44	-1.22707	0.00936154	0.0143085	yes	Prrt2	XP_011580068.1 PREDICTED: tumor suppressor candidate 5 isoform X2 [Aquila chrysaetos canadensis]	-	-	-	-	-	-	-
XLOC_020066	31	9.66667	1.84667	0.446667	-2.04765	2.2604e-07	5.11815e-07	yes	-	-	-	-	-	-	-	-	-
XLOC_020161	30.6667	9	1.25	0.276667	-2.17571	2.46709e-09	6.33985e-09	yes	-	-	-	-	-	-	-	-	-
XLOC_020162	167.667	36	1.83667	0.303333	-2.59811	1.72007e-26	9.49445e-26	yes	-	-	-	-	-	-	-	-	-
XLOC_020214	491.333	103.667	24.5433	3.89667	-2.65502	1.20839e-62	2.09632e-61	yes	-	-	-	-	-	-	-	-	-
XLOC_020216	45.3333	12	2.86667	0.523333	-2.45357	2.27117e-08	5.49126e-08	yes	nrn1	XP_013044477.1 PREDICTED: neuritin-like [Anser cygnoides domesticus]	-	-	-	-	-	-	-
XLOC_020235	8	3.66667	0.386667	0.143333	-1.43172	0.00508964	0.0080104	yes	-	-	-	-	-	-	-	-	-
XLOC_020279	36	219	0.45	2.04667	2.18528	2.26122e-23	1.11107e-22	yes	-	-	-	-	-	-	-	-	-
XLOC_020332	1.33333	8.66667	0.0666667	0.343333	2.36457	0.00574475	0.00898455	yes	-	-	-	-	-	-	-	-	-
XLOC_020372	8.66667	31.6667	0.506667	1.01667	1.00474	4.26698e-05	8.16636e-05	yes	-	-	-	-	-	-	-	-	-
XLOC_020410	7.33333	115.667	0.1	1.2	3.58496	1.41231e-24	7.28531e-24	yes	-	-	-	-	-	-	-	-	-
XLOC_020465	264.667	79.3333	7.55333	1.65667	-2.18883	4.18918e-18	1.6624e-17	yes	-	-	-	-	-	-	-	-	-
XLOC_020487	12.3333	4	1.74667	0.463333	-1.91448	8.62298e-05	0.000161043	yes	-	-	-	-	-	-	-	-	-
XLOC_020511	1	9.33333	0.0966667	0.653333	2.75673	0.00736869	0.0113843	yes	ARHGEF40	XP_013053932.1 PREDICTED: uncharacterized protein KIAA1755 homolog [Anser cygnoides domesticus]	-	-	-	-	-	-	-
XLOC_020548	16.6667	2	1.99	0.186667	-3.41423	5.27428e-07	1.16628e-06	yes	-	-	-	-	-	-	-	-	-
XLOC_020551	4.66667	13.3333	0.136667	0.29	1.08539	0.00561531	0.00879497	yes	-	-	-	-	-	-	-	-	-
XLOC_020559	1162.33	3442.22	4.17333	9.38667	1.16941	7.82044e-27	4.38874e-26	yes	-	XP_012950620.1 PREDICTED: LOW QUALITY PROTEIN: uncharacterized protein LOC101803597 [Anas platyrhynchos]	Environmental Information Processing	Signal transduction	ko04630//Jak-STAT signaling pathway	K18026	-	-	-
XLOC_020574	0.333333	9.33333	0.0233333	0.6	4.6845	0.00116307	0.00196268	yes	-	-	-	-	-	-	-	-	-
XLOC_020596	0	12.6667	0.001	0.303333	8.24476	1.71867e-09	4.45414e-09	yes	-	-	-	-	-	-	-	-	-
XLOC_020659	3	40	0.11	1.16667	3.40682	5.51256e-09	1.3866e-08	yes	-	-	-	-	-	-	-	-	-
XLOC_020696	13.3333	1.33333	2.12	0.186667	-3.50553	1.82534e-09	4.72225e-09	yes	-	-	-	-	-	-	-	-	-
XLOC_020699	189.667	89.3333	3.40667	1.24	-1.45802	3.78937e-15	1.32817e-14	yes	TP53INP2	EOB02403.1 Tumor protein p53-inducible nuclear protein 2, partial [Anas platyrhynchos]	-	-	-	-	-	-	-
XLOC_020705	280.333	92.6667	5.23333	0.91	-2.52379	6.61555e-22	3.05891e-21	yes	-	XP_012953488.1 PREDICTED: chromodomain-helicase-DNA-binding protein 6 [Anas platyrhynchos]	-	-	-	-	-	-	-
XLOC_020838	29.6667	124.333	0.55	1.75	1.66985	1.71236e-13	5.54569e-13	yes	-	-	-	-	-	-	-	-	-
XLOC_020887	18.6667	146.333	0.136667	0.82	2.58496	3.40347e-20	1.47095e-19	yes	-	EOB07556.1 hypothetical protein Anapl_01978 [Anas platyrhynchos]	-	-	-	-	-	-	-
XLOC_020928	21	64.6667	0.353333	0.813333	1.20282	2.54317e-06	5.35176e-06	yes	-	EOA93879.1 hypothetical protein Anapl_14934 [Anas platyrhynchos]	-	-	-	-	-	-	-
XLOC_021000	0	1.66667	0.001	0.193333	7.59495	0.0246651	0.0356257	yes	-	XP_012959402.1 PREDICTED: formin-like protein 16 [Anas platyrhynchos]	-	-	-	-	-	-	-
XLOC_021035	28.3333	127	0.186667	0.616667	1.72403	1.45486e-12	4.4954e-12	yes	-	-	-	-	-	-	-	-	-
XLOC_021059	103.667	18.3333	1.76	0.243333	-2.85457	2.36517e-15	8.37348e-15	yes	-	-	-	-	-	-	-	-	-
XLOC_021235	36	332.333	0.303333	2.08333	2.77992	2.2308e-37	1.8151e-36	yes	-	-	-	-	-	-	-	-	-
XLOC_021240	69.3333	209.333	1.25	2.86333	1.19577	6.63152e-08	1.5579e-07	yes	FAAP20	XP_012947149.1 PREDICTED: Fanconi anemia-associated protein of 20 kDa [Anas platyrhynchos]	-	-	-	-	-	-	-
XLOC_021312	2	11	0.0966667	0.38	1.97491	0.000258233	0.00046295	yes	-	-	-	-	-	-	-	-	-
XLOC_021354	0.666667	40.3333	0.02	0.953333	5.57491	5.32413e-21	2.37739e-20	yes	-	-	-	-	-	-	-	-	-
XLOC_021396	0.333333	14.6667	0.0133333	0.52	5.2854	5.92415e-07	1.3048e-06	yes	-	-	-	-	-	-	-	-	-
XLOC_021405	19	12	0.463333	0.22	-1.07455	0.00303124	0.00489282	yes	-	EOB06447.1 hypothetical protein Anapl_03430 [Anas platyrhynchos]	-	-	-	-	-	-	-
XLOC_021489	5.66667	1.33333	0.373333	0.05	-2.90046	0.0244086	0.0353067	yes	-	XP_012959611.1 PREDICTED: stanniocalcin-1 isoform X3 [Anas platyrhynchos]	-	-	-	-	-	-	-
XLOC_021536	1.33333	5.66667	0.206667	0.663333	1.68243	0.00486608	0.00767351	yes	-	-	-	-	-	-	-	-	-
XLOC_021549	91.3333	18.6667	5.81667	0.84	-2.79173	1.55805e-26	8.62372e-26	yes	-	XP_011573399.1 PREDICTED: transforming acidic coiled-coil-containing protein 1 isoform X1 [Aquila chrysaetos canadensis]	-	-	-	-	-	-	-
XLOC_021591	0	6.33333	0.001	0.216667	7.75933	1.71528e-05	3.38839e-05	yes	-	-	-	-	-	-	-	-	-
XLOC_021624	39	18	2.98333	1.04	-1.52034	5.26954e-06	1.08156e-05	yes	-	-	-	-	-	-	-	-	-
XLOC_021633	24.6667	76.3333	0.893333	2.16	1.27376	0.000601557	0.00104168	yes	-	-	-	-	-	-	-	-	-
XLOC_021635	0.666667	30.3333	0.02	0.803333	5.32793	1.23841e-14	4.22865e-14	yes	-	-	-	-	-	-	-	-	-
XLOC_021725	0	17	0.001	0.28	8.12928	1.13384e-11	3.3411e-11	yes	-	XP_010076224.1 PREDICTED: zinc finger protein Rlf [Pterocles gutturalis]	-	-	-	-	-	-	-
XLOC_021736	68	45.3333	2.06667	1.03	-1.00466	3.05944e-05	5.93408e-05	yes	-	-	-	-	-	-	-	-	-
XLOC_021782	40.6667	14.3333	0.946667	0.243333	-1.95992	4.93712e-07	1.09412e-06	yes	-	-	-	-	-	-	-	-	-
XLOC_021783	51.3333	15	0.993333	0.21	-2.24189	2.29883e-09	5.9197e-09	yes	-	EOA98487.1 hypothetical protein Anapl_15888 [Anas platyrhynchos]	-	-	-	-	-	-	-
XLOC_021784	50.3333	13.6667	1.18	0.23	-2.35908	2.25043e-14	7.57382e-14	yes	-	EOA98487.1 hypothetical protein Anapl_15888 [Anas platyrhynchos]	-	-	-	-	-	-	-
XLOC_021823	34.3333	103.333	2.30667	5.39667	1.22626	0.000179069	0.00032529	yes	C1orf109	KFR03585.1 Uncharacterized protein C1orf109, partial [Nipponia nippon]	-	-	-	-	-	-	-
XLOC_021848	15	5.33333	2.18333	0.593333	-1.87962	2.66893e-06	5.60471e-06	yes	-	-	-	-	-	-	-	-	-
XLOC_021863	15.6667	58.6667	1.40667	3.94333	1.48714	2.54015e-06	5.3461e-06	yes	-	-	-	-	-	-	-	-	-
XLOC_021877	209.667	78.6667	18.97	5.34667	-1.82701	4.42224e-18	1.75316e-17	yes	Kiaa1522	EOB06108.1 Uncharacterized protein KIAA1522, partial [Anas platyrhynchos]	-	-	-	-	-	-	-
XLOC_021916	205.337	651.497	24.5633	60.2633	1.29477	7.33466e-16	2.6472e-15	yes	-	-	-	-	-	-	-	-	-
XLOC_021920	162.667	87.6667	1.96333	0.826667	-1.24793	6.27248e-09	1.57211e-08	yes	-	AAR28760.1 DNA-dependent protein kinase catalytic subunit, partial [Gallus gallus]	-	-	-	-	-	-	-
XLOC_021942	0	16.6667	0.001	0.493333	8.94642	7.38296e-11	2.08211e-10	yes	-	-	-	-	-	-	-	-	-
XLOC_021943	34	20.3333	0.486667	0.216667	-1.16746	0.000109653	0.000203028	yes	-	-	-	-	-	-	-	-	-
XLOC_022012	125.333	84.3333	2.11	1.04333	-1.01604	0.000367154	0.000649852	yes	-	-	-	-	-	-	-	-	-
XLOC_022041	12	154.333	2.65	24.1867	3.19015	1.12155e-28	6.72388e-28	yes	-	XP_013039542.1 PREDICTED: ribonuclease ZC3H12A [Anser cygnoides domesticus]	-	-	-	-	-	-	-
XLOC_022091	19	2	1.09667	0.08	-3.77698	0.00018648	0.00033837	yes	-	-	-	-	-	-	-	-	-
XLOC_022171	6	87.3333	0.123333	1.34667	3.44876	2.79534e-19	1.1627e-18	yes	-	-	-	-	-	-	-	-	-
XLOC_022172	0	2.33333	0.001	0.106667	6.73697	0.0136032	0.0203544	yes	-	-	-	-	-	-	-	-	-
XLOC_022178	29.3333	17.3333	0.753333	0.33	-1.19082	0.0343963	0.0488639	yes	-	-	-	-	-	-	-	-	-
XLOC_022224	128.667	650	0.74	2.83333	1.9369	3.7174e-39	3.20383e-38	yes	-	-	-	-	-	-	-	-	-
XLOC_022228	3	29.3333	0.213333	1.54667	2.85798	1.1309e-09	2.96802e-09	yes	-	-	-	-	-	-	-	-	-
XLOC_022276	1	3.66667	0.0766667	0.183333	1.2578	0.0208735	0.0305203	yes	-	-	-	-	-	-	-	-	-
XLOC_022281	0.333333	229.333	0.0133333	8.00333	9.22942	2.57265e-78	6.57451e-77	yes	-	XP_429703.2 PREDICTED: uncharacterized protein C11ORF34 [Gallus gallus]	-	-	-	-	-	-	-
XLOC_022309	86.3333	43.6667	1.17	0.463333	-1.33639	4.79234e-10	1.28873e-09	yes	-	-	-	-	-	-	-	-	-
XLOC_022327	321.667	206.667	1.62333	0.79	-1.03903	9.14821e-11	2.56649e-10	yes	-	-	-	-	-	-	-	-	-
XLOC_022352	0.666667	8.66667	0.0433333	0.45	3.37638	0.00361016	0.00577933	yes	-	-	-	-	-	-	-	-	-
XLOC_022358	5	14.3333	0.116667	0.256667	1.1375	0.00523897	0.00823259	yes	-	-	-	-	-	-	-	-	-
XLOC_022366	39.3333	238.667	1.57	7.62333	2.27966	4.41458e-27	2.50175e-26	yes	-	-	-	-	-	-	-	-	-
XLOC_022420	289.667	1241.67	2.32	8	1.78588	4.76156e-48	5.50099e-47	yes	-	KFR06428.1 hypothetical protein N306_04852, partial [Opisthocomus hoazin]	-	-	-	-	-	-	-
XLOC_022448	52.3333	21.3333	2.3	0.706667	-1.70253	1.01317e-08	2.50324e-08	yes	-	-	-	-	-	-	-	-	-
XLOC_022450	218.333	58	3.55333	0.72	-2.3031	4.60192e-35	3.47478e-34	yes	-	-	-	-	-	-	-	-	-
XLOC_022458	292	70.6667	4.3	0.766667	-2.48767	1.90435e-44	1.95781e-43	yes	-	KFO12364.1 hypothetical protein N312_13046, partial [Balearica regulorum gibbericeps]	-	-	-	-	-	-	-
XLOC_022485	294.333	111.333	3.04333	1.05333	-1.53069	9.13668e-20	3.88027e-19	yes	-	-	-	-	-	-	-	-	-
XLOC_022524	39.3333	26.3333	0.75	0.373333	-1.00643	0.00483513	0.00762769	yes	-	-	-	-	-	-	-	-	-
XLOC_022598	43.3333	15.3333	3.89667	1.07667	-1.85567	3.42861e-09	8.73018e-09	yes	VPS45	XP_013056680.1 PREDICTED: vacuolar protein sorting-associated protein 45 isoform X1 [Anser cygnoides domesticus]	Cellular Processes	Transport and catabolism	ko04144//Endocytosis	K12479	GO:0044422//organelle part;GO:0043226//organelle;GO:0043227//membrane-bounded organelle;GO:0016020//membrane;GO:0031090//organelle membrane	-	GO:0006810//transport;GO:0044699//single-organism process;GO:0044763//single-organism cellular process;GO:0048278//vesicle docking;GO:0051234//establishment of localization;GO:0051179//localization;GO:0016192//vesicle-mediated transport;GO:0009987//cellular process;GO:0022406//membrane docking
XLOC_022623	13.6667	6.66667	0.84	0.336667	-1.31907	0.000307167	0.000547517	yes	-	EOA94563.1 hypothetical protein Anapl_15945 [Anas platyrhynchos]	-	-	-	-	-	-	-
XLOC_022673	4.33333	12.3333	0.22	0.47	1.09516	0.0297976	0.0426461	yes	-	-	-	-	-	-	-	-	-
XLOC_022718	7.33333	41.3333	0.16	0.703333	2.13614	2.67738e-07	6.03437e-07	yes	-	XP_006159312.1 PREDICTED: uncharacterized protein LOC102470349 [Tupaia chinensis]	-	-	-	-	-	-	-
XLOC_022753	11	5.33333	1.84333	0.753333	-1.29096	0.0103378	0.0157115	yes	-	-	-	-	-	-	-	-	-
XLOC_022763	0	13.3333	0.001	0.436667	8.77039	5.97657e-09	1.50004e-08	yes	-	KFP55229.1 hypothetical protein N323_06347, partial [Cathartes aura]	-	-	-	-	-	-	-
XLOC_022766	6.66667	29	0.466667	1.26	1.43296	2.35827e-05	4.61118e-05	yes	-	XP_015740706.1 PREDICTED: transmembrane protein C1orf162 homolog isoform X1 [Coturnix japonica]	-	-	-	-	-	-	-
XLOC_022841	15.3333	273.667	0.506667	6.64667	3.71352	5.60843e-58	8.6433e-57	yes	Sycp1	EOB07044.1 Synaptonemal complex protein 1, partial [Anas platyrhynchos]	-	-	-	-	-	-	-
XLOC_022876	0	6	0.001	0.383333	8.58246	0.000118791	0.000219194	yes	-	-	-	-	-	-	-	-	-
XLOC_022878	110.667	49.3333	15.2467	5.22667	-1.54453	1.27983e-10	3.56203e-10	yes	VPS16	XP_005023377.2 PREDICTED: vacuolar protein sorting-associated protein 16 homolog, partial [Anas platyrhynchos]	-	-	-	-	GO:0043226//organelle;GO:0016020//membrane;GO:0005623//cell;GO:0044444//cytoplasmic part;GO:0098805//whole membrane;GO:0005737//cytoplasm;GO:0031090//organelle membrane;GO:0044464//cell part;GO:0005622//intracellular;GO:0043229//intracellular organelle;GO:0015629//actin cytoskeleton;GO:0043232//intracellular non-membrane-bounded organelle;GO:0098588//bounding membrane of organelle;GO:0032991//mac…	-	GO:0045184//establishment of protein localization;GO:0044403//symbiosis, encompassing mutualism through parasitism;GO:0033036//macromolecule localization;GO:0019058//viral life cycle;GO:0016032//viral process;GO:0044419//interspecies interaction between organisms;GO:0015031//protein transport;GO:0009987//cellular process;GO:0051179//localization;GO:0008104//protein localization;GO:0006810//transp…
XLOC_022927	5.33333	64	0.283333	2.5	3.14136	4.3227e-17	1.64003e-16	yes	-	-	-	-	-	-	-	-	-
XLOC_022934	269.333	78.6667	14.35	3.16	-2.18305	7.36444e-28	4.28778e-27	yes	-	-	-	-	-	-	-	-	-
XLOC_022935	164	99	11.01	5.10333	-1.1093	0.000170703	0.000310791	yes	Mical1	XP_012958816.1 PREDICTED: LOW QUALITY PROTEIN: protein-methionine sulfoxide oxidase MICAL1 [Anas platyrhynchos]	-	-	-	-	-	-	-
XLOC_022936	258.333	144.667	10.0767	4.43	-1.18564	1.70635e-14	5.78247e-14	yes	mical2b	XP_012958816.1 PREDICTED: LOW QUALITY PROTEIN: protein-methionine sulfoxide oxidase MICAL1 [Anas platyrhynchos]	-	-	-	-	-	-	-
XLOC_022996	62.3333	36.3333	14.7667	4.7	-1.65161	0.00235658	0.00385781	yes	-	-	-	-	-	-	-	-	-
XLOC_023011	5.33333	17	0.313333	0.743333	1.24631	0.00352999	0.00565659	yes	-	EOA98454.1 hypothetical protein Anapl_07634 [Anas platyrhynchos]	-	-	-	-	-	-	-
XLOC_023037	3.66667	0	0.393333	0.001	-8.61961	0.0172514	0.0254664	yes	-	EOB05638.1 hypothetical protein Anapl_02052 [Anas platyrhynchos]	-	-	-	-	-	-	-
XLOC_023078	67	22	1.57667	0.376667	-2.06552	3.9806e-13	1.26507e-12	yes	-	-	-	-	-	-	-	-	-
XLOC_023109	2	11.6667	0.126667	0.57	2.16993	0.000371194	0.000656472	yes	-	-	-	-	-	-	-	-	-
XLOC_023154	0	0.666667	0.001	0.0333333	5.05889	0.025876	0.0373046	yes	-	-	-	-	-	-	-	-	-
XLOC_023212	4	0.666667	1.05	0.153333	-2.77565	0.00839128	0.012886	yes	C1QL1	XP_010158137.1 PREDICTED: LOW QUALITY PROTEIN: C1q-related factor, partial [Eurypyga helias]	-	-	-	-	GO:0044424//intracellular part;GO:0005622//intracellular;GO:0044464//cell part;GO:0005623//cell	-	-
XLOC_023227	28.6667	76.3333	0.563333	1.17667	1.06264	0.0026736	0.00434507	yes	-	-	-	-	-	-	-	-	-
XLOC_023265	10.6667	30.3333	0.19	0.43	1.17834	0.00390053	0.00621583	yes	-	-	-	-	-	-	-	-	-
XLOC_023351	95	17.6667	17.0433	2.34667	-2.86052	1.94992e-27	1.11757e-26	yes	FAM171A2	XP_005283167.1 PREDICTED: protein FAM171A2 [Chrysemys picta bellii]	-	-	-	-	-	-	-
XLOC_023410	371	56	84.3667	9.65333	-3.12757	1.0842e-32	7.52832e-32	yes	Col3a1	-	-	-	-	-	-	-	-
XLOC_023445	103	43.3333	3.59	1.00667	-1.8344	8.06453e-12	2.39783e-11	yes	-	-	-	-	-	-	-	-	-
XLOC_023450	21.6667	0.666667	4.54333	0.0833333	-5.76871	6.56169e-11	1.85796e-10	yes	NAGLU	EOB07437.1 Alpha-N-acetylglucosaminidase, partial [Anas platyrhynchos]	Metabolism;Cellular Processes	Transport and catabolism;Global and Overview;Glycan biosynthesis and metabolism	ko01100//Metabolic pathways;ko04142//Lysosome;ko00531//Glycosaminoglycan degradation	K01205	-	-	-
XLOC_023475	354.837	171.333	127.637	46.4167	-1.45933	1.80498e-10	4.98158e-10	yes	Rpl19	BAD96802.1 ribosomal protein L19 variant, partial [Homo sapiens]	Genetic Information Processing	Translation	ko03010//Ribosome	K02885	GO:0044422//organelle part;GO:0032991//macromolecular complex;GO:0005737//cytoplasm;GO:0044464//cell part;GO:0005924//cell-substrate adherens junction;GO:0043226//organelle;GO:0030055//cell-substrate junction;GO:0030054//cell junction;GO:0043229//intracellular organelle;GO:0005623//cell;GO:0005622//intracellular;GO:0043228//non-membrane-bounded organelle;GO:0005912//adherens junction;GO:1990904//…	GO:0003723//RNA binding;GO:0003676//nucleic acid binding;GO:0005198//structural molecule activity;GO:0097159//organic cyclic compound binding;GO:1901363//heterocyclic compound binding;GO:0005488//binding	GO:0071822//protein complex subunit organization;GO:0006402//mRNA catabolic process;GO:0044271//cellular nitrogen compound biosynthetic process;GO:0032774//RNA biosynthetic process;GO:1902580//single-organism cellular localization;GO:0046483//heterocycle metabolic process;GO:0034654//nucleobase-containing compound biosynthetic process;GO:0043603//cellular amide metabolic process;GO:0051649//estab…
XLOC_023490	39.3333	11.6667	3.32	0.74	-2.16559	2.54047e-11	7.35457e-11	yes	ARHGAP23	XP_015154979.1 PREDICTED: LOW QUALITY PROTEIN: rho GTPase-activating protein 23, partial [Gallus gallus]	-	-	-	-	-	-	-
XLOC_023585	116.333	70.6667	12.5867	5.76333	-1.12692	1.54056e-08	3.77164e-08	yes	POLE4	XP_005531417.1 PREDICTED: DNA polymerase epsilon subunit 4 [Pseudopodoces humilis]	Genetic Information Processing;Metabolism	Nucleotide metabolism;Global and Overview;Replication and repair	ko01100//Metabolic pathways;ko00230//Purine metabolism;ko00240//Pyrimidine metabolism;ko03420//Nucleotide excision repair;ko03030//DNA replication;ko03410//Base excision repair	K03506	-	GO:0097159//organic cyclic compound binding;GO:0003676//nucleic acid binding;GO:1901363//heterocyclic compound binding;GO:0046983//protein dimerization activity;GO:0003677//DNA binding;GO:0005515//protein binding;GO:0005488//binding	-
XLOC_023587	280.333	175.333	96.12	45.4433	-1.08077	6.07621e-06	1.24145e-05	yes	Rps28	XP_012962069.1 PREDICTED: 40S ribosomal protein S28, partial [Anas platyrhynchos]	Genetic Information Processing	Translation	ko03010//Ribosome	K02979	GO:0043226//organelle;GO:0015935//small ribosomal subunit;GO:0043228//non-membrane-bounded organelle;GO:1990904//ribonucleoprotein complex;GO:0031988//membrane-bounded vesicle;GO:0005840//ribosome;GO:0044424//intracellular part;GO:0044391//ribosomal subunit;GO:0044446//intracellular organelle part;GO:0030529//intracellular ribonucleoprotein complex;GO:0032991//macromolecular complex;GO:0044464//c…	GO:0003676//nucleic acid binding;GO:0005198//structural molecule activity;GO:0003723//RNA binding;GO:0097159//organic cyclic compound binding;GO:1901363//heterocyclic compound binding;GO:0005488//binding	GO:0022613//ribonucleoprotein complex biogenesis;GO:0044271//cellular nitrogen compound biosynthetic process;GO:0070727//cellular macromolecule localization;GO:0006886//intracellular protein transport;GO:0044237//cellular metabolic process;GO:0006605//protein targeting;GO:0016070//RNA metabolic process;GO:0034613//cellular protein localization;GO:0044085//cellular component biogenesis;GO:0046483/…
XLOC_023588	1	8.33333	0.05	0.366667	2.87447	0.00241278	0.00394421	yes	-	-	-	-	-	-	-	-	-
XLOC_023601	0	37.3333	0.001	0.703333	9.45806	2.12858e-17	8.18929e-17	yes	-	EOB04240.1 hypothetical protein Anapl_10869 [Anas platyrhynchos]	-	-	-	-	-	-	-
XLOC_023607	4.66667	81	0.0633333	0.836667	3.72362	2.01479e-24	1.03403e-23	yes	-	KFP66142.1 hypothetical protein N322_10227, partial [Cariama cristata]	-	-	-	-	-	-	-
XLOC_023619	1.66667	43.3333	0.13	2.59667	4.32008	5.48145e-18	2.16193e-17	yes	Fbn2	XP_014805170.1 PREDICTED: LOW QUALITY PROTEIN: fibrillin-3 [Calidris pugnax]	-	-	-	-	-	-	-
XLOC_023620	0	50.6667	0.001	0.563333	9.13785	2.2323e-26	1.22883e-25	yes	FBN2	XP_017597954.1 PREDICTED: fibrillin-3 [Corvus brachyrhynchos]	-	-	-	-	-	-	-
XLOC_023680	84.3333	34.6667	2.15667	0.676667	-1.67229	1.12148e-13	3.66291e-13	yes	-	-	-	-	-	-	-	-	-
XLOC_023698	21.3333	4.66667	0.753333	0.103333	-2.86598	3.60416e-06	7.48883e-06	yes	-	-	-	-	-	-	-	-	-
XLOC_023703	160	67.3333	2.75	0.796667	-1.78738	3.9929e-12	1.20767e-11	yes	-	XP_013055771.1 PREDICTED: uncharacterized protein LOC106048417 isoform X1 [Anser cygnoides domesticus]	-	-	-	-	-	-	-
XLOC_023735	144.333	69.3333	1.25667	0.45	-1.48161	2.26984e-10	6.22415e-10	yes	-	EOA99541.1 hypothetical protein Anapl_12135 [Anas platyrhynchos]	-	-	-	-	-	-	-
XLOC_023739	23	2.66667	1.49	0.123333	-3.59468	1.87729e-13	6.06766e-13	yes	-	-	-	-	-	-	-	-	-
XLOC_023764	7	65	0.17	0.883333	2.37742	2.93944e-15	1.03499e-14	yes	ZFR2	XP_016287568.1 PREDICTED: zinc finger RNA-binding protein 2 isoform X7 [Monodelphis domestica]	-	-	-	-	-	-	-
XLOC_023803	0	4.33333	0.001	0.353333	8.46489	0.00134595	0.00225878	yes	CTSV	XP_012962481.1 PREDICTED: LOW QUALITY PROTEIN: cathepsin L1-like, partial [Anas platyrhynchos]	Cellular Processes	Transport and catabolism	ko04145//Phagosome;ko04142//Lysosome	K01365	-	GO:0016787//hydrolase activity;GO:0070011//peptidase activity, acting on L-amino acid peptides;GO:0008233//peptidase activity;GO:0003824//catalytic activity	-
XLOC_023838	3.33333	10.6667	0.246667	0.576667	1.22517	0.00431501	0.00684393	yes	IL12RB1	EOA94642.1 Interleukin-12 receptor beta-1 chain [Anas platyrhynchos]	Environmental Information Processing	Signaling molecules and interaction;Signal transduction	ko04060//Cytokine-cytokine receptor interaction;ko04630//Jak-STAT signaling pathway	K05063	-	-	-
XLOC_023887	32	16	2.77	1.04333	-1.40869	1.64342e-06	3.50402e-06	yes	-	-	-	-	-	-	-	-	-
XLOC_023985	223.667	83.3333	3.64	1.04667	-1.79814	7.22829e-19	2.95629e-18	yes	-	EOB03248.1 hypothetical protein Anapl_08994 [Anas platyrhynchos]	-	-	-	-	-	-	-
XLOC_024017	329.2	1104.39	12.01	30.6867	1.35338	2.89044e-25	1.52014e-24	yes	-	-	-	-	-	-	-	-	-
XLOC_024049	3	12.6667	0.146667	0.476667	1.70044	0.00395567	0.00629998	yes	-	-	-	-	-	-	-	-	-
XLOC_024056	18.6667	52.3333	0.416667	0.903333	1.11636	0.000128188	0.000235859	yes	-	-	-	-	-	-	-	-	-
XLOC_024073	9	35.3333	0.13	0.366667	1.49596	0.000156067	0.000285043	yes	-	-	-	-	-	-	-	-	-
XLOC_024132	17.6667	8.66667	1.26667	0.43	-1.55863	0.000728313	0.00125151	yes	-	-	-	-	-	-	-	-	-
XLOC_024135	0.333333	5.33333	0.0266667	0.306667	3.52356	0.0110596	0.0167486	yes	-	-	-	-	-	-	-	-	-
XLOC_024147	23.3333	2	0.943333	0.0633333	-3.89673	1.271e-11	3.73914e-11	yes	-	-	-	-	-	-	-	-	-
XLOC_024226	0	18.3333	0.001	1.04	10.0224	6.87393e-10	1.83082e-09	yes	-	-	-	-	-	-	-	-	-
XLOC_024236	54.6667	15.3333	7.11	1.40667	-2.33757	2.23229e-12	6.82706e-12	yes	HLX	XP_010560465.1 PREDICTED: H2.0-like homeobox protein [Haliaeetus leucocephalus]	-	-	-	-	-	-	-
XLOC_024251	307.667	1503.67	3.25	12.14	1.90126	9.25911e-50	1.12778e-48	yes	SRP9	XP_012951175.1 PREDICTED: signal recognition particle 9 kDa protein, partial [Anas platyrhynchos]	Genetic Information Processing	Folding, sorting and degradation	ko03060//Protein export	K03109	GO:0030529//intracellular ribonucleoprotein complex;GO:0005737//cytoplasm;GO:0043227//membrane-bounded organelle;GO:0032991//macromolecular complex;GO:0044444//cytoplasmic part;GO:0043226//organelle;GO:0048500//signal recognition particle;GO:0044424//intracellular part;GO:1990904//ribonucleoprotein complex;GO:0005622//intracellular;GO:0031988//membrane-bounded vesicle;GO:0031982//vesicle;GO:00056…	GO:0005488//binding;GO:0003676//nucleic acid binding;GO:1901363//heterocyclic compound binding;GO:0003723//RNA binding;GO:0097159//organic cyclic compound binding	GO:0071702//organic substance transport;GO:0009889//regulation of biosynthetic process;GO:0006886//intracellular protein transport;GO:0072657//protein localization to membrane;GO:0006613//cotranslational protein targeting to membrane;GO:0010556//regulation of macromolecule biosynthetic process;GO:0031326//regulation of cellular biosynthetic process;GO:0051649//establishment of localization in cel…
XLOC_024271	11	1.66667	0.936667	0.116667	-3.00514	2.10311e-06	4.45076e-06	yes	-	EOA96902.1 hypothetical protein Anapl_14198 [Anas platyrhynchos]	-	-	-	-	-	-	-
XLOC_024303	0.333333	29.3333	0.01	0.64	6	3.20412e-12	9.73106e-12	yes	-	-	-	-	-	-	-	-	-
XLOC_024307	3.33333	44.3333	0.07	0.703333	3.32878	2.72532e-15	9.61064e-15	yes	-	-	-	-	-	-	-	-	-
XLOC_024330	21	73.3333	0.316667	0.853333	1.43014	1.43902e-06	3.07837e-06	yes	-	-	-	-	-	-	-	-	-
XLOC_024404	0.333333	15.3333	0.01	0.356667	5.1565	7.48281e-06	1.51999e-05	yes	-	-	-	-	-	-	-	-	-
XLOC_024420	20.3333	9.66667	3.79	1.22667	-1.62745	0.00925719	0.0141557	yes	-	XP_013055535.1 PREDICTED: spectrin beta chain, non-erythrocytic 5-like [Anser cygnoides domesticus]	-	-	-	-	-	-	-
XLOC_024422	192.333	84	29.6367	9.58333	-1.62878	3.49209e-15	1.22584e-14	yes	-	XP_013055535.1 PREDICTED: spectrin beta chain, non-erythrocytic 5-like [Anser cygnoides domesticus]	-	-	-	-	-	-	-
XLOC_024423	113.333	46.6667	8.22	2.47667	-1.73074	2.20538e-12	6.74604e-12	yes	-	XP_012951508.1 PREDICTED: protein VASP homolog [Anas platyrhynchos]	-	-	-	-	-	-	-
XLOC_024424	59.6667	17.3333	17.2933	3.81333	-2.18109	8.48922e-07	1.84833e-06	yes	-	XP_014806807.1 PREDICTED: uncharacterized protein LOC106893388 isoform X1 [Calidris pugnax]	-	-	-	-	-	-	-
XLOC_024440	12.3333	102.667	0.216667	1.4	2.69188	2.22558e-17	8.55638e-17	yes	-	-	-	-	-	-	-	-	-
XLOC_024496	1.33333	8.66667	0.0433333	0.226667	2.38702	0.00808947	0.0124562	yes	-	-	-	-	-	-	-	-	-
XLOC_024543	73.6667	42	0.68	0.276667	-1.29739	2.96699e-06	6.20884e-06	yes	-	EOB04491.1 hypothetical protein Anapl_01448 [Anas platyrhynchos]	-	-	-	-	-	-	-
XLOC_024577	228.667	1002.67	1.31333	4.3	1.7111	2.97856e-37	2.41621e-36	yes	-	XP_012955692.1 PREDICTED: polypeptide N-acetylgalactosaminyltransferase 2 isoform X3 [Anas platyrhynchos]	-	-	-	-	-	-	-
XLOC_024579	136.667	584.667	0.753333	2.39667	1.66967	1.43968e-23	7.137e-23	yes	-	-	-	-	-	-	-	-	-
XLOC_024603	43.3333	424	0.153333	1.15	2.90689	2.40544e-57	3.61734e-56	yes	-	XP_012955668.1 PREDICTED: uncharacterized protein LOC106017302 [Anas platyrhynchos]	Environmental Information Processing	Signal transduction	ko04630//Jak-STAT signaling pathway	K18026	-	-	-
XLOC_024636	15.6667	1.33333	0.563333	0.03	-4.23095	6.24465e-11	1.77005e-10	yes	-	-	-	-	-	-	-	-	-
XLOC_024791	294.333	800.667	0.756667	1.55333	1.03764	1.60009e-11	4.68681e-11	yes	-	-	-	-	-	-	-	-	-
XLOC_025034	3.33333	40.6667	0.216667	2.06667	3.25376	3.49428e-07	7.82314e-07	yes	-	EOB02926.1 hypothetical protein Anapl_08677 [Anas platyrhynchos]	-	-	-	-	-	-	-
XLOC_025045	36.3333	170.667	0.22	0.77	1.80735	1.83876e-14	6.21814e-14	yes	-	EOB03413.1 hypothetical protein Anapl_11078 [Anas platyrhynchos]	-	-	-	-	-	-	-
XLOC_025134	13.3333	62	0.133333	0.483333	1.85798	2.59006e-06	5.44335e-06	yes	-	-	-	-	-	-	-	-	-
XLOC_025135	3.33333	43	0.333333	3.05667	3.19692	8.09906e-10	2.14686e-09	yes	-	-	-	-	-	-	-	-	-
XLOC_025157	0	20	0.001	0.596667	9.22078	9.8758e-10	2.60415e-09	yes	-	-	-	-	-	-	-	-	-
XLOC_025166	1.66667	46	0.02	0.456667	4.51307	7.62443e-17	2.86577e-16	yes	-	-	-	-	-	-	-	-	-
XLOC_025180	4	41.3333	0.0833333	0.636667	2.93357	3.7991e-12	1.14991e-11	yes	-	-	-	-	-	-	-	-	-
XLOC_025188	2	22.3333	0.06	0.52	3.11548	3.23417e-05	6.2542e-05	yes	-	-	-	-	-	-	-	-	-
XLOC_025225	62.3333	16.3333	1.53333	0.27	-2.50564	2.99193e-10	8.14335e-10	yes	-	-	-	-	-	-	-	-	-
XLOC_025255	154.333	1037	1.58333	5.67333	1.84123	7.63442e-75	1.80532e-73	yes	-	-	-	-	-	-	-	-	-
XLOC_025270	0	9.66667	0.001	0.2	7.64386	1.45042e-07	3.32515e-07	yes	-	-	-	-	-	-	-	-	-
XLOC_025287	274.667	1149.33	11.3467	36.5	1.68563	1.65959e-25	8.80265e-25	yes	FAM46A	EOA99716.1 Protein FAM46A, partial [Anas platyrhynchos]	Cellular Processes;Organismal Systems	Circulatory system;Cell motility	ko04810//Regulation of actin cytoskeleton;ko04261//Adrenergic signaling in cardiomyocytes;ko04260//Cardiac muscle contraction	K05742	-	GO:0003723//RNA binding;GO:0003676//nucleic acid binding;GO:0005488//binding;GO:0097159//organic cyclic compound binding;GO:1901363//heterocyclic compound binding	GO:0048583//regulation of response to stimulus;GO:0050789//regulation of biological process;GO:0032101//regulation of response to external stimulus;GO:0065007//biological regulation
XLOC_025298	7	19.6667	0.18	0.386667	1.10309	0.0135483	0.0202816	yes	-	-	-	-	-	-	-	-	-
XLOC_025364	2	13.6667	0.0933333	0.483333	2.37255	0.000813304	0.00139193	yes	EYS	XP_013027681.1 PREDICTED: protein eyes shut homolog isoform X1 [Anser cygnoides domesticus]	-	-	-	-	GO:0031988//membrane-bounded vesicle;GO:0043227//membrane-bounded organelle;GO:0031982//vesicle;GO:0043226//organelle	-	GO:0032501//multicellular organismal process;GO:0050953//sensory perception of light stimulus;GO:0050877//neurological system process;GO:0007601//visual perception;GO:0007600//sensory perception;GO:0003008//system process
XLOC_025420	27.6667	9.66667	0.723333	0.19	-1.92866	4.4256e-06	9.13572e-06	yes	-	-	-	-	-	-	-	-	-
XLOC_025451	0	6.33333	0.001	0.223333	7.80305	5.06558e-06	1.04142e-05	yes	-	-	-	-	-	-	-	-	-
XLOC_025473	79	220.667	0.813333	1.72333	1.08328	1.24242e-09	3.24855e-09	yes	-	-	-	-	-	-	-	-	-
XLOC_025479	8.66667	54.6667	0.196667	0.94	2.25691	5.31164e-09	1.33793e-08	yes	-	-	-	-	-	-	-	-	-
XLOC_025488	1	14.3333	0.103333	1.08333	3.3901	8.0304e-07	1.75198e-06	yes	-	-	-	-	-	-	-	-	-
XLOC_025578	1	44	0.0166667	0.586667	5.1375	5.3446e-10	1.43104e-09	yes	-	EOB04706.1 hypothetical protein Anapl_04982 [Anas platyrhynchos]	-	-	-	-	-	-	-
XLOC_025598	160.667	914.667	0.37	1.57667	2.09128	2.68435e-37	2.18303e-36	yes	Klhl29	XP_015715014.1 PREDICTED: kelch-like protein 29 isoform X1 [Coturnix japonica]	-	-	-	-	-	-	-
XLOC_025605	6.33333	39.6667	0.556667	2.57667	2.21062	7.50693e-08	1.7564e-07	yes	-	-	-	-	-	-	-	-	-
XLOC_025608	2.66667	18.6667	0.203333	1.07333	2.40018	5.94883e-06	1.21666e-05	yes	-	-	-	-	-	-	-	-	-
XLOC_025709	0	18.3333	0.001	0.576667	9.17159	5.08438e-12	1.53034e-11	yes	-	-	-	-	-	-	-	-	-
XLOC_025835	182	118.333	4.78	2.28333	-1.06587	2.40963e-08	5.81819e-08	yes	BCL2L11	XP_015712085.1 PREDICTED: bcl-2-like protein 11 [Coturnix japonica]	Environmental Information Processing	Signal transduction	ko04068//FoxO signaling pathway	K16341	-	-	-
XLOC_025845	3	13	0.153333	0.46	1.58496	0.00202153	0.00332889	yes	-	-	-	-	-	-	-	-	-
XLOC_025890	11	176	0.15	1.82667	3.60618	1.26811e-37	1.0439e-36	yes	-	-	-	-	-	-	-	-	-
XLOC_025946	11.6667	147.333	0.0533333	0.53	3.31288	8.1676e-24	4.08785e-23	yes	-	-	-	-	-	-	-	-	-
XLOC_025988	53.6667	16.6667	1.16	0.283333	-2.03355	6.74311e-12	2.01607e-11	yes	pol	XP_011576993.1 PREDICTED: uncharacterized protein LOC105402974 [Aquila chrysaetos canadensis]	-	-	-	-	-	-	-
XLOC_025995	11.3333	40.6667	0.286667	0.793333	1.46855	5.867e-05	0.000111075	yes	-	XP_013037676.1 PREDICTED: protocadherin Fat 4-like isoform X1 [Anser cygnoides domesticus]	-	-	-	-	-	-	-
XLOC_026001	38	126	0.636667	1.54	1.27432	3.28088e-08	7.8468e-08	yes	-	-	-	-	-	-	-	-	-
XLOC_026034	8	0	0.543333	0.001	-9.08569	0.000257875	0.000462361	yes	-	-	-	-	-	-	-	-	-
XLOC_026035	2.66667	0	0.363333	0.001	-8.50515	0.0245654	0.0355007	yes	-	-	-	-	-	-	-	-	-
XLOC_026063	12	3	1.76667	0.356667	-2.30838	0.00014732	0.0002698	yes	-	XP_013050306.1 PREDICTED: LOW QUALITY PROTEIN: centrosomal protein of 68 kDa [Anser cygnoides domesticus]	-	-	-	-	-	-	-
XLOC_026117	250.667	86.3333	9.47333	2.48	-1.93353	4.10564e-26	2.23342e-25	yes	Cnpy3	XP_012963576.1 PREDICTED: protein canopy homolog 3, partial [Anas platyrhynchos]	-	-	-	-	-	-	-
XLOC_026118	109.667	43.6667	16.1	4.83333	-1.73597	1.10818e-11	3.26729e-11	yes	Cnpy3	XP_013050409.1 PREDICTED: protein canopy homolog 3, partial [Anser cygnoides domesticus]	-	-	-	-	-	-	-
XLOC_026147	247	737.667	0.676667	1.53667	1.18329	1.72332e-18	6.95834e-18	yes	-	-	-	-	-	-	-	-	-
XLOC_026188	0.666667	15.3333	0.02	0.346667	4.11548	2.25448e-08	5.45254e-08	yes	pol	XP_019473500.1 PREDICTED: kinesin-like protein KIF20B [Meleagris gallopavo]	-	-	-	-	-	-	-
XLOC_026221	0	4	0.001	0.17	7.40939	0.0112453	0.0170091	yes	-	-	-	-	-	-	-	-	-
XLOC_026262	4	45.6667	0.133333	1.15	3.10852	1.04062e-13	3.40636e-13	yes	-	-	-	-	-	-	-	-	-
XLOC_026271	3.33333	174	0.0466667	1.81333	5.28011	8.91636e-59	1.40359e-57	yes	-	KFP53784.1 hypothetical protein N323_05268, partial [Cathartes aura]	Metabolism;Organismal Systems	Endocrine system;Global and Overview;Lipid metabolism	ko01100//Metabolic pathways;ko03320//PPAR signaling pathway;ko00561//Glycerolipid metabolism	K00864	-	-	-
XLOC_026395	232.667	114.333	4.45333	1.66333	-1.42081	1.12977e-18	4.5904e-18	yes	-	-	-	-	-	-	-	-	-
XLOC_026404	68.6667	232.333	1.37333	3.49	1.34555	3.13016e-09	7.98787e-09	yes	-	-	-	-	-	-	-	-	-
XLOC_026425	3	0	0.153333	0.001	-7.26053	0.0245078	0.0354206	yes	-	-	-	-	-	-	-	-	-
XLOC_026487	13.6667	147.667	0.0966667	0.763333	2.98122	4.49664e-26	2.43954e-25	yes	-	-	-	-	-	-	-	-	-
XLOC_026488	7	37	0.156667	0.626667	2	2.24775e-08	5.43709e-08	yes	-	-	-	-	-	-	-	-	-
XLOC_026566	0	11.6667	0.001	0.483333	8.91687	2.54296e-08	6.12914e-08	yes	-	-	-	-	-	-	-	-	-
XLOC_026595	7	22.6667	0.0633333	0.153333	1.27563	0.00143227	0.00239592	yes	-	EOB05311.1 hypothetical protein Anapl_05439, partial [Anas platyrhynchos]	-	-	-	-	-	-	-
XLOC_026618	9.33333	3	0.583333	0.136667	-2.09366	0.00814438	0.0125348	yes	-	-	-	-	-	-	-	-	-
XLOC_026673	0.666667	9.33333	0.0633333	0.773333	3.61005	0.012728	0.0191246	yes	-	-	-	-	-	-	-	-	-
XLOC_026730	0.333333	5	0.0366667	0.44	3.58496	0.0210869	0.0308072	yes	-	-	-	-	-	-	-	-	-
XLOC_026766	2.33333	15.3333	0.186667	0.96	2.36257	0.000915334	0.0015583	yes	-	-	-	-	-	-	-	-	-
XLOC_026771	17.3333	57.3333	0.466667	1.15333	1.30535	5.48951e-07	1.21287e-06	yes	-	EOA97494.1 hypothetical protein Anapl_12544 [Anas platyrhynchos]	-	-	-	-	-	-	-
XLOC_026774	6	23	0.27	0.79	1.54889	0.000391929	0.000691279	yes	-	-	-	-	-	-	-	-	-
XLOC_026833	0	3	0.001	0.1	6.64386	0.0128105	0.0192431	yes	-	-	-	-	-	-	-	-	-
XLOC_026850	33.3333	12.6667	0.573333	0.17	-1.75384	0.0024069	0.0039354	yes	-	-	-	-	-	-	-	-	-
XLOC_026878	16.3333	5.66667	0.56	0.146667	-1.93289	5.71979e-05	0.000108402	yes	-	XP_013035945.1 PREDICTED: LOW QUALITY PROTEIN: uncharacterized protein LOC106035585 [Anser cygnoides domesticus]	-	-	-	-	-	-	-
XLOC_026880	42.6667	13.3333	1.26333	0.32	-1.98109	1.98206e-11	5.76796e-11	yes	-	-	-	-	-	-	-	-	-
XLOC_026881	177.667	41.6667	2.82667	0.51	-2.47053	9.46972e-36	7.30747e-35	yes	-	-	-	-	-	-	-	-	-
XLOC_026941	4.66667	264.333	0.05	2.51667	5.65344	8.51919e-48	9.73768e-47	yes	-	-	-	-	-	-	-	-	-
XLOC_026943	2.66667	8.33333	0.0933333	0.216667	1.21501	0.0256221	0.036955	yes	-	-	-	-	-	-	-	-	-
XLOC_026972	7.33333	0	0.986667	0.001	-9.94642	0.000144783	0.000265425	yes	-	EOB08648.1 hypothetical protein Anapl_01826 [Anas platyrhynchos]	-	-	-	-	-	-	-
XLOC_027015	0.333333	8.66667	0.02	0.486667	4.60486	0.00223823	0.00367039	yes	PKIB	XP_012952835.1 PREDICTED: cAMP-dependent protein kinase inhibitor beta [Anas platyrhynchos]	-	-	-	-	-	-	GO:0051246//regulation of protein metabolic process;GO:0050790//regulation of catalytic activity;GO:0019220//regulation of phosphate metabolic process;GO:0031323//regulation of cellular metabolic process;GO:0045936//negative regulation of phosphate metabolic process;GO:0042326//negative regulation of phosphorylation;GO:0010563//negative regulation of phosphorus metabolic process;GO:0060255//regul…
XLOC_027031	0.666667	11.3333	0.0333333	0.393333	3.56071	4.75785e-05	9.07035e-05	yes	-	-	-	-	-	-	-	-	-
XLOC_027133	0.333333	15.6667	0.0133333	0.42	4.97728	1.88173e-08	4.58053e-08	yes	-	-	-	-	-	-	-	-	-
XLOC_027137	1.33333	14.6667	0.126667	1.12333	3.14868	0.000212254	0.00038363	yes	-	-	-	-	-	-	-	-	-
XLOC_027170	1.33333	12.6667	0.0466667	0.306667	2.71621	0.0102639	0.015605	yes	-	-	-	-	-	-	-	-	-
XLOC_027190	41	213.333	1.46333	5.86	2.00164	3.27278e-18	1.30451e-17	yes	-	-	-	-	-	-	-	-	-
XLOC_027217	0	26.3333	0.001	0.683333	9.41645	1.63938e-16	6.07702e-16	yes	-	-	-	-	-	-	-	-	-
XLOC_027227	129.667	46	14.9433	3.82	-1.96786	2.25607e-13	7.26142e-13	yes	-	-	-	-	-	-	-	-	-
XLOC_027257	0	18.3333	0.001	0.25	7.96578	1.60028e-08	3.91194e-08	yes	-	-	-	-	-	-	-	-	-
XLOC_027259	0	6.33333	0.001	0.143333	7.16323	0.00776957	0.011983	yes	-	-	-	-	-	-	-	-	-
XLOC_027293	14.6667	56.6667	0.663333	1.91	1.52577	0.000218524	0.000394301	yes	-	XP_012962826.1 PREDICTED: gamma-aminobutyric acid receptor subunit alpha-4 isoform X1 [Anas platyrhynchos]	-	-	-	-	-	-	-
XLOC_027294	0	14.3333	0.001	0.43	8.74819	5.9322e-08	1.39768e-07	yes	-	-	-	-	-	-	-	-	-
XLOC_027334	206.667	133.333	1.73667	0.833333	-1.05936	2.77523e-08	6.67203e-08	yes	-	-	-	-	-	-	-	-	-
XLOC_027420	0	8.66667	0.001	0.373333	8.54432	0.00015644	0.000285692	yes	-	-	-	-	-	-	-	-	-
XLOC_027466	1.66667	13.6667	0.05	0.33	2.72247	2.1697e-05	4.25794e-05	yes	-	-	-	-	-	-	-	-	-
XLOC_027470	10.6667	34	0.116667	0.273333	1.22827	6.77368e-05	0.000127642	yes	-	KFP84123.1 hypothetical protein N311_12544, partial [Apaloderma vittatum]	-	-	-	-	-	-	-
XLOC_027490	0	2	0.001	0.1	6.64386	0.0194762	0.028573	yes	-	-	-	-	-	-	-	-	-
XLOC_027496	0.333333	11.3333	0.0133333	0.34	4.67243	1.41584e-05	2.8165e-05	yes	-	XP_018861634.1 PREDICTED: uncharacterized protein LOC109022564 [Parus major]	-	-	-	-	-	-	-
XLOC_027528	14.3333	138.667	0.856667	6.30667	2.88007	2.66225e-25	1.40378e-24	yes	-	EOB05354.1 hypothetical protein Anapl_08376 [Anas platyrhynchos]	-	-	-	-	-	-	-
XLOC_027584	16.6667	879.333	0.133333	5.48333	5.36194	4.83196e-135	3.80688e-133	yes	-	KFW67426.1 hypothetical protein AS28_15033, partial [Pygoscelis adeliae]	-	-	-	-	-	-	-
XLOC_027627	2.33333	31.3333	0.09	0.976667	3.43987	3.26346e-10	8.86148e-10	yes	-	XP_012950797.1 PREDICTED: protein LYRIC-like [Anas platyrhynchos]	-	-	-	-	-	-	-
XLOC_027685	16	2.33333	0.793333	0.0966667	-3.03684	7.05411e-10	1.87726e-09	yes	-	-	-	-	-	-	-	-	-
XLOC_027722	0	4.66667	0.001	0.25	7.96578	4.77019e-05	9.09174e-05	yes	-	-	-	-	-	-	-	-	-
XLOC_027746	48	26	1.24333	0.533333	-1.2211	4.27482e-06	8.83125e-06	yes	-	XP_019330114.1 PREDICTED: small basic protein 1-like [Aptenodytes forsteri]	-	-	-	-	-	-	-
XLOC_027838	37	19.6667	1.68667	0.68	-1.31057	0.0054248	0.00850888	yes	-	-	-	-	-	-	-	-	-
XLOC_027852	5.66667	39	0.15	0.78	2.37851	1.40961e-09	3.66788e-09	yes	-	-	-	-	-	-	-	-	-
XLOC_027877	25	2.33333	1.25667	0.0766667	-4.03486	3.55637e-14	1.18921e-13	yes	-	KFV18388.1 hypothetical protein N340_13101, partial [Tauraco erythrolophus]	Metabolism	Amino acid metabolism;Global and Overview;Nucleotide metabolism	ko01100//Metabolic pathways;ko00230//Purine metabolism;ko00250//Alanine, aspartate and glutamate metabolism	K01939	-	-	-
XLOC_027889	48.6667	240.333	0.736667	3.12	2.08246	1.12146e-22	5.35246e-22	yes	-	-	-	-	-	-	-	-	-
XLOC_027893	2	62	0.02	0.546667	4.77259	3.7434e-20	1.61355e-19	yes	-	KFV44934.1 hypothetical protein N328_02691, partial [Gavia stellata]	-	-	-	-	-	-	-
XLOC_027900	0.333333	34.3333	0.01	0.863333	6.43185	2.11272e-15	7.49617e-15	yes	-	-	-	-	-	-	-	-	-
XLOC_027913	1	16	0.0233333	0.303333	3.70044	1.39507e-06	2.99028e-06	yes	-	EOB01178.1 hypothetical protein Anapl_04775 [Anas platyrhynchos]	-	-	-	-	-	-	-
XLOC_027927	0.333333	6.33333	0.0233333	0.333333	3.8365	0.00527874	0.00829267	yes	-	-	-	-	-	-	-	-	-
XLOC_027928	0	8	0.001	0.296667	8.2127	2.44353e-06	5.14879e-06	yes	-	XP_012964102.1 PREDICTED: uncharacterized protein LOC106020086 isoform X1 [Anas platyrhynchos]	-	-	-	-	-	-	-
XLOC_028041	33.3333	13.6667	3.12333	0.993333	-1.65274	3.18558e-05	6.16763e-05	yes	-	XP_015717633.1 PREDICTED: melatonin receptor type 1A-like [Coturnix japonica]	Environmental Information Processing	Signaling molecules and interaction	ko04080//Neuroactive ligand-receptor interaction	K04285	GO:0031224//intrinsic component of membrane;GO:0043234//protein complex;GO:0044425//membrane part;GO:0016021//integral component of membrane;GO:0032991//macromolecular complex;GO:0016020//membrane	GO:0004888//transmembrane signaling receptor activity;GO:0004930//G-protein coupled receptor activity;GO:0099600//transmembrane receptor activity;GO:0004872//receptor activity;GO:0005488//binding;GO:0060089//molecular transducer activity;GO:0038023//signaling receptor activity;GO:0004871//signal transducer activity	GO:0031323//regulation of cellular metabolic process;GO:0045981//positive regulation of nucleotide metabolic process;GO:0051174//regulation of phosphorus metabolic process;GO:0030801//positive regulation of cyclic nucleotide metabolic process;GO:0065007//biological regulation;GO:0010562//positive regulation of phosphorus metabolic process;GO:0023052//signaling;GO:0044699//single-organism process;…
XLOC_028078	7.66667	0	0.906667	0.001	-9.82443	4.72745e-05	9.01559e-05	yes	-	-	-	-	-	-	-	-	-
XLOC_028146	17	60.3333	0.323333	0.863333	1.4169	1.78439e-05	3.52147e-05	yes	-	-	-	-	-	-	-	-	-
XLOC_028160	0	3.66667	0.001	0.15	7.22882	0.00182825	0.00302387	yes	-	-	-	-	-	-	-	-	-
XLOC_028250	1.33333	20	0.03	0.35	3.54432	2.3039e-08	5.5679e-08	yes	-	-	-	-	-	-	-	-	-
XLOC_028257	1	109	0.01	1.38333	7.11201	1.11642e-43	1.12344e-42	yes	-	EOB04968.1 hypothetical protein Anapl_03325 [Anas platyrhynchos]	-	-	-	-	-	-	-
XLOC_028279	3.33333	57.6667	0.0566667	0.816667	3.84918	4.85274e-20	2.08172e-19	yes	-	-	-	-	-	-	-	-	-
XLOC_028296	159.333	87.6667	13.0733	5.59333	-1.22485	1.68472e-11	4.92665e-11	yes	-	EOA99231.1 hypothetical protein Anapl_09121, partial [Anas platyrhynchos]	-	-	-	-	-	-	-
XLOC_028306	8.33333	31.3333	0.146667	0.433333	1.56294	0.000184774	0.000335313	yes	-	-	-	-	-	-	-	-	-
XLOC_028323	7.66667	427.333	0.19	3.46333	4.18809	1.64491e-103	7.33894e-102	yes	-	-	-	-	-	-	-	-	-
XLOC_028374	14	47.3333	0.283333	0.733333	1.37197	5.30852e-06	1.08901e-05	yes	-	-	-	-	-	-	-	-	-
XLOC_028386	0	24.6667	0.001	0.663333	9.37359	7.41578e-15	2.55869e-14	yes	-	-	-	-	-	-	-	-	-
XLOC_028401	0	5.66667	0.001	0.263333	8.04075	3.24709e-05	6.27694e-05	yes	-	EOB06365.1 hypothetical protein Anapl_00846 [Anas platyrhynchos]	-	-	-	-	-	-	-
XLOC_028440	16.6667	60	1.46	3.98	1.4468	9.204e-08	2.1386e-07	yes	CHCHD10	XP_009974182.1 PREDICTED: coiled-coil-helix-coiled-coil-helix domain-containing protein 10, mitochondrial-like, partial [Tyto alba]	-	-	-	-	-	-	-
XLOC_028453	2.66667	17.6667	0.13	0.626667	2.26919	4.54986e-06	9.38262e-06	yes	-	-	-	-	-	-	-	-	-
XLOC_028468	114.333	36	1.07333	0.26	-2.04551	7.60707e-15	2.62245e-14	yes	-	EMP40437.1 hypothetical protein UY3_02337 [Chelonia mydas]	-	-	-	-	-	-	-
XLOC_028511	0	55	0.001	1.17333	10.1964	1.35265e-25	7.19113e-25	yes	-	-	-	-	-	-	-	-	-
XLOC_028529	8.33333	23.3333	0.49	0.99	1.01465	0.00190013	0.00313793	yes	-	-	-	-	-	-	-	-	-
XLOC_028605	0	4.66667	0.001	0.296667	8.2127	0.00269416	0.0043754	yes	-	-	-	-	-	-	-	-	-
XLOC_028615	0.666667	7.66667	0.03	0.27	3.16993	0.00254208	0.00414299	yes	-	-	-	-	-	-	-	-	-
XLOC_028729	0	12.6667	0.001	0.43	8.74819	4.67013e-09	1.1804e-08	yes	-	XP_012951792.1 PREDICTED: spondin-2 isoform X1 [Anas platyrhynchos]	-	-	-	-	-	-	-
XLOC_028733	380.667	122	14.1667	3.41	-2.05466	4.01378e-35	3.03865e-34	yes	Atoh8	XP_005045620.1 PREDICTED: protein atonal homolog 8 [Ficedula albicollis]	-	-	-	-	-	-	-
XLOC_028752	2	16.6667	0.0933333	0.566667	2.60204	0.00117276	0.00197778	yes	-	-	-	-	-	-	-	-	-
XLOC_028825	0	10.3333	0.001	0.22	7.78136	9.57396e-09	2.37052e-08	yes	-	-	-	-	-	-	-	-	-
XLOC_028827	0	28.6667	0.001	0.483333	8.91687	3.20023e-10	8.69272e-10	yes	-	EOA97675.1 hypothetical protein Anapl_17063 [Anas platyrhynchos]	-	-	-	-	-	-	-
XLOC_028854	74	194.667	0.563333	1.13333	1.00851	2.04741e-07	4.64629e-07	yes	-	EOA99190.1 Hepatocyte growth factor, partial [Anas platyrhynchos]	-	-	-	-	-	-	-
XLOC_028868	32.6667	91.6667	0.963333	2.05333	1.09186	6.94155e-06	1.41289e-05	yes	-	-	-	-	-	-	-	-	-
XLOC_028919	37.3333	100.667	0.433333	0.933333	1.10692	1.89809e-06	4.03157e-06	yes	-	-	-	-	-	-	-	-	-
XLOC_028971	389.677	2002.03	1.80667	7.03667	1.96156	6.87776e-79	1.77165e-77	yes	-	XP_012948103.1 PREDICTED: tyrosine-protein kinase TXK-like [Anas platyrhynchos]	-	-	-	-	-	-	-
XLOC_028997	12.6667	0	1.85333	0.001	-10.8559	4.14948e-08	9.86868e-08	yes	-	XP_013052396.1 PREDICTED: uncharacterized protein LOC106046103 [Anser cygnoides domesticus]	-	-	-	-	-	-	-
XLOC_028998	4	0	0.83	0.001	-9.69697	0.000896446	0.00152856	yes	Lrp4	XP_013052396.1 PREDICTED: uncharacterized protein LOC106046103 [Anser cygnoides domesticus]	-	-	-	-	-	-	-
XLOC_028999	53.6667	0	2.52	0.001	-11.2992	4.98187e-33	3.5014e-32	yes	Lrp2	EOB01368.1 Low-density lipoprotein receptor-related protein 2, partial [Anas platyrhynchos]	-	-	-	-	-	-	-
XLOC_029000	11	0	2.17667	0.001	-11.0879	8.22033e-06	1.66478e-05	yes	TMPRSS15	XP_009956588.1 PREDICTED: low-density lipoprotein receptor-related protein 4-like [Leptosomus discolor]	-	-	-	-	-	-	-
XLOC_029001	18.3333	0	1.29	0.001	-10.3332	1.46887e-12	4.53523e-12	yes	-	XP_011572852.1 PREDICTED: low-density lipoprotein receptor-related protein 2-like [Aquila chrysaetos canadensis]	-	-	-	-	-	-	-
XLOC_029002	31	0	1.96333	0.001	-10.9391	1.85415e-22	8.77421e-22	yes	LRP1	XP_013052359.1 PREDICTED: low-density lipoprotein receptor-related protein 4-like, partial [Anser cygnoides domesticus]	-	-	-	-	-	-	-
XLOC_029004	216.667	131.333	6.21333	2.86333	-1.11767	1.44079e-12	4.45278e-12	yes	-	-	-	-	-	-	-	-	-
XLOC_029053	18.3333	1.66667	0.71	0.0666667	-3.41278	2.35357e-10	6.45044e-10	yes	-	-	-	-	-	-	-	-	-
XLOC_029091	171	95	1.52	0.666667	-1.18903	6.21883e-09	1.55891e-08	yes	-	-	-	-	-	-	-	-	-
XLOC_029225	13	0.666667	1.1	0.0466667	-4.55897	2.53369e-05	4.94283e-05	yes	-	EOB03512.1 hypothetical protein Anapl_04143 [Anas platyrhynchos]	-	-	-	-	-	-	-
XLOC_029278	10	92	0.113333	0.803333	2.82543	2.35752e-17	9.04854e-17	yes	-	XP_005014722.2 PREDICTED: SWI/SNF-related matrix-associated actin-dependent regulator of chromatin subfamily A member 5 isoform X1 [Anas platyrhynchos]	-	-	-	-	-	-	-
XLOC_029293	577	2336.33	16.2133	49.9467	1.62321	5.32118e-50	6.54051e-49	yes	Scoc	EOA99228.1 Short coiled-coil protein, partial [Anas platyrhynchos]	-	-	-	-	GO:0044422//organelle part;GO:0005622//intracellular;GO:0031984//organelle subcompartment;GO:0005623//cell;GO:0044464//cell part;GO:0043226//organelle;GO:0043229//intracellular organelle;GO:0044424//intracellular part;GO:0043227//membrane-bounded organelle;GO:0044446//intracellular organelle part	-	GO:0048518//positive regulation of biological process;GO:0031323//regulation of cellular metabolic process;GO:0031331//positive regulation of cellular catabolic process;GO:0031329//regulation of cellular catabolic process;GO:0009893//positive regulation of metabolic process;GO:0010506//regulation of autophagy;GO:0009894//regulation of catabolic process;GO:0031325//positive regulation of cellular …
XLOC_029397	14.3333	145.667	0.123333	0.923333	2.90429	3.99689e-23	1.94439e-22	yes	-	-	-	-	-	-	-	-	-
XLOC_029424	4.66667	22.3333	0.136667	0.443333	1.69773	6.56353e-05	0.000123797	yes	-	-	-	-	-	-	-	-	-
XLOC_029437	0.333333	56.3333	0.00666667	0.966667	7.17991	7.78847e-20	3.31379e-19	yes	-	-	-	-	-	-	-	-	-
XLOC_029631	5	30.3333	0.103333	0.43	2.05703	1.89696e-07	4.31276e-07	yes	-	XP_004938907.1 PREDICTED: uncharacterized protein C11ORF97 isoform X1 [Gallus gallus]	-	-	-	-	-	-	-
XLOC_029670	19.6667	103.333	0.533333	3.62	2.76288	9.46083e-13	2.95669e-12	yes	-	KFQ12459.1 Ryanodine receptor 3, partial [Leptosomus discolor]	-	-	-	-	-	-	-
XLOC_029723	64.6667	31.3333	1.69667	0.643333	-1.39906	1.86848e-08	4.54897e-08	yes	-	-	-	-	-	-	-	-	-
XLOC_029745	4.66667	81	0.06	0.403333	2.74894	5.03038e-23	2.43688e-22	yes	-	XP_012951850.1 PREDICTED: uncharacterized protein LOC106015931 [Anas platyrhynchos]	-	-	-	-	-	-	-
XLOC_029752	5.33333	45.3333	0.306667	1.93	2.65386	1.79617e-12	5.51519e-12	yes	-	-	-	-	-	-	-	-	-
XLOC_029754	6.66667	41.3333	0.223333	1.03667	2.21468	3.11383e-09	7.94745e-09	yes	-	XP_013034181.1 PREDICTED: uncharacterized protein LOC106034519 isoform X2 [Anser cygnoides domesticus]	-	-	-	-	-	-	-
XLOC_029757	66.3333	360.333	0.406667	1.68	2.04654	2.06703e-26	1.13902e-25	yes	-	XP_012962826.1 PREDICTED: gamma-aminobutyric acid receptor subunit alpha-4 isoform X1 [Anas platyrhynchos]	Metabolism	Energy metabolism	ko00910//Nitrogen metabolism	K01672	-	-	-
XLOC_029767	992.667	3631.67	26.7333	75.38	1.49554	7.78855e-36	6.02457e-35	yes	-	XP_012951822.1 PREDICTED: neuropeptide-like protein C4orf48 homolog isoform X1 [Anas platyrhynchos]	-	-	-	-	-	-	-
XLOC_029783	5.66667	0	0.773333	0.001	-9.59495	0.000356058	0.000630767	yes	-	-	-	-	-	-	-	-	-
XLOC_029785	110	56.3333	1.47667	0.58	-1.34822	3.59571e-11	1.03023e-10	yes	-	-	-	-	-	-	-	-	-
XLOC_029948	2.33333	17.3333	0.08	0.48	2.58496	0.000872729	0.00148985	yes	-	-	-	-	-	-	-	-	-
XLOC_029990	103	489.667	2.42667	8.84667	1.86616	3.88538e-24	1.9715e-23	yes	-	XP_011573059.1 PREDICTED: death domain-containing protein CRADD isoform X1 [Aquila chrysaetos canadensis]	-	-	-	-	-	-	-
XLOC_030008	329.333	1160	6.28	16.4033	1.38515	6.5123e-35	4.88756e-34	yes	SVIP	XP_012961934.1 PREDICTED: small VCP/p97-interacting protein [Anas platyrhynchos]	Genetic Information Processing	Folding, sorting and degradation	ko04141//Protein processing in endoplasmic reticulum	K14014	GO:0044422//organelle part;GO:0031982//vesicle;GO:0043227//membrane-bounded organelle;GO:0031090//organelle membrane;GO:0031988//membrane-bounded vesicle;GO:0043226//organelle;GO:0016020//membrane	GO:0005488//binding;GO:0005515//protein binding	GO:0032268//regulation of cellular protein metabolic process;GO:0010604//positive regulation of macromolecule metabolic process;GO:0051246//regulation of protein metabolic process;GO:0009894//regulation of catabolic process;GO:0031330//negative regulation of cellular catabolic process;GO:0080090//regulation of primary metabolic process;GO:0043254//regulation of protein complex assembly;GO:0030162…
XLOC_030011	4	0.666667	0.62	0.0633333	-3.29123	0.014308	0.0213576	yes	-	EOA98797.1 hypothetical protein Anapl_15678 [Anas platyrhynchos]	-	-	-	-	-	-	-
XLOC_030020	0	3.66667	0.001	0.636667	9.31439	0.00383202	0.0061151	yes	-	EOA97918.1 hypothetical protein Anapl_10610 [Anas platyrhynchos]	-	-	-	-	-	-	-
XLOC_030052	5	27	0.263333	0.946667	1.84597	8.57432e-06	1.7343e-05	yes	-	-	-	-	-	-	-	-	-
XLOC_030067	1.33333	17	0.04	0.41	3.35755	4.24257e-06	8.7691e-06	yes	-	-	-	-	-	-	-	-	-
XLOC_030081	6.33333	1	0.466667	0.0433333	-3.42884	0.00661047	0.0102798	yes	-	-	-	-	-	-	-	-	-
XLOC_030106	0	1.33333	0.001	0.12	6.90689	0.0102018	0.0155223	yes	-	-	-	-	-	-	-	-	-
XLOC_030150	466.333	317.333	6.37	2.96667	-1.10245	4.82352e-09	1.21802e-08	yes	-	EOB03180.1 hypothetical protein Anapl_08496 [Anas platyrhynchos]	-	-	-	-	-	-	-
XLOC_030254	1	8.66667	0.0666667	0.47	2.81762	0.000307845	0.000548604	yes	-	-	-	-	-	-	-	-	-
XLOC_030295	131	346.667	1.52667	3.12333	1.0327	1.82813e-08	4.45274e-08	yes	-	KFR09957.1 Protein diaphanous 3, partial [Opisthocomus hoazin]	-	-	-	-	-	-	-
XLOC_030304	53.6667	363	0.683333	3.44667	2.33454	2.72672e-29	1.67069e-28	yes	-	-	-	-	-	-	-	-	-
XLOC_030317	666	2230	5.66667	11.92	1.07281	3.14685e-19	1.30554e-18	yes	-	-	-	-	-	-	-	-	-
XLOC_030319	43	175	1.24333	3.72667	1.58367	1.24075e-12	3.8456e-12	yes	-	-	-	-	-	-	-	-	-
XLOC_030324	5.33333	164	0.0733333	1.76333	4.58769	4.03562e-39	3.47438e-38	yes	-	-	-	-	-	-	-	-	-
XLOC_030373	0	8.33333	0.001	0.186667	7.54432	0.000443807	0.000778446	yes	-	-	-	-	-	-	-	-	-
XLOC_030392	1049.33	439.333	16.7933	5.05667	-1.73163	6.99015e-53	9.30733e-52	yes	TMEM263	EOB05459.1 hypothetical protein Anapl_06601, partial [Anas platyrhynchos]	-	-	-	-	-	-	-
XLOC_030441	313	123.333	3.19	0.93	-1.77825	1.09479e-18	4.45051e-18	yes	-	-	-	-	-	-	-	-	-
XLOC_030549	82.3333	22.3333	1.34	0.303333	-2.14326	1.04534e-11	3.08541e-11	yes	-	-	-	-	-	-	-	-	-
XLOC_030608	19	119.333	0.156667	0.736667	2.23331	2.24869e-12	6.87591e-12	yes	-	-	-	-	-	-	-	-	-
XLOC_030673	139	1312	2.3	12.77	2.47305	1.21145e-100	5.16258e-99	yes	-	EMP34023.1 Methylmalonyl-CoA mutase, partial [Chelonia mydas]	Metabolism	Metabolism of cofactors and vitamins;Global and Overview	ko01100//Metabolic pathways;ko00785//Lipoic acid metabolism	K03644	-	-	-
XLOC_030684	2.33333	21.3333	0.04	0.273333	2.77259	2.10599e-07	4.77522e-07	yes	-	KFV00871.1 hypothetical protein N340_05500, partial [Tauraco erythrolophus]	-	-	-	-	-	-	-
XLOC_030701	65.3333	24.6667	1.36667	0.416667	-1.7137	8.74205e-05	0.000163191	yes	-	-	-	-	-	-	-	-	-
XLOC_030771	0	16.6667	0.001	0.703333	9.45806	2.19157e-10	6.01872e-10	yes	-	-	-	-	-	-	-	-	-
XLOC_030779	0.666667	14.3333	0.0833333	0.516667	2.63227	6.24063e-06	1.27424e-05	yes	-	EOB00462.1 hypothetical protein Anapl_00778 [Anas platyrhynchos]	-	-	-	-	-	-	-
XLOC_030827	33	17	0.806667	0.306667	-1.3953	0.00400264	0.00637123	yes	-	-	-	-	-	-	-	-	-
XLOC_030845	10.6667	1.66667	0.296667	0.0333333	-3.15381	2.20814e-06	4.66558e-06	yes	-	-	-	-	-	-	-	-	-
XLOC_030865	0.666667	8.33333	0.133333	1.01333	2.926	0.0031206	0.00503052	yes	-	-	-	-	-	-	-	-	-
XLOC_030914	0	15.3333	0.001	0.7	9.45121	4.86936e-10	1.30857e-09	yes	-	-	-	-	-	-	-	-	-
XLOC_030955	45.6667	135.333	0.413333	0.923333	1.15955	8.76913e-08	2.04078e-07	yes	-	-	-	-	-	-	-	-	-
XLOC_030974	5.66667	1.33333	0.673333	0.113333	-2.57075	0.0259853	0.0374588	yes	-	-	-	-	-	-	-	-	-
XLOC_031046	16.0267	82.64	0.166667	0.676667	2.02148	1.14831e-10	3.20261e-10	yes	-	EOB05283.1 hypothetical protein Anapl_11583, partial [Anas platyrhynchos]	-	-	-	-	-	-	-
XLOC_031081	0	10.3333	0.001	0.496667	8.95613	3.56393e-07	7.96802e-07	yes	-	-	-	-	-	-	-	-	-
XLOC_031088	8.66667	27.6667	0.143333	0.363333	1.34192	0.00319188	0.00514081	yes	-	-	-	-	-	-	-	-	-
XLOC_031101	0	10.6667	0.001	0.433333	8.75933	3.31979e-08	7.9387e-08	yes	-	-	-	-	-	-	-	-	-
XLOC_031109	126.667	472	0.826667	2.41333	1.54565	8.2744e-22	3.81392e-21	yes	-	-	-	-	-	-	-	-	-
XLOC_031162	0.666667	13	0.04	0.633333	3.98489	1.08839e-05	2.18341e-05	yes	-	XP_017695613.1 PREDICTED: protein NYNRIN-like [Lepidothrix coronata]	-	-	-	-	-	-	-
XLOC_031168	1.33333	15	0.11	0.92	3.06413	0.000131928	0.000242547	yes	-	-	-	-	-	-	-	-	-
XLOC_031216	3.66667	95.3333	0.0766667	1.54	4.32819	2.75975e-31	1.80969e-30	yes	-	-	-	-	-	-	-	-	-
XLOC_031217	0	42.6667	0.001	1.30667	10.3517	6.01811e-17	2.27152e-16	yes	-	-	-	-	-	-	-	-	-
XLOC_031219	0	30.3333	0.001	0.503333	8.97537	4.75257e-16	1.72919e-15	yes	Olfr1019	XP_009910206.1 PREDICTED: olfactory receptor 5AS1-like [Haliaeetus albicilla]	-	-	-	-	-	-	-
XLOC_031220	0	6	0.001	0.39	8.60733	0.00118947	0.00200533	yes	-	-	-	-	-	-	-	-	-
XLOC_031254	10.6667	52.6667	0.196667	0.713333	1.85882	3.24755e-10	8.81977e-10	yes	-	-	-	-	-	-	-	-	-
XLOC_031313	1	10.3333	0.0633333	0.513333	3.01886	0.000129328	0.000237929	yes	-	-	-	-	-	-	-	-	-
XLOC_031316	20.3333	267.667	0.0866667	0.86	3.31079	3.92333e-41	3.61676e-40	yes	-	-	-	-	-	-	-	-	-
XLOC_031320	9.66667	0	0.873333	0.001	-9.77039	9.66131e-06	1.94515e-05	yes	-	EOA98467.1 hypothetical protein Anapl_17116 [Anas platyrhynchos]	-	-	-	-	-	-	-
XLOC_031331	11	6.33333	0.393333	0.166667	-1.23879	0.0331299	0.0471687	yes	-	-	-	-	-	-	-	-	-
XLOC_031383	138.333	44.3333	3.73667	0.93	-2.00645	9.96651e-22	4.57559e-21	yes	-	-	-	-	-	-	-	-	-
XLOC_031431	0.333333	31.3333	0.00666667	0.373333	5.80735	6.82125e-17	2.56926e-16	yes	-	-	-	-	-	-	-	-	-
XLOC_031433	1.33333	11.3333	0.0533333	0.39	2.87036	0.00157769	0.00262775	yes	-	EOA98951.1 hypothetical protein Anapl_05132 [Anas platyrhynchos]	-	-	-	-	-	-	-
XLOC_031460	0.666667	14.6667	0.0633333	1.11	4.13145	9.25146e-08	2.14931e-07	yes	-	-	-	-	-	-	-	-	-
XLOC_031494	100.667	593.667	0.533333	2.38	2.15785	4.26979e-27	2.42055e-26	yes	-	EOB05311.1 hypothetical protein Anapl_05439, partial [Anas platyrhynchos]	-	-	-	-	-	-	-
XLOC_031506	18.3333	80.6667	0.213333	0.726667	1.76818	2.02836e-10	5.58284e-10	yes	-	-	-	-	-	-	-	-	-
XLOC_031507	22	80	0.39	1.06667	1.45156	2.36581e-08	5.7141e-08	yes	-	-	-	-	-	-	-	-	-
XLOC_031508	26.3333	80	0.293333	0.676667	1.2059	4.99976e-06	1.02855e-05	yes	-	-	-	-	-	-	-	-	-
XLOC_031517	171.333	43.6667	5.20333	0.99	-2.39394	1.15102e-32	7.9786e-32	yes	-	-	-	-	-	-	-	-	-
XLOC_031577	0.333333	11.6667	0.02	0.61	4.93074	0.000274087	0.000490773	yes	-	-	-	-	-	-	-	-	-
XLOC_031602	16.3333	177	0.17	1.34333	2.98221	1.35385e-29	8.39385e-29	yes	-	-	-	-	-	-	-	-	-
XLOC_031636	4	149	0.0566667	1.59333	4.8134	2.30656e-32	1.58512e-31	yes	-	-	-	-	-	-	-	-	-
XLOC_031693	1.33333	7	0.123333	0.5	2.01937	0.0136834	0.020463	yes	FSIP1	XP_013029678.1 PREDICTED: fibrous sheath-interacting protein 1 isoform X2 [Anser cygnoides domesticus]	-	-	-	-	-	-	-
XLOC_031768	0	21	0.001	0.273333	8.09452	2.12704e-12	6.51259e-12	yes	-	-	-	-	-	-	-	-	-
XLOC_031791	607	4786.67	4.37	25.82	2.56278	3.93235e-124	2.55066e-122	yes	-	-	-	-	-	-	-	-	-
XLOC_031797	124	627	0.666667	2.54	1.92979	1.60743e-35	1.22808e-34	yes	-	-	-	-	-	-	-	-	-
XLOC_031865	0.666667	6.66667	0.0733333	0.64	3.12553	0.0198929	0.0291393	yes	-	-	-	-	-	-	-	-	-
XLOC_031898	29.3333	9	1.58667	0.346667	-2.19438	4.02839e-07	8.97167e-07	yes	-	XP_017584120.1 PREDICTED: LOW QUALITY PROTEIN: myelin regulatory factor [Corvus brachyrhynchos]	-	-	-	-	-	-	-
XLOC_031905	26.3333	10	1.87	0.576667	-1.69723	1.29009e-06	2.77262e-06	yes	CD5	XP_012963539.1 PREDICTED: LOW QUALITY PROTEIN: T-cell surface glycoprotein CD5, partial [Anas platyrhynchos]	-	-	-	-	-	-	-
XLOC_032162	501	90.3333	2.77667	0.386667	-2.84419	3.24888e-69	6.55089e-68	yes	-	EOB05506.1 Enhanced at puberty protein 1 [Anas platyrhynchos]	-	-	-	-	-	-	-
XLOC_032164	104.667	11.3333	2.23	0.273333	-3.02831	3.74643e-36	2.92312e-35	yes	-	EOB05506.1 Enhanced at puberty protein 1 [Anas platyrhynchos]	-	-	-	-	-	-	-
XLOC_032364	703	355	15.3767	5.91667	-1.37789	8.25927e-31	5.34223e-30	yes	-	-	-	-	-	-	-	-	-
XLOC_032365	1	162.667	0.01	1.10333	6.78572	1.05223e-47	1.19765e-46	yes	-	EOA99923.1 hypothetical protein Anapl_03320 [Anas platyrhynchos]	-	-	-	-	-	-	-
XLOC_032400	23.6667	134	0.21	0.91	2.11548	7.79126e-18	3.0528e-17	yes	-	-	-	-	-	-	-	-	-
XLOC_032401	2.66667	18.6667	0.29	1.58667	2.45187	0.000142229	0.000260861	yes	-	-	-	-	-	-	-	-	-
XLOC_032426	51.6667	590.333	0.626667	4.69	2.90382	6.3408e-67	1.22941e-65	yes	-	XP_013051586.1 PREDICTED: uncharacterized protein LOC106045565 [Anser cygnoides domesticus]	-	-	-	-	-	-	-
XLOC_032432	13	157	0.746667	6.51333	3.12486	2.30873e-19	9.63024e-19	yes	-	-	-	-	-	-	-	-	-
XLOC_032434	11	188.333	0.126667	1.64333	3.69752	9.9317e-34	7.1197e-33	yes	-	-	-	-	-	-	-	-	-
XLOC_032458	21.6667	275	0.213333	2.73	3.67772	1.45707e-41	1.3603e-40	yes	-	-	-	-	-	-	-	-	-
XLOC_032549	8.66667	465.667	0.0333333	1.50667	5.49825	3.57055e-71	7.6079e-70	yes	-	-	-	-	-	-	-	-	-
XLOC_032592	1.66667	17	0.0466667	0.356667	2.93411	1.1279e-07	2.60463e-07	yes	-	-	-	-	-	-	-	-	-
XLOC_032661	11.3333	1.33333	1.14333	0.12	-3.25214	7.8255e-07	1.70797e-06	yes	-	-	-	-	-	-	-	-	-
XLOC_032669	183.333	67.6667	2.88333	0.813333	-1.82582	1.44962e-15	5.1787e-15	yes	-	-	-	-	-	-	-	-	-
XLOC_032738	8	41.3333	0.13	0.5	1.94342	5.47449e-09	1.37745e-08	yes	-	-	-	-	-	-	-	-	-
XLOC_032759	41	116.667	1.67	3.65333	1.12937	4.52577e-06	9.33535e-06	yes	-	-	-	-	-	-	-	-	-
XLOC_032783	62	190.667	1.24667	2.83333	1.18442	1.93596e-10	5.33579e-10	yes	-	-	-	-	-	-	-	-	-
XLOC_032812	1.66667	7	0.0933333	0.213333	1.19265	0.00368199	0.00589023	yes	-	-	-	-	-	-	-	-	-
XLOC_032817	4	0	0.386667	0.001	-8.59495	0.00185252	0.00306244	yes	-	-	-	-	-	-	-	-	-
XLOC_032818	45	1	2.09333	0.0366667	-5.83519	2.09699e-31	1.38239e-30	yes	-	EOB04272.1 hypothetical protein Anapl_06271 [Anas platyrhynchos]	-	-	-	-	-	-	-
XLOC_032845	7	1	0.403333	0.0333333	-3.59694	0.00308212	0.00497097	yes	-	-	-	-	-	-	-	-	-
XLOC_032890	11.6667	4	0.783333	0.193333	-2.01854	0.000245157	0.000440339	yes	-	-	-	-	-	-	-	-	-
XLOC_032891	10	1.66667	0.57	0.0666667	-3.09592	1.18032e-05	2.36225e-05	yes	-	-	-	-	-	-	-	-	-
XLOC_032928	0.333333	13.6667	0.0233333	0.743333	4.99354	1.3291e-07	3.057e-07	yes	-	XP_010286966.1 PREDICTED: adipogenesis regulatory factor-like [Phaethon lepturus]	-	-	-	-	-	-	-
XLOC_032955	13.6667	65	0.296667	1.16667	1.97548	3.43732e-07	7.69882e-07	yes	-	-	-	-	-	-	-	-	-
XLOC_033027	44.3333	277.333	0.323333	1.56	2.27045	1.172e-28	7.01591e-28	yes	-	-	-	-	-	-	-	-	-
XLOC_033030	2.33333	22.3333	0.06	0.433333	2.85244	2.28383e-06	4.81982e-06	yes	-	-	-	-	-	-	-	-	-
XLOC_033102	131	663.333	0.393333	1.49	1.92149	2.45468e-28	1.45595e-27	yes	-	KGL76709.1 hypothetical protein N309_05690, partial [Tinamus guttatus]	Metabolism	Amino acid metabolism;Global and Overview	ko01100//Metabolic pathways;ko00350//Tyrosine metabolism	K00431	-	-	-
XLOC_033124	78	4.66667	5.9	0.263333	-4.48575	5.18471e-39	4.45179e-38	yes	vex1	XP_012949293.1 PREDICTED: homeobox protein VENTX, partial [Anas platyrhynchos]	-	-	-	-	-	GO:0005488//binding;GO:0003677//DNA binding;GO:0003676//nucleic acid binding;GO:1901363//heterocyclic compound binding;GO:0097159//organic cyclic compound binding	-
XLOC_033127	114.333	49	2.19333	0.706667	-1.63402	1.04575e-11	3.08604e-11	yes	-	-	-	-	-	-	-	-	-
XLOC_033145	9.33333	0	1.42	0.001	-10.4717	4.3703e-07	9.71974e-07	yes	-	-	-	-	-	-	-	-	-
XLOC_033164	13.6667	66	0.413333	1.51667	1.87553	2.74506e-10	7.48911e-10	yes	-	-	-	-	-	-	-	-	-
XLOC_033186	6.33333	2	1.85667	0.506667	-1.87361	0.0215567	0.0314539	yes	As3mt	XP_012960832.1 PREDICTED: LOW QUALITY PROTEIN: arsenite methyltransferase [Anas platyrhynchos]	-	-	-	-	-	-	-
XLOC_033229	18	4	1.29	0.213333	-2.59619	1.57019e-07	3.59057e-07	yes	-	-	-	-	-	-	-	-	-
XLOC_033275	17	57.6667	0.136667	0.35	1.35669	1.05551e-06	2.28123e-06	yes	-	EOB05117.1 hypothetical protein Anapl_03511 [Anas platyrhynchos]	-	-	-	-	-	-	-
XLOC_033401	64.3333	451.667	0.823333	4.38	2.41138	6.22654e-42	5.88787e-41	yes	-	XP_013041265.1 PREDICTED: uncharacterized protein LOC106038975 [Anser cygnoides domesticus]	-	-	-	-	-	-	-
XLOC_033469	0.333333	32	0.0566667	4.31333	6.25016	6.59135e-16	2.38372e-15	yes	Srgn	XP_013034164.1 PREDICTED: serglycin [Anser cygnoides domesticus]	-	-	-	-	-	-	-
XLOC_033544	5.66667	22.6667	0.173333	0.53	1.61244	0.000487514	0.000851133	yes	-	-	-	-	-	-	-	-	-
XLOC_033566	17.3333	52.3333	0.77	1.75333	1.18717	0.00130437	0.00219151	yes	-	-	-	-	-	-	-	-	-
XLOC_033622	3.66667	48.6667	0.0666667	0.74	3.47249	3.36481e-06	7.00775e-06	yes	-	-	-	-	-	-	-	-	-
XLOC_033631	1	42.6667	0.0166667	0.536667	5.00899	1.44494e-17	5.60586e-17	yes	-	EOB04142.1 hypothetical protein Anapl_00213 [Anas platyrhynchos]	-	-	-	-	-	-	-
XLOC_033694	27.6667	85	1.09	2.65667	1.28529	4.18922e-05	8.02136e-05	yes	-	-	-	-	-	-	-	-	-
XLOC_033747	10.6667	6	0.376667	0.15	-1.32833	0.00452295	0.00715477	yes	bmp2-b	XP_012957570.1 PREDICTED: bone morphogenetic protein 2-B-like [Anas platyrhynchos]	Environmental Information Processing	Signaling molecules and interaction;Signal transduction	ko04060//Cytokine-cytokine receptor interaction;ko04350//TGF-beta signaling pathway;ko04340//Hedgehog signaling pathway	K04662	-	-	-
XLOC_033769	1.66667	164.667	0.01	0.973333	6.60486	1.6762e-57	2.53724e-56	yes	-	-	-	-	-	-	-	-	-
XLOC_033918	59	29.6667	0.913333	0.336667	-1.43982	9.75184e-06	1.96264e-05	yes	-	-	-	-	-	-	-	-	-
XLOC_033931	227.667	70.3333	1.52667	0.36	-2.08432	4.04387e-25	2.12054e-24	yes	-	-	-	-	-	-	-	-	-
XLOC_033944	1.33333	10.3333	0.0966667	0.586667	2.60145	0.0023757	0.00388713	yes	-	-	-	-	-	-	-	-	-
XLOC_034002	10	29.6667	0.17	0.376667	1.14775	0.000997251	0.0016908	yes	-	-	-	-	-	-	-	-	-
XLOC_034008	0	10.6667	0.001	0.43	8.74819	6.73963e-08	1.58146e-07	yes	-	-	-	-	-	-	-	-	-
XLOC_034135	29.6667	133.333	1.01667	3.48	1.77524	1.66718e-14	5.65329e-14	yes	-	KFV16294.1 hypothetical protein N340_12849, partial [Tauraco erythrolophus]	-	-	-	-	-	-	-
XLOC_034156	40	1029	1.22	23.7867	4.2852	6.57998e-134	5.06063e-132	yes	-	EOB07262.1 hypothetical protein Anapl_10008 [Anas platyrhynchos]	-	-	-	-	-	-	-
XLOC_034164	12.3333	93	0.133333	0.806667	2.59694	1.67217e-08	4.08397e-08	yes	-	-	-	-	-	-	-	-	-
XLOC_034173	3	12.3333	0.266667	0.833333	1.64386	0.02305	0.0334695	yes	-	-	-	-	-	-	-	-	-
XLOC_034185	0.333333	6.66667	0.02	0.343333	4.10154	0.000891773	0.00152107	yes	-	-	-	-	-	-	-	-	-
XLOC_034199	13	8	0.343333	0.163333	-1.07179	0.0106787	0.0161992	yes	-	-	-	-	-	-	-	-	-
XLOC_034232	0.666667	10.6667	0.03	0.376667	3.65025	3.49253e-05	6.73446e-05	yes	-	-	-	-	-	-	-	-	-
XLOC_034243	127.667	754	0.793333	3.49667	2.13998	2.75039e-38	2.30163e-37	yes	-	EOA99667.1 hypothetical protein Anapl_06314 [Anas platyrhynchos]	-	-	-	-	-	-	-
XLOC_034372	9	24.3333	0.353333	0.723333	1.03363	0.00285326	0.00461707	yes	Cnbd2	XP_013807715.1 PREDICTED: cyclic nucleotide-binding domain-containing protein 2 [Apteryx australis mantelli]	-	-	-	-	-	-	-
XLOC_034574	2.66667	15	0.22	0.94	2.09516	0.000105629	0.000195779	yes	-	-	-	-	-	-	-	-	-
XLOC_034589	0.666667	29.3333	0.0533333	1.41333	4.72792	5.01298e-15	1.74455e-14	yes	-	-	-	-	-	-	-	-	-
XLOC_034598	0.333333	3.66667	0.0233333	0.183333	2.974	0.00208218	0.00342492	yes	-	-	-	-	-	-	-	-	-
XLOC_034621	669.333	313.333	41.5167	14.68	-1.49984	1.36789e-29	8.47768e-29	yes	-	-	-	-	-	-	-	-	-
XLOC_034712	8.33333	63	0.266667	1.55	2.53916	7.56734e-14	2.49073e-13	yes	-	XP_013043000.1 PREDICTED: uncharacterized protein LOC106039990 [Anser cygnoides domesticus]	-	-	-	-	-	-	-
XLOC_034736	8	28.3333	0.836667	2.31333	1.46725	0.000789648	0.00135259	yes	-	-	-	-	-	-	-	-	-
XLOC_034738	0	18.3333	0.001	0.246667	7.94642	8.30911e-12	2.46828e-11	yes	-	-	-	-	-	-	-	-	-
XLOC_034752	6.66667	24	0.286667	0.786667	1.45638	0.0030649	0.00494419	yes	-	-	-	-	-	-	-	-	-
XLOC_034776	273.667	158	1.89333	0.846667	-1.16106	9.99871e-15	3.42864e-14	yes	-	EOA96841.1 hypothetical protein Anapl_17882 [Anas platyrhynchos]	-	-	-	-	-	-	-
XLOC_034793	0	5	0.001	0.203333	7.6677	0.00015667	0.000286081	yes	-	-	-	-	-	-	-	-	-
XLOC_034794	0	10.6667	0.001	0.446667	8.80305	1.84196e-05	3.63065e-05	yes	-	-	-	-	-	-	-	-	-
XLOC_034827	12.6667	106.667	0.143333	0.923333	2.68748	1.58472e-15	5.65005e-15	yes	-	-	-	-	-	-	-	-	-
XLOC_034828	92	476	0.366667	1.46333	1.99672	6.28593e-26	3.38414e-25	yes	-	-	-	-	-	-	-	-	-
XLOC_034903	63.6667	25	1.20333	0.346667	-1.79542	1.43607e-10	3.98726e-10	yes	-	-	-	-	-	-	-	-	-
XLOC_034911	132.333	68	2.33667	0.89	-1.39257	1.84318e-08	4.48872e-08	yes	-	XP_013050653.1 PREDICTED: uncharacterized protein LOC106044956 [Anser cygnoides domesticus]	-	-	-	-	-	-	-
XLOC_034918	21.3333	118	0.353333	1.49667	2.08265	4.47171e-15	1.56089e-14	yes	-	-	-	-	-	-	-	-	-
XLOC_035017	5	0	0.526667	0.001	-9.04075	7.56779e-05	0.000142059	yes	-	XP_009460644.1 PREDICTED: neuropilin-2 [Nipponia nippon]	-	-	-	-	-	-	-
XLOC_035130	4	20.6667	0.08	0.296667	1.89077	3.57417e-05	6.88859e-05	yes	-	XP_012954310.1 PREDICTED: ceramide synthase 6 [Anas platyrhynchos]	-	-	-	-	-	-	-
XLOC_035199	7	3.33333	2.37	0.906667	-1.38624	0.0290334	0.0416003	yes	INHA	EOA96165.1 Inhibin alpha chain, partial [Anas platyrhynchos]	-	-	-	-	GO:0044421//extracellular region part;GO:0005576//extracellular region;GO:0032991//macromolecular complex;GO:0043511//inhibin complex;GO:0005615//extracellular space;GO:0043234//protein complex	GO:0005102//receptor binding;GO:0005488//binding;GO:0005515//protein binding	GO:0044260//cellular macromolecule metabolic process;GO:0007049//cell cycle;GO:0044238//primary metabolic process;GO:0020027//hemoglobin metabolic process;GO:0044763//single-organism cellular process;GO:0043170//macromolecule metabolic process;GO:0008152//metabolic process;GO:0044699//single-organism process;GO:0009987//cellular process;GO:0044237//cellular metabolic process;GO:0071704//organic s…
XLOC_035231	0	79.6667	0.001	1.88333	10.8791	1.41516e-27	8.16584e-27	yes	-	-	-	-	-	-	-	-	-
XLOC_035258	1	19.6667	0.0833333	0.936667	3.49057	6.05881e-08	1.42626e-07	yes	-	-	-	-	-	-	-	-	-
XLOC_035263	109	31	4.12667	0.836667	-2.30225	2.67076e-18	1.06983e-17	yes	-	-	-	-	-	-	-	-	-
XLOC_035270	2.66667	26.6667	0.103333	0.736667	2.83371	1.14915e-08	2.83142e-08	yes	-	-	-	-	-	-	-	-	-
XLOC_035312	0.666667	14.6667	0.0266667	0.496667	4.21917	3.33419e-06	6.94846e-06	yes	-	-	-	-	-	-	-	-	-
XLOC_035317	0	3.33333	0.001	0.126667	6.98489	0.00320502	0.00516094	yes	-	-	-	-	-	-	-	-	-
XLOC_035353	31.6667	0	1.69667	0.001	-10.7285	3.58692e-21	1.61642e-20	yes	-	-	-	-	-	-	-	-	-
XLOC_035388	1.66667	25.6667	0.0433333	0.493333	3.50901	1.71416e-11	5.01002e-11	yes	-	-	-	-	-	-	-	-	-
XLOC_035399	3.33333	25.6667	0.0966667	0.546667	2.49957	8.97025e-09	2.22616e-08	yes	-	-	-	-	-	-	-	-	-
XLOC_035404	23.3333	238	0.35	2.30333	2.7183	1.35224e-41	1.26316e-40	yes	-	-	-	-	-	-	-	-	-
XLOC_035406	0.666667	56.3333	0.02	2.21	6.7879	5.17539e-25	2.7051e-24	yes	-	-	-	-	-	-	-	-	-
XLOC_035411	5.66667	84.3333	0.0766667	0.86	3.48767	1.35646e-25	7.20903e-25	yes	-	EOA95862.1 hypothetical protein Anapl_09669 [Anas platyrhynchos]	-	-	-	-	-	-	-
XLOC_035481	4.66667	282.333	0.11	5.05	5.52071	6.52795e-79	1.68423e-77	yes	TNFSF4	XP_012951636.1 PREDICTED: tumor necrosis factor ligand superfamily member 4 [Anas platyrhynchos]	Environmental Information Processing	Signaling molecules and interaction	ko04060//Cytokine-cytokine receptor interaction	K05469	-	-	-
XLOC_035519	0.333333	3	0.01	0.0633333	2.66297	0.0151473	0.0225416	yes	-	-	-	-	-	-	-	-	-
XLOC_035548	1	6.66667	0.0766667	0.453333	2.5639	0.0214809	0.0313516	yes	Dhx9	KFW82401.1 ATP-dependent RNA helicase A, partial [Phalacrocorax carbo]	-	-	-	-	-	-	-
XLOC_035550	0	14.6667	0.001	0.576667	9.17159	9.18044e-08	2.13374e-07	yes	-	-	-	-	-	-	-	-	-
XLOC_035605	12.6667	49.6667	0.166667	0.54	1.69599	2.588e-06	5.43972e-06	yes	-	-	-	-	-	-	-	-	-
XLOC_035780	13.6667	50.3333	0.523333	1.46	1.48017	9.67891e-07	2.09803e-06	yes	-	-	-	-	-	-	-	-	-
XLOC_035781	38	206	0.24	0.983333	2.03465	2.76622e-25	1.45671e-24	yes	-	-	-	-	-	-	-	-	-
XLOC_035807	0.333333	3.66667	0.01	0.0633333	2.66297	0.0332947	0.0473866	yes	-	-	-	-	-	-	-	-	-
XLOC_035891	6.33333	0.333333	0.446667	0.0133333	-5.06609	8.75445e-06	1.7694e-05	yes	-	-	-	-	-	-	-	-	-
XLOC_035929	0	7	0.001	0.243333	7.92679	0.000127726	0.000235089	yes	-	-	-	-	-	-	-	-	-
XLOC_035942	15.3333	1	1.11667	0.0633333	-4.14009	2.09938e-10	5.77044e-10	yes	-	-	-	-	-	-	-	-	-
XLOC_035980	4	64	0.06	0.736667	3.61798	1.79811e-21	8.18757e-21	yes	-	-	-	-	-	-	-	-	-
XLOC_035986	1.33333	10.3333	0.0766667	0.426667	2.47644	2.53673e-05	4.94756e-05	yes	-	-	-	-	-	-	-	-	-
XLOC_035987	20	84.6667	0.263333	0.826667	1.65042	1.05825e-09	2.78414e-09	yes	-	-	-	-	-	-	-	-	-
XLOC_035993	5.66667	19.3333	0.316667	0.853333	1.43014	0.0202802	0.0296832	yes	-	-	-	-	-	-	-	-	-
XLOC_036045	45.6667	201.333	0.32	1.07667	1.75043	3.5809e-14	1.19717e-13	yes	-	-	-	-	-	-	-	-	-
XLOC_036046	60	225	0.46	1.30667	1.50619	2.09813e-11	6.09148e-11	yes	-	-	-	-	-	-	-	-	-
XLOC_036079	0.333333	6.66667	0.0533333	0.68	3.67243	0.000352263	0.000624454	yes	PHGDH	EOA95802.1 D-3-phosphoglycerate dehydrogenase [Anas platyrhynchos]	Metabolism	Global and Overview;Amino acid metabolism	ko01100//Metabolic pathways;ko01130//Biosynthesis of antibiotics;ko01120//Microbial metabolism in diverse environments;ko01200//Carbon metabolism;ko01230//Biosynthesis of amino acids;ko00260//Glycine, serine and threonine metabolism	K00058	-	-	-
XLOC_036131	34.6667	17.6667	2.24667	0.833333	-1.43082	0.00594377	0.00928682	yes	-	-	-	-	-	-	-	-	-
XLOC_036187	1.66667	7.33333	0.05	0.156667	1.6477	0.00706541	0.010943	yes	-	XP_019326300.1 PREDICTED: RNA-directed DNA polymerase from mobile element jockey-like, partial [Aptenodytes forsteri]	Cellular Processes	Transport and catabolism	ko04142//Lysosome	K01374	-	-	-
XLOC_036190	1	44.3333	0.0266667	0.926667	5.11894	8.93929e-14	2.93333e-13	yes	-	-	-	-	-	-	-	-	-
XLOC_036207	13.6667	6	0.416667	0.143333	-1.53952	0.0228201	0.0331703	yes	-	EOB04444.1 hypothetical protein Anapl_16694 [Anas platyrhynchos]	-	-	-	-	-	-	-
XLOC_036250	360.333	1256	5.29	14.0233	1.40649	4.02608e-37	3.24153e-36	yes	lmo4.2	XP_010298536.1 PREDICTED: LOW QUALITY PROTEIN: LIM domain transcription factor LMO4, partial [Balearica regulorum gibbericeps]	-	-	-	-	GO:0032991//macromolecular complex;GO:0043234//protein complex	GO:1901363//heterocyclic compound binding;GO:0043167//ion binding;GO:0046914//transition metal ion binding;GO:0044212//transcription regulatory region DNA binding;GO:0000976//transcription regulatory region sequence-specific DNA binding;GO:0000975//regulatory region DNA binding;GO:0003676//nucleic acid binding;GO:0003690//double-stranded DNA binding;GO:0005488//binding;GO:0046872//metal ion bindi…	GO:0007417//central nervous system development;GO:0072358//cardiovascular system development;GO:0043254//regulation of protein complex assembly;GO:0009888//tissue development;GO:0010468//regulation of gene expression;GO:0044087//regulation of cellular component biogenesis;GO:0051252//regulation of RNA metabolic process;GO:0048519//negative regulation of biological process;GO:1903506//regulation o…
XLOC_036288	63.6667	289.333	0.256667	0.89	1.79391	3.6437e-23	1.77632e-22	yes	-	-	-	-	-	-	-	-	-
XLOC_036401	0	4.33333	0.001	0.406667	8.6677	0.000911517	0.00155245	yes	PDZK1IP1	EOA95822.1 hypothetical protein Anapl_10301 [Anas platyrhynchos]	-	-	-	-	-	-	-
XLOC_036450	4.66667	24	0.303333	1.19333	1.97602	1.22029e-05	2.44012e-05	yes	-	-	-	-	-	-	-	-	-
XLOC_036517	379.333	221.667	3.89	1.72	-1.17736	3.94226e-14	1.31444e-13	yes	-	-	-	-	-	-	-	-	-
XLOC_036549	94	809.667	2.54667	17.42	2.77406	1.1513e-56	1.70593e-55	yes	-	-	-	-	-	-	-	-	-
XLOC_036572	6	41.3333	0.0933333	0.486667	2.38247	3.64458e-08	8.69991e-08	yes	-	EOA95141.1 Collagen alpha-1(XI) chain, partial [Anas platyrhynchos]	-	-	-	-	-	-	-
XLOC_036574	3	230.667	0.0266667	1.40333	5.71768	4.78241e-66	9.10858e-65	yes	-	-	-	-	-	-	-	-	-
XLOC_036625	128	347.333	3.17667	6.63667	1.06295	9.84348e-10	2.59605e-09	yes	-	-	-	-	-	-	-	-	-
XLOC_036638	11	66.3333	0.14	0.63	2.16993	1.2427e-10	3.4599e-10	yes	-	-	-	-	-	-	-	-	-
XLOC_036760	103.667	280	0.693333	1.41333	1.02748	1.29898e-06	2.79099e-06	yes	-	-	-	-	-	-	-	-	-
XLOC_036780	9	54.3333	0.546667	2.39667	2.1323	1.95104e-10	5.37643e-10	yes	-	EOB01502.1 hypothetical protein Anapl_07835 [Anas platyrhynchos]	-	-	-	-	-	-	-
XLOC_036862	10	4.33333	0.593333	0.2	-1.56884	0.00075817	0.00130061	yes	-	-	-	-	-	-	-	-	-
XLOC_036968	2.33333	38	0.03	0.406667	3.76081	5.5289e-13	1.74613e-12	yes	-	-	-	-	-	-	-	-	-
XLOC_036971	0.333333	73.3333	0.00333333	0.716667	7.74819	1.56172e-35	1.19429e-34	yes	-	-	-	-	-	-	-	-	-
XLOC_037027	41	8.66667	0.956667	0.153333	-2.64134	2.29557e-16	8.45513e-16	yes	-	-	-	-	-	-	-	-	-
XLOC_037047	13.3333	4	0.6	0.13	-2.20645	0.00092825	0.00157945	yes	-	-	-	-	-	-	-	-	-
XLOC_037062	33	156	0.316667	1.15	1.8606	1.02428e-11	3.0249e-11	yes	-	EOB05283.1 hypothetical protein Anapl_11583, partial [Anas platyrhynchos]	-	-	-	-	-	-	-
XLOC_037120	5	64.3333	0.06	0.593333	3.30581	2.43923e-15	8.62435e-15	yes	-	-	-	-	-	-	-	-	-
XLOC_037122	0	10.3333	0.001	0.306667	8.26053	2.6119e-07	5.89174e-07	yes	-	-	-	-	-	-	-	-	-
XLOC_037151	5.66667	2	0.373333	0.113333	-1.71989	0.00685486	0.0106342	yes	-	-	-	-	-	-	-	-	-
XLOC_037331	13	4.66667	0.603333	0.183333	-1.71849	3.1194e-05	6.04674e-05	yes	-	-	-	-	-	-	-	-	-
XLOC_037339	562.667	293.333	27.7	10.09	-1.45696	1.09917e-16	4.10276e-16	yes	GPC1	EOB05179.1 Glypican-1, partial [Anas platyrhynchos]	-	-	-	-	GO:0043231//intracellular membrane-bounded organelle;GO:0098589//membrane region;GO:0043226//organelle;GO:0031988//membrane-bounded vesicle;GO:0031012//extracellular matrix;GO:0043229//intracellular organelle;GO:0098805//whole membrane;GO:0044424//intracellular part;GO:0044464//cell part;GO:0005576//extracellular region;GO:0016020//membrane;GO:0005623//cell;GO:0005622//intracellular;GO:0031224//i…	GO:0043167//ion binding;GO:0043168//anion binding;GO:0019838//growth factor binding;GO:0005515//protein binding;GO:0005488//binding	GO:0044237//cellular metabolic process;GO:0048641//regulation of skeletal muscle tissue development;GO:0035914//skeletal muscle cell differentiation;GO:0008152//metabolic process;GO:0043170//macromolecule metabolic process;GO:0044767//single-organism developmental process;GO:0007519//skeletal muscle tissue development;GO:0050789//regulation of biological process;GO:0050793//regulation of developm…
XLOC_037402	115.667	64.3333	2.27333	0.943333	-1.26897	2.0293e-09	5.2365e-09	yes	-	-	-	-	-	-	-	-	-
XLOC_037419	63	40.6667	1.50333	0.693333	-1.11654	0.00042577	0.000748515	yes	-	-	-	-	-	-	-	-	-
XLOC_037420	15.6667	5.66667	1.05667	0.286667	-1.88207	0.00779674	0.0120222	yes	-	-	-	-	-	-	-	-	-
XLOC_037426	0	1.66667	0.001	0.15	7.22882	0.00710408	0.0109965	yes	-	-	-	-	-	-	-	-	-
XLOC_037430	0	19	0.001	0.356667	8.47843	6.17794e-13	1.94617e-12	yes	-	-	-	-	-	-	-	-	-
XLOC_037442	233.333	66.6667	12.35	2.67333	-2.2078	1.74471e-30	1.11687e-29	yes	-	XP_012960028.1 PREDICTED: mucin-2-like [Anas platyrhynchos]	-	-	-	-	-	-	-
XLOC_037448	39.6667	17.6667	1.96667	0.656667	-1.58252	3.58271e-07	8.00779e-07	yes	-	-	-	-	-	-	-	-	-
XLOC_037519	7.66667	51.3333	0.15	0.77	2.3599	2.57619e-11	7.45531e-11	yes	-	-	-	-	-	-	-	-	-
XLOC_037527	4.33333	26	0.1	0.47	2.23266	5.55025e-05	0.000105275	yes	-	-	-	-	-	-	-	-	-
XLOC_037535	66.6667	31.3333	2.56	0.91	-1.49221	0.000112622	0.000208214	yes	-	-	-	-	-	-	-	-	-
XLOC_037576	62	17.3333	2.03	0.416667	-2.28451	1.74218e-13	5.64e-13	yes	-	-	-	-	-	-	-	-	-
XLOC_037615	363	84.6667	8.18333	1.54333	-2.40664	5.37669e-52	6.98063e-51	yes	-	EOA98268.1 hypothetical protein Anapl_03018 [Anas platyrhynchos]	-	-	-	-	-	-	-
XLOC_037674	129	83.6667	1.2	0.546667	-1.1343	0.00343015	0.00550261	yes	-	KFU85683.1 Zinc finger CCCH domain-containing protein 11A [Chaetura pelagica]	-	-	-	-	-	-	-
XLOC_037751	22.6667	128.667	0.32	1.34667	2.07325	4.70927e-18	1.86329e-17	yes	-	-	-	-	-	-	-	-	-
XLOC_037805	8.33333	57	0.186667	1.00333	2.42626	8.43995e-07	1.83835e-06	yes	-	-	-	-	-	-	-	-	-
XLOC_037828	56.1133	208.303	1.46	4.21667	1.53013	1.09665e-12	3.4114e-12	yes	Smad2	KFO64630.1 Mothers against decapentaplegic 2, partial [Corvus brachyrhynchos]	Cellular Processes;Environmental Information Processing	Cellular commiunity;Signal transduction;Transport and catabolism;Cell growth and death	ko04144//Endocytosis;ko04068//FoxO signaling pathway;ko04110//Cell cycle;ko04350//TGF-beta signaling pathway;ko04520//Adherens junction;ko04390//Hippo signaling pathway;ko04550//Signaling pathways regulating pluripotency of stem cells	K04500	GO:0043231//intracellular membrane-bounded organelle;GO:0044446//intracellular organelle part;GO:0005622//intracellular;GO:0043229//intracellular organelle;GO:0044422//organelle part;GO:0043226//organelle;GO:0044464//cell part;GO:0043234//protein complex;GO:0005623//cell;GO:0005667//transcription factor complex;GO:0043227//membrane-bounded organelle;GO:0032991//macromolecular complex;GO:0044424//…	GO:0005072//transforming growth factor beta receptor, cytoplasmic mediator activity;GO:1901363//heterocyclic compound binding;GO:0019899//enzyme binding;GO:0005160//transforming growth factor beta receptor binding;GO:0005102//receptor binding;GO:0044389//ubiquitin-like protein ligase binding;GO:0046332//SMAD binding;GO:0043566//structure-specific DNA binding;GO:0005488//binding;GO:0005126//cytoki…	GO:0007498//mesoderm development;GO:0051641//cellular localization;GO:0007275//multicellular organism development;GO:0030510//regulation of BMP signaling pathway;GO:0034284//response to monosaccharide;GO:0048705//skeletal system morphogenesis;GO:0033036//macromolecule localization;GO:0006796//phosphate-containing compound metabolic process;GO:0009746//response to hexose;GO:0009792//embryo develop…
XLOC_037834	58.3333	196.333	0.54	1.36333	1.33611	1.86822e-12	5.73425e-12	yes	-	EOA95781.1 Mothers against decapentaplegic-like protein 2 [Anas platyrhynchos]	-	-	-	-	-	-	-
XLOC_037837	107.667	59.3333	2.13667	0.913333	-1.22615	1.2947e-08	3.18082e-08	yes	-	-	-	-	-	-	-	-	-
XLOC_037859	3.66667	36.3333	0.04	0.316667	2.98489	1.46639e-06	3.13649e-06	yes	-	KFW75988.1 Serine/threonine-protein kinase Nek11, partial [Manacus vitellinus]	-	-	-	-	-	-	-
XLOC_037886	136	82	22.2433	9.86333	-1.17323	1.57038e-08	3.84117e-08	yes	BNIP3L	KFP49636.1 BCL2/adenovirus E1B 19 kDa protein-interacting protein 3-like, partial [Cathartes aura]	-	-	-	-	-	-	-
XLOC_037940	36.3333	13.6667	2.67333	0.723333	-1.88591	3.35174e-07	7.51443e-07	yes	-	-	-	-	-	-	-	-	-
XLOC_038053	8.66667	1	1.00667	0.09	-3.48352	9.27852e-05	0.000172746	yes	-	-	-	-	-	-	-	-	-
XLOC_038057	576	182.667	39.1667	9.87	-1.9885	7.16241e-47	7.94506e-46	yes	-	XP_013057578.1 PREDICTED: LOW QUALITY PROTEIN: cytoskeleton-associated protein 2-like [Anser cygnoides domesticus]	-	-	-	-	-	-	-
XLOC_038066	5	1	0.566667	0.09	-2.6545	0.0333825	0.0475032	yes	-	-	-	-	-	-	-	-	-
XLOC_038089	36.6667	13.3333	5.06	1.42667	-1.82649	1.65418e-09	4.29182e-09	yes	SPAC694.04c	EOB06857.1 UPF0160 protein C694.04c, partial [Anas platyrhynchos]	-	-	-	-	-	-	-
XLOC_038101	15	3.66667	3.98	0.723333	-2.46004	3.19773e-05	6.18965e-05	yes	ilvbl	EOA96180.1 Acetolactate synthase-like protein [Anas platyrhynchos]	-	-	-	-	-	-	-
XLOC_038130	246.333	133.333	23.3	9.17667	-1.34429	9.83458e-11	2.75283e-10	yes	-	XP_019328402.1 PREDICTED: dnaJ homolog subfamily C member 5G, partial [Aptenodytes forsteri]	Genetic Information Processing	Folding, sorting and degradation	ko04141//Protein processing in endoplasmic reticulum	K09525	-	-	-
XLOC_038139	40.6667	9.66667	0.96	0.166667	-2.52607	2.6761e-13	8.57915e-13	yes	-	-	-	-	-	-	-	-	-
XLOC_038157	210.333	137	8.97667	4.4	-1.02868	2.33586e-08	5.6443e-08	yes	Arhgef17	XP_013046686.1 PREDICTED: rho guanine nucleotide exchange factor 17 [Anser cygnoides domesticus]	-	-	-	-	-	-	-
XLOC_038164	115.333	74.6667	22.0133	10.76	-1.0327	0.00197277	0.0032539	yes	-	XP_009280548.1 PREDICTED: LOW QUALITY PROTEIN: signal transducer and activator of transcription 6 [Aptenodytes forsteri]	Environmental Information Processing	Signal transduction	ko04630//Jak-STAT signaling pathway	K11225	-	-	-
XLOC_038175	9.66667	2.33333	3.53	0.69	-2.355	0.0131949	0.0197838	yes	Flot1	EOA94843.1 Flotillin-1 [Anas platyrhynchos]	Organismal Systems	Endocrine system	ko04910//Insulin signaling pathway	K07192	-	-	-
XLOC_038182	16.6667	10.3333	1.76	0.803333	-1.1315	0.00178603	0.00295767	yes	KIAA1324	XP_011590386.1 PREDICTED: UPF0577 protein KIAA1324 homolog [Aquila chrysaetos canadensis]	-	-	-	-	GO:0043227//membrane-bounded organelle;GO:0005768//endosome;GO:0044464//cell part;GO:0005737//cytoplasm;GO:0031984//organelle subcompartment;GO:0043231//intracellular membrane-bounded organelle;GO:0044446//intracellular organelle part;GO:0044425//membrane part;GO:0044444//cytoplasmic part;GO:0012505//endomembrane system;GO:0044424//intracellular part;GO:0016021//integral component of membrane;GO:…	GO:0003676//nucleic acid binding;GO:1901363//heterocyclic compound binding;GO:0097159//organic cyclic compound binding;GO:0003723//RNA binding;GO:0005488//binding	GO:0038034//signal transduction in absence of ligand;GO:0044700//single organism signaling;GO:0071840//cellular component organization or biogenesis;GO:0007033//vacuole organization;GO:0097191//extrinsic apoptotic signaling pathway;GO:0097192//extrinsic apoptotic signaling pathway in absence of ligand;GO:0007165//signal transduction;GO:0050896//response to stimulus;GO:0051128//regulation of cellu…
XLOC_038190	100	59.3333	1.78667	0.77	-1.21434	1.12408e-05	2.25359e-05	yes	-	-	-	-	-	-	-	-	-
XLOC_038191	45.6667	27.6667	1.51333	0.656667	-1.2045	4.78384e-05	9.11668e-05	yes	-	-	-	-	-	-	-	-	-
XLOC_038204	3.66667	20.3333	0.163333	0.673333	2.0435	1.42844e-05	2.84051e-05	yes	-	-	-	-	-	-	-	-	-
XLOC_038344	140.667	87	11.3633	5.41333	-1.0698	4.80434e-07	1.06543e-06	yes	REQ	XP_013057673.1 PREDICTED: zinc finger protein ubi-d4 [Anser cygnoides domesticus]	-	-	-	-	GO:0043231//intracellular membrane-bounded organelle;GO:0043229//intracellular organelle;GO:0005622//intracellular;GO:0044422//organelle part;GO:0005623//cell;GO:0043228//non-membrane-bounded organelle;GO:0044446//intracellular organelle part;GO:0015630//microtubule cytoskeleton;GO:0043227//membrane-bounded organelle;GO:0044430//cytoskeletal part;GO:0043232//intracellular non-membrane-bounded org…	GO:0097159//organic cyclic compound binding;GO:1901363//heterocyclic compound binding;GO:0046872//metal ion binding;GO:0044212//transcription regulatory region DNA binding;GO:0043565//sequence-specific DNA binding;GO:0003676//nucleic acid binding;GO:0003677//DNA binding;GO:0001067//regulatory region nucleic acid binding;GO:0001012//RNA polymerase II regulatory region DNA binding;GO:0046914//trans…	-
XLOC_038373	3.33333	41.6667	0.143333	1.26333	3.13979	1.23938e-13	4.04387e-13	yes	-	-	-	-	-	-	-	-	-
XLOC_038382	454.333	106.667	108.107	18.4933	-2.54738	3.96241e-32	2.69574e-31	yes	CS	KFM08044.1 hypothetical protein AS27_12156, partial [Aptenodytes forsteri]	Metabolism	Carbohydrate metabolism;Global and Overview	ko01100//Metabolic pathways;ko01110//Biosynthesis of secondary metabolites;ko01130//Biosynthesis of antibiotics;ko01120//Microbial metabolism in diverse environments;ko01200//Carbon metabolism;ko01230//Biosynthesis of amino acids;ko00020//Citrate cycle (TCA cycle);ko00630//Glyoxylate and dicarboxylate metabolism;ko01210//2-Oxocarboxylic acid metabolism	K01647	-	-	-
XLOC_038415	23.3333	8.66667	6.35333	1.73	-1.87674	0.00256482	0.00417754	yes	Vps52	EOA93913.1 Vacuolar protein sorting-associated protein 52-like protein [Anas platyrhynchos]	-	-	-	-	-	-	-
XLOC_038425	6.66667	0.666667	0.55	0.0466667	-3.55897	7.82466e-05	0.000146693	yes	GLTSCR1	ETE58212.1 Glioma tumor suppressor candidate region gene 1 protein, partial [Ophiophagus hannah]	-	-	-	-	-	-	-
XLOC_038436	16	60.6667	0.4	1.08333	1.43741	5.08774e-07	1.12626e-06	yes	-	-	-	-	-	-	-	-	-
XLOC_038442	14.3333	1.66667	3.91	0.366667	-3.41463	5.46192e-05	0.000103698	yes	Cpsf1	EOA94404.1 Cleavage and polyadenylation specificity factor subunit 1, partial [Anas platyrhynchos]	Genetic Information Processing	Translation	ko03015//mRNA surveillance pathway	K14401	GO:0044464//cell part;GO:0043231//intracellular membrane-bounded organelle;GO:0043226//organelle;GO:0005623//cell;GO:0070013//intracellular organelle lumen;GO:0043233//organelle lumen;GO:0043229//intracellular organelle;GO:0032991//macromolecular complex;GO:0005849//mRNA cleavage factor complex;GO:0044446//intracellular organelle part;GO:0043234//protein complex;GO:0044451//nucleoplasm part;GO:00…	GO:0005488//binding;GO:0003729//mRNA binding;GO:0097159//organic cyclic compound binding;GO:0003723//RNA binding;GO:0044822//poly(A) RNA binding;GO:0003676//nucleic acid binding;GO:1901363//heterocyclic compound binding	GO:0090304//nucleic acid metabolic process;GO:0044260//cellular macromolecule metabolic process;GO:0031124//mRNA 3'-end processing;GO:0016071//mRNA metabolic process;GO:0043170//macromolecule metabolic process;GO:0016070//RNA metabolic process;GO:0031123//RNA 3'-end processing;GO:0008152//metabolic process;GO:0034641//cellular nitrogen compound metabolic process;GO:0044238//primary metabolic proc…
XLOC_038467	25	10.3333	2.43333	0.736667	-1.72385	7.17175e-05	0.000134797	yes	Tubb2a	XP_012960968.1 PREDICTED: tubulin beta-4B chain-like, partial [Anas platyrhynchos]	Cellular Processes	Cellular commiunity;Transport and catabolism	ko04145//Phagosome;ko04540//Gap junction	K07375	GO:0005623//cell;GO:0005856//cytoskeleton;GO:0031982//vesicle;GO:0015630//microtubule cytoskeleton;GO:0043231//intracellular membrane-bounded organelle;GO:0043226//organelle;GO:0043232//intracellular non-membrane-bounded organelle;GO:0043228//non-membrane-bounded organelle;GO:0044464//cell part;GO:0043229//intracellular organelle;GO:0031988//membrane-bounded vesicle;GO:0005622//intracellular;GO:0…	GO:0001882//nucleoside binding;GO:0097367//carbohydrate derivative binding;GO:0032550//purine ribonucleoside binding;GO:0097159//organic cyclic compound binding;GO:0005488//binding;GO:1901363//heterocyclic compound binding;GO:0036094//small molecule binding;GO:0005198//structural molecule activity;GO:0001883//purine nucleoside binding;GO:0032549//ribonucleoside binding	GO:0044085//cellular component biogenesis;GO:0043623//cellular protein complex assembly;GO:0044699//single-organism process;GO:0006458//'de novo' protein folding;GO:0022607//cellular component assembly;GO:0009987//cellular process;GO:0006461//protein complex assembly;GO:0006457//protein folding;GO:0070271//protein complex biogenesis;GO:0016043//cellular component organization;GO:0071840//cellular…
XLOC_038496	6.66667	18.6667	0.306667	0.663333	1.11306	0.0276658	0.0397239	yes	-	XP_012950620.1 PREDICTED: LOW QUALITY PROTEIN: uncharacterized protein LOC101803597 [Anas platyrhynchos]	Environmental Information Processing	Signal transduction	ko04630//Jak-STAT signaling pathway	K18026	-	-	-
XLOC_038507	289.667	105.667	24.76	6.76333	-1.8722	3.61445e-26	1.96887e-25	yes	fam160a2	EOA93152.1 UPF0518 protein FAM160A2, partial [Anas platyrhynchos]	-	-	-	-	GO:0032991//macromolecular complex;GO:0043234//protein complex	GO:0016740//transferase activity;GO:0003824//catalytic activity	GO:0009987//cellular process;GO:0007033//vacuole organization;GO:0051179//localization;GO:0016192//vesicle-mediated transport;GO:1902582//single-organism intracellular transport;GO:0007034//vacuolar transport;GO:0051641//cellular localization;GO:0071840//cellular component organization or biogenesis;GO:1902578//single-organism localization;GO:0046907//intracellular transport;GO:0044765//single-or…
XLOC_038555	0	16.3333	0.001	1.63	10.6707	2.94582e-08	7.07373e-08	yes	-	ABU93640.1 T cell receptor beta [Gallus gallus]	-	-	-	-	-	-	-
XLOC_038559	81.3333	45.3333	8.13333	3.42	-1.24985	1.00028e-06	2.16591e-06	yes	-	-	-	-	-	-	-	-	-
XLOC_038565	4	18.3333	0.153333	0.53	1.78932	0.00246126	0.00401736	yes	-	EOA99404.1 hypothetical protein Anapl_18833 [Anas platyrhynchos]	-	-	-	-	-	-	-
XLOC_038571	0	2.66667	0.001	0.123333	6.94642	0.0232545	0.0337513	yes	Veph1	XP_010143210.1 PREDICTED: ventricular zone-expressed PH domain-containing protein homolog 1 isoform X1 [Buceros rhinoceros silvestris]	-	-	-	-	-	-	-
XLOC_038594	0	15.3333	0.001	3.46	11.7566	4.77837e-10	1.2854e-09	yes	FOSB	XP_013026258.1 PREDICTED: protein fosB-like isoform X2 [Anser cygnoides domesticus]	-	-	-	-	-	-	-
XLOC_038597	23	4.66667	5.36333	0.866667	-2.62958	3.54252e-10	9.59505e-10	yes	Ptprn	XP_005049580.1 PREDICTED: receptor-type tyrosine-protein phosphatase-like N [Ficedula albicollis]	-	-	-	-	-	GO:0004721//phosphoprotein phosphatase activity;GO:0003824//catalytic activity;GO:0016787//hydrolase activity;GO:0016791//phosphatase activity;GO:0008092//cytoskeletal protein binding;GO:0016788//hydrolase activity, acting on ester bonds;GO:0042578//phosphoric ester hydrolase activity;GO:0005515//protein binding;GO:0005488//binding	GO:0044237//cellular metabolic process;GO:0006793//phosphorus metabolic process;GO:0043170//macromolecule metabolic process;GO:0036211//protein modification process;GO:0044238//primary metabolic process;GO:0006470//protein dephosphorylation;GO:0019538//protein metabolic process;GO:0008152//metabolic process;GO:0044267//cellular protein metabolic process;GO:0006796//phosphate-containing compound m…
XLOC_038607	30.3333	9	7.72667	1.54333	-2.3238	1.70419e-05	3.36772e-05	yes	tarsl2	KFO74125.1 putative threonine--tRNA ligase 2, cytoplasmic, partial [Cuculus canorus]	Genetic Information Processing	Translation	ko00970//Aminoacyl-tRNA biosynthesis	K01868	GO:0005622//intracellular;GO:0043226//organelle;GO:0044464//cell part;GO:0043227//membrane-bounded organelle;GO:0043231//intracellular membrane-bounded organelle;GO:0043229//intracellular organelle;GO:0005623//cell;GO:0044424//intracellular part	GO:0032549//ribonucleoside binding;GO:0001883//purine nucleoside binding;GO:0003824//catalytic activity;GO:0016875//ligase activity, forming carbon-oxygen bonds;GO:0005488//binding;GO:0097367//carbohydrate derivative binding;GO:0032550//purine ribonucleoside binding;GO:0004812//aminoacyl-tRNA ligase activity;GO:0016876//ligase activity, forming aminoacyl-tRNA and related compounds;GO:0097159//org…	GO:0006518//peptide metabolic process;GO:0044238//primary metabolic process;GO:0071704//organic substance metabolic process;GO:1901576//organic substance biosynthetic process;GO:0034660//ncRNA metabolic process;GO:0043039//tRNA aminoacylation;GO:0043038//amino acid activation;GO:0044281//small molecule metabolic process;GO:0010467//gene expression;GO:0044260//cellular macromolecule metabolic proc…
XLOC_038615	10.3333	4	1.5	0.45	-1.73697	0.00405031	0.00644308	yes	-	-	-	-	-	-	-	-	-
XLOC_038687	146.333	80.6667	40.28	17.0433	-1.24086	8.96873e-06	1.81113e-05	yes	KIRREL	EOA93043.1 Kin of IRRE-like protein 1, partial [Anas platyrhynchos]	-	-	-	-	-	-	-
XLOC_038695	25	12.6667	4.82	2.26667	-1.08846	0.000489986	0.000855264	yes	-	XP_013053431.1 PREDICTED: zinc finger protein 2-like [Anser cygnoides domesticus]	-	-	-	-	-	-	-
XLOC_038705	6.66667	1	0.763333	0.0666667	-3.51728	0.0116841	0.0176414	yes	-	XP_012965487.1 PREDICTED: zinc finger protein 282-like, partial [Anas platyrhynchos]	-	-	-	-	-	-	-
XLOC_038707	1510	559.667	165.393	45.1967	-1.87161	5.81936e-35	4.3797e-34	yes	ITGA3	EOA95954.1 Integrin alpha-3, partial [Anas platyrhynchos]	Environmental Information Processing;Cellular Processes	Signaling molecules and interaction;Cell motility;Cellular commiunity	ko04510//Focal adhesion;ko04810//Regulation of actin cytoskeleton;ko04512//ECM-receptor interaction	K06482	-	-	-
XLOC_038734	17	1081	1.10333	54.0633	5.61471	2.93946e-80	7.80843e-79	yes	-	-	-	-	-	-	-	-	-
XLOC_038738	0.333333	4.66667	0.0433333	0.423333	3.28824	0.00246655	0.00402559	yes	-	-	-	-	-	-	-	-	-
XLOC_038755	2427.67	567.667	145.13	25.52	-2.50765	2.06239e-79	5.40743e-78	yes	-	-	-	-	-	-	-	-	-
XLOC_038778	27.6667	13	3.87667	1.37667	-1.49364	0.000122397	0.000225486	yes	-	-	-	-	-	-	-	-	-
XLOC_038788	6.66667	4	0.94	0.44	-1.09516	0.0211428	0.0308834	yes	Lix1l	EOA93183.1 LIX1-like protein [Anas platyrhynchos]	-	-	-	-	-	-	-
XLOC_038789	11	59.6667	0.273333	1.13667	2.05608	5.55476e-11	1.57671e-10	yes	-	-	-	-	-	-	-	-	-
XLOC_038790	47	24	0.846667	0.323333	-1.38877	1.42788e-05	2.83976e-05	yes	-	-	-	-	-	-	-	-	-
XLOC_038791	24.3333	15.6667	0.843333	0.403333	-1.06413	0.0037231	0.00595012	yes	-	-	-	-	-	-	-	-	-
XLOC_038818	6.66667	3	0.49	0.136667	-1.84212	0.0223799	0.0325814	yes	TLN1	XP_012965338.1 PREDICTED: talin-1-like [Anas platyrhynchos]	Cellular Processes	Cellular commiunity	ko04510//Focal adhesion	K06271	-	-	-
XLOC_038820	58	21.6667	4.22	1.19	-1.82628	3.60733e-12	1.09351e-11	yes	TSNARE1	XP_011572184.1 PREDICTED: uncharacterized protein LOC105400299 [Aquila chrysaetos canadensis]	-	-	-	-	-	-	-
XLOC_038828	192.333	126.333	33.6567	16.61	-1.01884	1.26814e-09	3.3142e-09	yes	RAB5C	XP_003279503.1 PREDICTED: ras-related protein Rab-5C isoform X2 [Nomascus leucogenys]	Organismal Systems;Cellular Processes;Environmental Information Processing	Excretory system;Transport and catabolism;Signal transduction	ko04144//Endocytosis;ko04145//Phagosome;ko04014//Ras signaling pathway;ko04962//Vasopressin-regulated water reabsorption	K07889	-	-	-
XLOC_038852	18	7.66667	1.86667	0.613333	-1.60572	8.39884e-05	0.000157038	yes	KIF22	EOA93506.1 Kinesin-like protein KIF22, partial [Anas platyrhynchos]	-	-	-	-	GO:0005622//intracellular;GO:0044424//intracellular part;GO:0005623//cell;GO:0044464//cell part	-	-
XLOC_038853	302	97	16.6333	4.14333	-2.00521	1.04745e-30	6.75076e-30	yes	-	-	-	-	-	-	-	-	-
XLOC_038856	743.333	476.333	25.44	12.3167	-1.04649	7.13603e-17	2.68532e-16	yes	ATP6V0A1	XP_009672451.1 PREDICTED: V-type proton ATPase 116 kDa subunit a isoform 1 isoform X1 [Struthio camelus australis]	Metabolism;Cellular Processes	Transport and catabolism;Global and Overview;Energy metabolism	ko01100//Metabolic pathways;ko04145//Phagosome;ko04142//Lysosome;ko00190//Oxidative phosphorylation	K02154	-	-	-
XLOC_038877	271.333	88.3333	74.38	17.8433	-2.05953	1.35474e-14	4.61525e-14	yes	EIF3C	XP_016279685.1 PREDICTED: eukaryotic translation initiation factor 3 subunit C-like [Monodelphis domestica]	Genetic Information Processing	Translation	ko03013//RNA transport	K03252	GO:0070993//translation preinitiation complex;GO:0043234//protein complex;GO:0044424//intracellular part;GO:0044464//cell part;GO:0044444//cytoplasmic part;GO:0030529//intracellular ribonucleoprotein complex;GO:0032991//macromolecular complex;GO:0005737//cytoplasm;GO:0005623//cell;GO:0005622//intracellular;GO:0005852//eukaryotic translation initiation factor 3 complex;GO:1990904//ribonucleoprotei…	GO:0005515//protein binding;GO:0005488//binding;GO:0008135//translation factor activity, RNA binding;GO:0097159//organic cyclic compound binding;GO:0003723//RNA binding;GO:0044877//macromolecular complex binding;GO:0003676//nucleic acid binding;GO:0043021//ribonucleoprotein complex binding;GO:1901363//heterocyclic compound binding	GO:0050794//regulation of cellular process;GO:0010468//regulation of gene expression;GO:0006417//regulation of translation;GO:0010608//posttranscriptional regulation of gene expression;GO:0009987//cellular process;GO:0034248//regulation of cellular amide metabolic process;GO:0031326//regulation of cellular biosynthetic process;GO:0065007//biological regulation;GO:0022613//ribonucleoprotein comple…
XLOC_038905	348.667	200	30.63	10.97	-1.48138	1.24557e-09	3.25574e-09	yes	BAZ2A	XP_013795111.1 PREDICTED: bromodomain adjacent to zinc finger domain protein 2A [Apteryx australis mantelli]	-	-	-	-	-	-	-
XLOC_038906	125.667	58	15.9467	5.64667	-1.49778	1.27187e-13	4.14904e-13	yes	BAZ2A	EOA93122.1 Bromodomain adjacent to zinc finger domain protein 2A, partial [Anas platyrhynchos]	-	-	-	-	-	-	-
XLOC_038916	68	190	3.89667	8.29333	1.08971	7.7574e-09	1.93378e-08	yes	-	XP_009918923.1 PREDICTED: vasculin-like, partial [Haliaeetus albicilla]	-	-	-	-	-	-	-
XLOC_038919	180.667	51	13.1233	2.79667	-2.23035	5.84974e-12	1.75449e-11	yes	Sf3b3	KFO86137.1 Splicing factor 3B subunit 3, partial [Buceros rhinoceros silvestris]	Genetic Information Processing	Transcription	ko03040//Spliceosome	K12830	GO:0044446//intracellular organelle part;GO:0044422//organelle part;GO:0043231//intracellular membrane-bounded organelle;GO:0044424//intracellular part;GO:1990904//ribonucleoprotein complex;GO:0005623//cell;GO:0043227//membrane-bounded organelle;GO:0043229//intracellular organelle;GO:0005622//intracellular;GO:0005681//spliceosomal complex;GO:0005634//nucleus;GO:0032991//macromolecular complex;GO:…	-	-
XLOC_038951	6	28	0.2	0.703333	1.81421	0.000471274	0.000824564	yes	-	XP_013037010.1 PREDICTED: phospholipid scramblase 1-like isoform X1 [Anser cygnoides domesticus]	-	-	-	-	-	-	-
XLOC_038963	22.3333	129	0.363333	1.56667	2.10833	1.44942e-17	5.62055e-17	yes	HACE1	ETE68796.1 E3 ubiquitin-protein ligase HACE1, partial [Ophiophagus hannah]	-	-	-	-	-	-	-
XLOC_038975	0	28.6667	0.001	0.416667	8.70275	6.74234e-17	2.54073e-16	yes	-	-	-	-	-	-	-	-	-
XLOC_038995	8.66667	244.333	0.173333	3.82667	4.46447	4.16013e-52	5.43171e-51	yes	-	KFR17624.1 hypothetical protein N306_12766, partial [Opisthocomus hoazin]	-	-	-	-	-	-	-
XLOC_038999	19.3333	7.33333	1.54333	0.476667	-1.695	7.14529e-05	0.000134331	yes	Fam214b	XP_009328692.1 PREDICTED: LOW QUALITY PROTEIN: protein FAM214B [Pygoscelis adeliae]	-	-	-	-	-	-	-
XLOC_039005	59.1367	234.327	2.56667	7.66667	1.5787	8.8247e-18	3.4477e-17	yes	Zfr	XP_424997.3 PREDICTED: zinc finger RNA-binding protein isoform X2 [Gallus gallus]	-	-	-	-	GO:0005623//cell;GO:0043231//intracellular membrane-bounded organelle;GO:0005622//intracellular;GO:0044464//cell part;GO:0043227//membrane-bounded organelle;GO:0043229//intracellular organelle;GO:0044424//intracellular part;GO:0043226//organelle	GO:0043169//cation binding;GO:0043167//ion binding;GO:0046872//metal ion binding;GO:0003723//RNA binding;GO:0097159//organic cyclic compound binding;GO:0046914//transition metal ion binding;GO:1901363//heterocyclic compound binding;GO:0003676//nucleic acid binding;GO:0005488//binding	-
XLOC_039007	8.33333	3.66667	0.903333	0.313333	-1.52756	0.0170997	0.0252608	yes	-	-	-	-	-	-	-	-	-
XLOC_039018	9	3	1.5	0.356667	-2.07231	0.0105	0.0159415	yes	Cd2bp2	XP_012965457.1 PREDICTED: CD2 antigen cytoplasmic tail-binding protein 2-like, partial [Anas platyrhynchos]	-	-	-	-	-	-	-
XLOC_039043	74	238	2.08667	5.17333	1.30989	2.13995e-08	5.18408e-08	yes	-	-	-	-	-	-	-	-	-
XLOC_039046	183.667	36	46.31	6.80667	-2.7663	1.20754e-28	7.22598e-28	yes	PFAS	XP_011599861.1 PREDICTED: phosphoribosylformylglycinamidine synthase, partial [Aquila chrysaetos canadensis]	Metabolism	Nucleotide metabolism;Global and Overview	ko01100//Metabolic pathways;ko01110//Biosynthesis of secondary metabolites;ko01130//Biosynthesis of antibiotics;ko00230//Purine metabolism	K01952	-	-	GO:0008152//metabolic process
XLOC_039067	26	7	6.27	1.22	-2.36158	4.60884e-06	9.50063e-06	yes	THOC6	XP_006116293.1 PREDICTED: THO complex subunit 6 homolog [Pelodiscus sinensis]	Genetic Information Processing	Translation	ko03013//RNA transport	K13175	GO:0044464//cell part;GO:0044446//intracellular organelle part;GO:0044428//nuclear part;GO:0043231//intracellular membrane-bounded organelle;GO:0005622//intracellular;GO:0032991//macromolecular complex;GO:0005634//nucleus;GO:0000346//transcription export complex;GO:0043229//intracellular organelle;GO:0043227//membrane-bounded organelle;GO:0005623//cell;GO:0044424//intracellular part;GO:0043226//o…	-	GO:0050657//nucleic acid transport;GO:0051649//establishment of localization in cell;GO:0043170//macromolecule metabolic process;GO:0071702//organic substance transport;GO:0033036//macromolecule localization;GO:0048856//anatomical structure development;GO:0044699//single-organism process;GO:1902582//single-organism intracellular transport;GO:0044767//single-organism developmental process;GO:00717…
XLOC_039073	38.3333	245.333	4.70333	22.7067	2.27136	9.62479e-29	5.78311e-28	yes	-	XP_013057526.1 PREDICTED: gasdermin-A [Anser cygnoides domesticus]	-	-	-	-	-	-	-
XLOC_039079	0	83.3333	0.001	1.76	10.7814	5.09504e-39	4.37946e-38	yes	-	-	-	-	-	-	-	-	-
XLOC_039106	102.667	40.3333	29.72	9.01667	-1.72077	3.94218e-07	8.78451e-07	yes	SUPT16H	XP_013026256.1 PREDICTED: FACT complex subunit SPT16-like, partial [Anser cygnoides domesticus]	-	-	-	-	-	GO:0005488//binding;GO:0097159//organic cyclic compound binding;GO:1901363//heterocyclic compound binding;GO:0003676//nucleic acid binding;GO:0003723//RNA binding	-
XLOC_039107	7.66667	3	2.65	0.8	-1.72792	0.00232227	0.00380357	yes	Sympk	KYO25080.1 symplekin [Alligator mississippiensis]	Cellular Processes;Genetic Information Processing	Translation;Cellular commiunity	ko04530//Tight junction;ko03015//mRNA surveillance pathway	K06100	GO:0070013//intracellular organelle lumen;GO:0043232//intracellular non-membrane-bounded organelle;GO:0031981//nuclear lumen;GO:0031974//membrane-enclosed lumen;GO:0044424//intracellular part;GO:0043227//membrane-bounded organelle;GO:0043233//organelle lumen;GO:0005911//cell-cell junction;GO:0044464//cell part;GO:0043231//intracellular membrane-bounded organelle;GO:0043228//non-membrane-bounded o…	GO:0005488//binding	GO:0031124//mRNA 3'-end processing;GO:0032270//positive regulation of cellular protein metabolic process;GO:0044238//primary metabolic process;GO:0044237//cellular metabolic process;GO:0031401//positive regulation of protein modification process;GO:0006139//nucleobase-containing compound metabolic process;GO:0090304//nucleic acid metabolic process;GO:0031399//regulation of protein modification pr…
XLOC_039154	5	0	1.22667	0.001	-10.2605	0.000445592	0.000781322	yes	AKNA	XP_015734217.1 PREDICTED: AT-hook-containing transcription factor isoform X1 [Coturnix japonica]	-	-	-	-	-	-	-
XLOC_039172	6	3.33333	0.913333	0.433333	-1.07566	0.0286338	0.0410568	yes	-	-	-	-	-	-	-	-	-
XLOC_039177	18.8	83.99	1.01333	3.35667	1.72792	3.4012e-09	8.66311e-09	yes	PCF11	XP_013805791.1 PREDICTED: pre-mRNA cleavage complex 2 protein Pcf11 [Apteryx australis mantelli]	Genetic Information Processing	Translation	ko03015//mRNA surveillance pathway	K14400	-	-	-
XLOC_039192	161.333	95.3333	8.43	3.89667	-1.11329	8.94253e-07	1.94336e-06	yes	AARS	XP_012947040.1 PREDICTED: uncharacterized protein LOC106014328 [Anas platyrhynchos]	Genetic Information Processing	Translation	ko00970//Aminoacyl-tRNA biosynthesis	K01872	GO:0044464//cell part;GO:0031982//vesicle;GO:0044424//intracellular part;GO:0005623//cell;GO:0005622//intracellular;GO:0031988//membrane-bounded vesicle;GO:0043226//organelle;GO:0043227//membrane-bounded organelle	GO:0005488//binding;GO:0043167//ion binding;GO:0001882//nucleoside binding;GO:1901363//heterocyclic compound binding;GO:0036094//small molecule binding;GO:0097159//organic cyclic compound binding;GO:0043169//cation binding;GO:0016875//ligase activity, forming carbon-oxygen bonds;GO:0032550//purine ribonucleoside binding;GO:0016788//hydrolase activity, acting on ester bonds;GO:0097367//carbohydrat…	GO:0032502//developmental process;GO:0080090//regulation of primary metabolic process;GO:0050877//neurological system process;GO:0006950//response to stress;GO:0019752//carboxylic acid metabolic process;GO:0023052//signaling;GO:0051246//regulation of protein metabolic process;GO:0044699//single-organism process;GO:0010556//regulation of macromolecule biosynthetic process;GO:0043066//negative regu…
XLOC_039209	7.33333	0	0.823333	0.001	-9.68533	0.000111871	0.000206967	yes	-	-	-	-	-	-	-	-	-
XLOC_039259	8.33333	1.66667	1.54	0.25	-2.62293	4.48952e-05	8.57806e-05	yes	-	-	-	-	-	-	-	-	-
XLOC_039307	6	20.6667	0.303333	0.74	1.28662	0.000802656	0.00137444	yes	-	-	-	-	-	-	-	-	-
XLOC_039308	43	14.3333	5.24333	1.28333	-2.03059	2.21574e-08	5.36206e-08	yes	BOC	XP_013039767.1 PREDICTED: brother of CDO isoform X1 [Anser cygnoides domesticus]	-	-	-	-	-	-	-
XLOC_039317	2236.67	1018.67	127.27	42.9933	-1.56571	2.08973e-47	2.36353e-46	yes	PAQR4	XP_007937879.1 PREDICTED: progestin and adipoQ receptor family member 4, partial [Orycteropus afer afer]	-	-	-	-	-	-	-
XLOC_039391	104.333	57.3333	5.63	2.43667	-1.20823	0.000277776	0.000496993	yes	-	-	-	-	-	-	-	-	-
XLOC_039414	27	6.66667	2.48333	0.476667	-2.38123	5.05253e-07	1.11877e-06	yes	prpf31	BAC31931.1 unnamed protein product [Mus musculus]	Genetic Information Processing	Transcription	ko03040//Spliceosome	K12844	GO:1902494//catalytic complex;GO:0043234//protein complex;GO:0044428//nuclear part;GO:0030529//intracellular ribonucleoprotein complex;GO:0044446//intracellular organelle part;GO:0005622//intracellular;GO:0097525//spliceosomal snRNP complex;GO:0005634//nucleus;GO:0031981//nuclear lumen;GO:1990904//ribonucleoprotein complex;GO:0035097//histone methyltransferase complex;GO:0044422//organelle part;G…	GO:0005488//binding;GO:0044877//macromolecular complex binding;GO:0003723//RNA binding;GO:0003676//nucleic acid binding;GO:1901363//heterocyclic compound binding;GO:0043021//ribonucleoprotein complex binding;GO:0097159//organic cyclic compound binding	GO:0071840//cellular component organization or biogenesis;GO:0032502//developmental process;GO:0006396//RNA processing;GO:0034622//cellular macromolecular complex assembly;GO:0000398//mRNA splicing, via spliceosome;GO:0034641//cellular nitrogen compound metabolic process;GO:0044237//cellular metabolic process;GO:0044238//primary metabolic process;GO:0071704//organic substance metabolic process;GO…
XLOC_039473	270.333	39.3333	32.1033	3.54333	-3.17954	8.93035e-60	1.43803e-58	yes	TRIM45	KFV74582.1 Tripartite motif-containing protein 45, partial [Struthio camelus australis]	-	-	-	-	-	-	-
XLOC_039484	0.333333	13.19	0.0233333	0.693333	4.89308	3.68242e-07	8.22497e-07	yes	-	-	-	-	-	-	-	-	-
XLOC_039556	17.4067	6.01667	1.58333	0.396667	-1.99697	6.00764e-06	1.22791e-05	yes	TFCP2	KFV74266.1 Alpha-globin transcription factor CP2, partial [Struthio camelus australis]	-	-	-	-	GO:0043229//intracellular organelle;GO:0044424//intracellular part;GO:0005622//intracellular;GO:0044464//cell part;GO:0043226//organelle;GO:0005623//cell;GO:0043227//membrane-bounded organelle;GO:0043231//intracellular membrane-bounded organelle	-	GO:0009059//macromolecule biosynthetic process;GO:0050789//regulation of biological process;GO:0044249//cellular biosynthetic process;GO:0034645//cellular macromolecule biosynthetic process;GO:0019222//regulation of metabolic process;GO:0044260//cellular macromolecule metabolic process;GO:0060255//regulation of macromolecule metabolic process;GO:0043170//macromolecule metabolic process;GO:0044237…
XLOC_039559	0.333333	10	0.0366667	0.84	4.51785	0.00118056	0.00199053	yes	CENPE	XP_009819244.1 PREDICTED: LOW QUALITY PROTEIN: centromere-associated protein E, partial [Gavia stellata]	-	-	-	-	GO:0044446//intracellular organelle part;GO:0000779//condensed chromosome, centromeric region;GO:0043234//protein complex;GO:0098687//chromosomal region;GO:0044430//cytoskeletal part;GO:0044427//chromosomal part;GO:0032991//macromolecular complex;GO:0044424//intracellular part;GO:0043228//non-membrane-bounded organelle;GO:0044464//cell part;GO:0043229//intracellular organelle;GO:0005856//cytoskel…	GO:0005488//binding	GO:0009987//cellular process;GO:0008152//metabolic process
XLOC_039576	0	2.66667	0.001	0.64	9.32193	0.0325656	0.0463816	yes	U2af2	-	Genetic Information Processing	Transcription	ko03040//Spliceosome	K12837	-	-	-
XLOC_039578	8.66667	3.66667	1.79	0.64	-1.48382	0.00141877	0.00237457	yes	Flnc	XP_013056485.1 PREDICTED: LOW QUALITY PROTEIN: filamin-C [Anser cygnoides domesticus]	Cellular Processes;Environmental Information Processing	Cellular commiunity;Signal transduction	ko04010//MAPK signaling pathway;ko04510//Focal adhesion	K04437	GO:0070161//anchoring junction;GO:0030054//cell junction;GO:0071944//cell periphery;GO:0044464//cell part;GO:0016020//membrane;GO:0005924//cell-substrate adherens junction;GO:0005886//plasma membrane;GO:0030055//cell-substrate junction;GO:0005912//adherens junction;GO:0044424//intracellular part;GO:0005622//intracellular;GO:0005623//cell	GO:0008092//cytoskeletal protein binding;GO:0003779//actin binding;GO:0005488//binding;GO:0005515//protein binding	GO:0009987//cellular process;GO:0051146//striated muscle cell differentiation;GO:0055001//muscle cell development;GO:0048856//anatomical structure development;GO:0044699//single-organism process;GO:0061061//muscle structure development;GO:0044767//single-organism developmental process;GO:0048468//cell development;GO:0055002//striated muscle cell development;GO:0030154//cell differentiation;GO:004…
XLOC_039590	25.6667	8.66667	4.99333	1.35333	-1.88349	4.56122e-07	1.01346e-06	yes	DNAJA1	XP_012965530.1 PREDICTED: dnaJ homolog subfamily A member 1-like, partial [Anas platyrhynchos]	Genetic Information Processing	Folding, sorting and degradation	ko04141//Protein processing in endoplasmic reticulum	K09502	-	GO:0043169//cation binding;GO:0005488//binding;GO:0005515//protein binding;GO:0043167//ion binding	GO:0044237//cellular metabolic process;GO:0008152//metabolic process;GO:0019538//protein metabolic process;GO:0009987//cellular process;GO:0044260//cellular macromolecule metabolic process;GO:0043170//macromolecule metabolic process;GO:0044267//cellular protein metabolic process;GO:0006950//response to stress;GO:0071704//organic substance metabolic process;GO:0050896//response to stimulus;GO:0044…
XLOC_039600	15	4.66667	1.20667	0.283333	-2.09045	0.000674032	0.0011622	yes	ABHD1	XP_015715112.1 PREDICTED: protein ABHD1 isoform X1 [Coturnix japonica]	-	-	-	-	-	-	-
XLOC_039623	38.6667	9.66667	4.30667	0.8	-2.4285	1.33481e-10	3.71187e-10	yes	ERBB2	KFO69407.1 Receptor tyrosine-protein kinase erbB-2, partial [Cuculus canorus]	Environmental Information Processing;Cellular Processes	Cellular commiunity;Signal transduction	ko04510//Focal adhesion;ko04020//Calcium signaling pathway;ko04520//Adherens junction;ko04012//ErbB signaling pathway	K05083	GO:0031090//organelle membrane;GO:0032991//macromolecular complex;GO:0043234//protein complex;GO:0044464//cell part;GO:0071944//cell periphery;GO:0044425//membrane part;GO:0043226//organelle;GO:0043231//intracellular membrane-bounded organelle;GO:0016020//membrane;GO:0031982//vesicle;GO:0044424//intracellular part;GO:0005886//plasma membrane;GO:0044422//organelle part;GO:0005622//intracellular;GO…	GO:0001883//purine nucleoside binding;GO:0016301//kinase activity;GO:1901363//heterocyclic compound binding;GO:0097367//carbohydrate derivative binding;GO:0046983//protein dimerization activity;GO:0032549//ribonucleoside binding;GO:0032550//purine ribonucleoside binding;GO:0019899//enzyme binding;GO:0016773//phosphotransferase activity, alcohol group as acceptor;GO:0043175//RNA polymerase core en…	GO:0002694//regulation of leukocyte activation;GO:0009987//cellular process;GO:0010646//regulation of cell communication;GO:0048858//cell projection morphogenesis;GO:2000026//regulation of multicellular organismal development;GO:0000902//cell morphogenesis;GO:0030182//neuron differentiation;GO:0006950//response to stress;GO:0060255//regulation of macromolecule metabolic process;GO:0031175//neuron…
XLOC_039684	20	3.33333	1.82	0.233333	-2.96347	3.95461e-07	8.80979e-07	yes	Neil1	XP_013050650.1 PREDICTED: endonuclease 8-like 2 [Anser cygnoides domesticus]	Genetic Information Processing	Replication and repair	ko03410//Base excision repair	K10567	GO:0044424//intracellular part;GO:0043229//intracellular organelle;GO:0043231//intracellular membrane-bounded organelle;GO:0043226//organelle;GO:0005622//intracellular;GO:0043227//membrane-bounded organelle;GO:0044464//cell part;GO:0005623//cell	GO:0004536//deoxyribonuclease activity;GO:0005488//binding;GO:0004519//endonuclease activity;GO:0003676//nucleic acid binding;GO:0003677//DNA binding;GO:1901363//heterocyclic compound binding;GO:0004518//nuclease activity;GO:0016798//hydrolase activity, acting on glycosyl bonds;GO:0046872//metal ion binding;GO:0016788//hydrolase activity, acting on ester bonds;GO:0016799//hydrolase activity, hydr…	GO:0044237//cellular metabolic process;GO:0050789//regulation of biological process;GO:0050896//response to stimulus;GO:0044763//single-organism cellular process;GO:0044699//single-organism process;GO:0033554//cellular response to stress;GO:0006974//cellular response to DNA damage stimulus;GO:0006950//response to stress;GO:0065007//biological regulation;GO:0006725//cellular aromatic compound meta…
XLOC_039755	33.3333	16.3333	7.78667	3.06333	-1.3459	3.32863e-05	6.42918e-05	yes	Mapre3	EOA93218.1 Microtubule-associated protein RP/EB family member 3, partial [Anas platyrhynchos]	-	-	-	-	GO:0099512//supramolecular fiber;GO:0005856//cytoskeleton;GO:0043228//non-membrane-bounded organelle;GO:0044422//organelle part;GO:0043229//intracellular organelle;GO:0005623//cell;GO:0099513//polymeric cytoskeletal fiber;GO:0044424//intracellular part;GO:0044444//cytoplasmic part;GO:0044430//cytoskeletal part;GO:0044446//intracellular organelle part;GO:0005737//cytoplasm;GO:0015630//microtubule …	GO:0005488//binding;GO:0008092//cytoskeletal protein binding;GO:0005515//protein binding;GO:0015631//tubulin binding	GO:0031323//regulation of cellular metabolic process;GO:0051098//regulation of binding;GO:1903506//regulation of nucleic acid-templated transcription;GO:0051726//regulation of cell cycle;GO:0006355//regulation of transcription, DNA-templated;GO:0031399//regulation of protein modification process;GO:0071900//regulation of protein serine/threonine kinase activity;GO:0045859//regulation of protein k…
XLOC_039766	14.42	6.96	2.14	0.77	-1.47468	0.0038847	0.00619305	yes	FOXRED2	XP_013036277.1 PREDICTED: FAD-dependent oxidoreductase domain-containing protein 2, partial [Anser cygnoides domesticus]	-	-	-	-	-	-	-
XLOC_039774	99.3333	54.6667	29.1	12.5067	-1.21832	1.38359e-07	3.1769e-07	yes	Vps28	XP_006038351.1 PREDICTED: vacuolar protein sorting-associated protein 28 homolog [Alligator sinensis]	Cellular Processes	Transport and catabolism	ko04144//Endocytosis	K12184	GO:0031988//membrane-bounded vesicle;GO:0043231//intracellular membrane-bounded organelle;GO:0044464//cell part;GO:0005622//intracellular;GO:0044424//intracellular part;GO:0044444//cytoplasmic part;GO:0043226//organelle;GO:0005623//cell;GO:0005737//cytoplasm;GO:0043229//intracellular organelle;GO:0043227//membrane-bounded organelle;GO:0031982//vesicle	-	GO:0051246//regulation of protein metabolic process;GO:0080090//regulation of primary metabolic process;GO:0031396//regulation of protein ubiquitination;GO:0032268//regulation of cellular protein metabolic process;GO:0050794//regulation of cellular process;GO:0019222//regulation of metabolic process;GO:1903320//regulation of protein modification by small protein conjugation or removal;GO:0031323/…
XLOC_039783	10	4	1.54667	0.5	-1.62916	0.00338396	0.00543175	yes	Scrn1	XP_009668437.1 PREDICTED: LOW QUALITY PROTEIN: secernin-2, partial [Struthio camelus australis]	-	-	-	-	GO:0031988//membrane-bounded vesicle;GO:0043226//organelle;GO:0043227//membrane-bounded organelle;GO:0031982//vesicle	GO:0016787//hydrolase activity;GO:0070011//peptidase activity, acting on L-amino acid peptides;GO:0008233//peptidase activity;GO:0008238//exopeptidase activity;GO:0003824//catalytic activity	-
XLOC_039791	49.6667	28	9.6	3.87333	-1.30946	3.3359e-05	6.44244e-05	yes	pld3	EOA92956.1 Phospholipase D3, partial [Anas platyrhynchos]	Metabolism	Lipid metabolism;Global and Overview	ko01100//Metabolic pathways;ko01110//Biosynthesis of secondary metabolites;ko00564//Glycerophospholipid metabolism;ko00565//Ether lipid metabolism	K16860	-	-	-
XLOC_039802	501	214	84.7567	27.47	-1.62547	2.38212e-27	1.35853e-26	yes	BCKDHA	XP_015706040.1 PREDICTED: 2-oxoisovalerate dehydrogenase subunit alpha, mitochondrial isoform X1 [Coturnix japonica]	Metabolism	Global and Overview;Carbohydrate metabolism;Amino acid metabolism	ko01100//Metabolic pathways;ko01110//Biosynthesis of secondary metabolites;ko01130//Biosynthesis of antibiotics;ko00280//Valine, leucine and isoleucine degradation;ko00640//Propanoate metabolism	K00166	GO:0043231//intracellular membrane-bounded organelle;GO:0005622//intracellular;GO:0005623//cell;GO:0044464//cell part;GO:0043227//membrane-bounded organelle;GO:0043226//organelle;GO:0031224//intrinsic component of membrane;GO:0043229//intracellular organelle;GO:0016020//membrane;GO:0044424//intracellular part;GO:0044425//membrane part	GO:0016903//oxidoreductase activity, acting on the aldehyde or oxo group of donors;GO:0016491//oxidoreductase activity;GO:0003824//catalytic activity	GO:0008152//metabolic process;GO:0044710//single-organism metabolic process;GO:0044699//single-organism process
XLOC_039804	562.333	188.667	110.933	28.6467	-1.95325	9.67995e-25	5.01575e-24	yes	STIP1	EOA92904.1 Stress-induced-phosphoprotein 1, partial [Anas platyrhynchos]	-	-	-	-	GO:0005622//intracellular;GO:0005623//cell;GO:0044464//cell part;GO:0043227//membrane-bounded organelle;GO:0043229//intracellular organelle;GO:0043226//organelle;GO:0044424//intracellular part;GO:0043231//intracellular membrane-bounded organelle	GO:1901363//heterocyclic compound binding;GO:0003676//nucleic acid binding;GO:0097159//organic cyclic compound binding;GO:0003723//RNA binding;GO:0005488//binding	GO:0050896//response to stimulus
XLOC_039811	246.667	66.3333	35.28	6.98333	-2.33686	7.17553e-15	2.47897e-14	yes	PPP2R1A	XP_013150432.1 PREDICTED: serine/threonine-protein phosphatase 2A 65 kDa regulatory subunit A alpha isoform [Falco peregrinus]	Genetic Information Processing;Environmental Information Processing;Cellular Processes;Organismal Systems	Circulatory system;Signal transduction;Translation;Cellular commiunity;Cell growth and death	ko04530//Tight junction;ko04261//Adrenergic signaling in cardiomyocytes;ko04114//Oocyte meiosis;ko04350//TGF-beta signaling pathway;ko03015//mRNA surveillance pathway	K03456	-	-	-
XLOC_039822	91	13.3333	27.2733	3.15667	-3.11102	1.0223e-12	3.18563e-12	yes	DBN1	XP_009470492.1 PREDICTED: drebrin [Nipponia nippon]	-	-	-	-	-	-	-
XLOC_039832	23.6667	3.66667	8.38	0.893333	-3.22968	0.00110686	0.00186997	yes	Tomm40	EOA93080.1 Mitochondrial import receptor subunit TOM40-like protein, partial [Anas platyrhynchos]	-	-	-	-	GO:0044464//cell part;GO:0043234//protein complex;GO:0044425//membrane part;GO:0043229//intracellular organelle;GO:0043231//intracellular membrane-bounded organelle;GO:0031988//membrane-bounded vesicle;GO:0044446//intracellular organelle part;GO:0044429//mitochondrial part;GO:0031301//integral component of organelle membrane;GO:0032991//macromolecular complex;GO:0044444//cytoplasmic part;GO:00198…	GO:0005215//transporter activity;GO:0022857//transmembrane transporter activity;GO:0008565//protein transporter activity;GO:0022803//passive transmembrane transporter activity;GO:0022829//wide pore channel activity;GO:0015267//channel activity;GO:0022892//substrate-specific transporter activity	GO:0006886//intracellular protein transport;GO:0070727//cellular macromolecule localization;GO:0009987//cellular process;GO:0044763//single-organism cellular process;GO:0045184//establishment of protein localization;GO:0044765//single-organism transport;GO:0008104//protein localization;GO:0034613//cellular protein localization;GO:0051649//establishment of localization in cell;GO:0015031//protein …
XLOC_039835	5.66667	0.666667	2.02667	0.2	-3.34104	0.0106366	0.0161398	yes	CGREF1	XP_015140519.1 PREDICTED: cell growth regulator with EF hand domain protein 1 [Gallus gallus]	-	-	-	-	-	-	-
XLOC_039878	4	15.3333	0.226667	0.663333	1.54916	0.000948521	0.00161225	yes	-	-	-	-	-	-	-	-	-
XLOC_039882	7.33333	69.3333	0.0933333	0.673333	2.85086	8.79062e-16	3.16208e-15	yes	-	-	-	-	-	-	-	-	-
XLOC_040008	1.33333	11	0.153333	0.986667	2.68589	0.000832597	0.00142329	yes	-	-	-	-	-	-	-	-	-
XLOC_040064	333.333	1296	2.42667	6.73667	1.47306	9.03061e-25	4.68229e-24	yes	-	XP_013035945.1 PREDICTED: LOW QUALITY PROTEIN: uncharacterized protein LOC106035585 [Anser cygnoides domesticus]	Environmental Information Processing	Signal transduction	ko04630//Jak-STAT signaling pathway	K18026	-	-	-
XLOC_040202	27	17.3333	0.723333	0.353333	-1.03363	0.00459547	0.00726522	yes	-	-	-	-	-	-	-	-	-
XLOC_040239	10	47.6667	1.53333	4.49667	1.55218	1.07785e-07	2.49367e-07	yes	AP3B1	XP_013046317.1 PREDICTED: AP-3 complex subunit beta-1 isoform X1 [Anser cygnoides domesticus]	Cellular Processes	Transport and catabolism	ko04142//Lysosome	K12397	GO:0030119//AP-type membrane coat adaptor complex;GO:0005622//intracellular;GO:0016020//membrane;GO:0098796//membrane protein complex;GO:0044464//cell part;GO:0044425//membrane part;GO:0043234//protein complex;GO:0030117//membrane coat;GO:0044444//cytoplasmic part;GO:0005623//cell;GO:0005737//cytoplasm;GO:0032991//macromolecular complex;GO:0048475//coated membrane;GO:0044424//intracellular part	GO:0019899//enzyme binding;GO:0019902//phosphatase binding;GO:0005515//protein binding;GO:0005488//binding	GO:0045619//regulation of lymphocyte differentiation;GO:0045597//positive regulation of cell differentiation;GO:0007034//vacuolar transport;GO:1902578//single-organism localization;GO:0046635//positive regulation of alpha-beta T cell activation;GO:0072594//establishment of protein localization to organelle;GO:0045184//establishment of protein localization;GO:0006886//intracellular protein transpo…
XLOC_040248	117	57.6667	7.32667	2.77333	-1.40154	1.48269e-10	4.11177e-10	yes	-	XP_009673256.1 PREDICTED: zinc finger protein 345-like [Struthio camelus australis]	-	-	-	-	-	-	-
XLOC_040343	2.33333	12.6667	0.336667	1.45	2.10666	0.000538217	0.000936415	yes	-	EOA93894.1 hypothetical protein Anapl_14941 [Anas platyrhynchos]	-	-	-	-	-	-	-
XLOC_040367	26.3333	92.3333	0.623333	1.63333	1.38974	2.76471e-09	7.07317e-09	yes	DDX10	EOA92934.1 Putative ATP-dependent RNA helicase DDX10 [Anas platyrhynchos]	-	-	-	-	-	-	-
XLOC_040386	24	10	2.37667	0.736667	-1.68986	8.03217e-05	0.000150374	yes	-	-	-	-	-	-	-	-	-
XLOC_040409	20	6	3.55	0.796667	-2.15577	3.52508e-05	6.79641e-05	yes	AAAS	EOB06859.1 Aladin, partial [Anas platyrhynchos]	Genetic Information Processing	Translation	ko03013//RNA transport	K14320	GO:0005815//microtubule organizing center;GO:0044428//nuclear part;GO:0044446//intracellular organelle part;GO:0005622//intracellular;GO:0015630//microtubule cytoskeleton;GO:0044424//intracellular part;GO:0044464//cell part;GO:0031981//nuclear lumen;GO:0043226//organelle;GO:0031974//membrane-enclosed lumen;GO:0016020//membrane;GO:0043234//protein complex;GO:0043227//membrane-bounded organelle;GO:…	-	GO:0007610//behavior;GO:0006810//transport;GO:0050890//cognition;GO:0051234//establishment of localization;GO:0071702//organic substance transport;GO:0016482//cytoplasmic transport;GO:0050877//neurological system process;GO:0000003//reproduction;GO:0007611//learning or memory;GO:0022414//reproductive process;GO:0051179//localization;GO:0051641//cellular localization;GO:0044708//single-organism be…
XLOC_040410	29.3333	5.66667	7.61333	1.06333	-2.83993	6.47314e-10	1.7272e-09	yes	AAAS	XP_008637257.1 PREDICTED: aladin isoform X2 [Corvus brachyrhynchos]	Genetic Information Processing	Translation	ko03013//RNA transport	K14320	-	-	-
XLOC_040419	0	8.33333	0.001	0.463333	8.85591	2.83585e-06	5.94211e-06	yes	Adgre4	EOA96181.1 EGF-like module-containing mucin-like hormone receptor-like 4 [Anas platyrhynchos]	-	-	-	-	-	-	-
XLOC_040475	18	68.6667	1	2.78667	1.47854	1.7247e-06	3.67294e-06	yes	-	XP_012962458.1 PREDICTED: soluble scavenger receptor cysteine-rich domain-containing protein SSC5D-like [Anas platyrhynchos]	-	-	-	-	-	-	-
XLOC_040509	52.6667	13	9.08333	1.77667	-2.35405	5.11267e-14	1.69662e-13	yes	-	-	-	-	-	-	-	-	-
XLOC_040517	9.66667	4.33333	1.15	0.39	-1.56009	0.00150235	0.00250718	yes	Mark4	EOA94868.1 MAP/microtubule affinity-regulating kinase 4 [Anas platyrhynchos]	-	-	-	-	GO:0044446//intracellular organelle part;GO:0005856//cytoskeleton;GO:0043228//non-membrane-bounded organelle;GO:0043232//intracellular non-membrane-bounded organelle;GO:0043226//organelle;GO:0043229//intracellular organelle;GO:0005623//cell;GO:0044422//organelle part;GO:0042995//cell projection;GO:0005815//microtubule organizing center;GO:0044444//cytoplasmic part;GO:0015630//microtubule cytoskel…	GO:0001883//purine nucleoside binding;GO:0001882//nucleoside binding;GO:0016740//transferase activity;GO:0032550//purine ribonucleoside binding;GO:0005488//binding;GO:0032182//ubiquitin-like protein binding;GO:0005515//protein binding;GO:0097159//organic cyclic compound binding;GO:0008092//cytoskeletal protein binding;GO:0004672//protein kinase activity;GO:0003824//catalytic activity;GO:0036094//…	GO:0065007//biological regulation;GO:0043412//macromolecule modification;GO:0048731//system development;GO:0007154//cell communication;GO:0050896//response to stimulus;GO:0007010//cytoskeleton organization;GO:0071840//cellular component organization or biogenesis;GO:0032501//multicellular organismal process;GO:0006464//cellular protein modification process;GO:0044770//cell cycle phase transition;…
XLOC_040569	172.333	49.3333	20.21	4.44667	-2.18427	2.86428e-12	8.7104e-12	yes	Lsm4	XP_013026189.1 PREDICTED: U6 snRNA-associated Sm-like protein LSm4, partial [Anser cygnoides domesticus]	Genetic Information Processing	Folding, sorting and degradation;Transcription	ko03040//Spliceosome;ko03018//RNA degradation	K12623	-	-	-
XLOC_040582	36.6667	10	1.32333	0.29	-2.19005	2.70646e-10	7.38877e-10	yes	CHD3	XP_013057544.1 PREDICTED: uncharacterized protein LOC106049692, partial [Anser cygnoides domesticus]	-	-	-	-	-	-	-
XLOC_040640	41.1467	122.24	3.53667	8.20667	1.21441	2.21053e-06	4.67002e-06	yes	-	XP_012959341.1 PREDICTED: glucose-fructose oxidoreductase domain-containing protein 1 isoform X1 [Anas platyrhynchos]	-	-	-	-	-	-	-
XLOC_040692	45.6667	28.3333	2.45	1.1	-1.15528	0.000958976	0.00162916	yes	-	-	-	-	-	-	-	-	-
XLOC_040693	66	5	2.15	0.12	-4.16323	3.55069e-12	1.07694e-11	yes	DCTN1	XP_012965322.1 PREDICTED: dynactin subunit 1-like [Anas platyrhynchos]	-	-	-	-	-	-	-
XLOC_040701	465.667	191.333	59.8267	18.78	-1.67159	9.34403e-32	6.27246e-31	yes	Znhit1	EOA93954.1 Zinc finger HIT domain-containing protein 1, partial [Anas platyrhynchos]	-	-	-	-	-	-	-
XLOC_040703	23.5533	138.03	0.49	2.2	2.16665	8.6391e-17	3.24112e-16	yes	Smad2	KFO64630.1 Mothers against decapentaplegic 2, partial [Corvus brachyrhynchos]	Cellular Processes;Environmental Information Processing	Cell growth and death;Transport and catabolism;Cellular commiunity;Signal transduction	ko04144//Endocytosis;ko04068//FoxO signaling pathway;ko04110//Cell cycle;ko04350//TGF-beta signaling pathway;ko04520//Adherens junction;ko04390//Hippo signaling pathway;ko04550//Signaling pathways regulating pluripotency of stem cells	K04500	GO:0005634//nucleus;GO:0044428//nuclear part;GO:0005667//transcription factor complex;GO:0043231//intracellular membrane-bounded organelle;GO:0005623//cell;GO:0044464//cell part;GO:0032991//macromolecular complex;GO:0005622//intracellular;GO:0043234//protein complex;GO:0044424//intracellular part;GO:0044446//intracellular organelle part;GO:0044422//organelle part;GO:0043226//organelle;GO:0043227/…	GO:0005126//cytokine receptor binding;GO:0003677//DNA binding;GO:1901363//heterocyclic compound binding;GO:0005072//transforming growth factor beta receptor, cytoplasmic mediator activity;GO:0004871//signal transducer activity;GO:0097159//organic cyclic compound binding;GO:0005160//transforming growth factor beta receptor binding;GO:0001071//nucleic acid binding transcription factor activity;GO:0…	GO:0080090//regulation of primary metabolic process;GO:0048583//regulation of response to stimulus;GO:0019222//regulation of metabolic process;GO:0006810//transport;GO:0009887//organ morphogenesis;GO:0022607//cellular component assembly;GO:2000026//regulation of multicellular organismal development;GO:0090287//regulation of cellular response to growth factor stimulus;GO:0023056//positive regulati…
XLOC_040748	0	4	0.001	0.113333	6.82443	0.00705499	0.01093	yes	-	-	-	-	-	-	-	-	-
XLOC_040791	351.667	177.333	72.62	26.2833	-1.46622	1.22218e-06	2.63123e-06	yes	Polr2a	XP_009466916.1 PREDICTED: DNA-directed RNA polymerase II subunit RPB1, partial [Nipponia nippon]	Metabolism;Genetic Information Processing	Nucleotide metabolism;Global and Overview;Transcription	ko01100//Metabolic pathways;ko00230//Purine metabolism;ko00240//Pyrimidine metabolism;ko03020//RNA polymerase	K03006	-	-	-
XLOC_040812	242.333	117	18.7267	6.62333	-1.49946	2.44674e-14	8.2225e-14	yes	TUT1	EOA93198.1 U6 snRNA-specific terminal uridylyltransferase 1, partial [Anas platyrhynchos]	-	-	-	-	-	-	-
XLOC_040822	0	93.3333	0.001	4.40333	12.1044	1.93202e-09	4.99025e-09	yes	-	EOA93226.1 Cartilage intermediate layer protein 2 [Anas platyrhynchos]	-	-	-	-	-	-	-
XLOC_040824	33.34	113.783	0.63	1.71333	1.44338	7.88502e-05	0.000147773	yes	SPINZ	EOB04659.1 hypothetical protein Anapl_15302 [Anas platyrhynchos]	-	-	-	-	GO:0044424//intracellular part;GO:0005623//cell;GO:0043226//organelle;GO:0043231//intracellular membrane-bounded organelle;GO:0044464//cell part;GO:0043229//intracellular organelle;GO:0043227//membrane-bounded organelle;GO:0005622//intracellular	GO:0005488//binding;GO:0042393//histone binding;GO:0005515//protein binding	GO:0000003//reproduction;GO:0009967//positive regulation of signal transduction;GO:0010647//positive regulation of cell communication;GO:0044699//single-organism process;GO:0022414//reproductive process;GO:0050794//regulation of cellular process;GO:0009966//regulation of signal transduction;GO:0048518//positive regulation of biological process;GO:0048583//regulation of response to stimulus;GO:004…
XLOC_040861	2358	776.333	83.03	20.7967	-1.99728	8.90496e-91	3.09299e-89	yes	-	EOA96720.1 hypothetical protein Anapl_18019 [Anas platyrhynchos]	-	-	-	-	-	-	-
XLOC_040872	9.33333	3.33333	1.09333	0.3	-1.8657	0.00108188	0.00182969	yes	CHD3	XP_014166833.1 PREDICTED: chromodomain-helicase-DNA-binding protein 3 [Geospiza fortis]	-	-	-	-	GO:0005815//microtubule organizing center;GO:0044422//organelle part;GO:0043232//intracellular non-membrane-bounded organelle;GO:0044464//cell part;GO:0005623//cell;GO:0015630//microtubule cytoskeleton;GO:0032991//macromolecular complex;GO:0005634//nucleus;GO:0044428//nuclear part;GO:0031974//membrane-enclosed lumen;GO:0044451//nucleoplasm part;GO:0043226//organelle;GO:0044424//intracellular part…	GO:0001882//nucleoside binding;GO:0017111//nucleoside-triphosphatase activity;GO:0016887//ATPase activity;GO:0097367//carbohydrate derivative binding;GO:0001883//purine nucleoside binding;GO:0043167//ion binding;GO:0016817//hydrolase activity, acting on acid anhydrides;GO:0043169//cation binding;GO:0097159//organic cyclic compound binding;GO:1901363//heterocyclic compound binding;GO:0046872//meta…	GO:0006325//chromatin organization;GO:0051276//chromosome organization;GO:0006996//organelle organization;GO:0043933//macromolecular complex subunit organization;GO:0060255//regulation of macromolecule metabolic process;GO:0016043//cellular component organization;GO:0007017//microtubule-based process;GO:0065007//biological regulation;GO:0007010//cytoskeleton organization;GO:0009987//cellular proc…
XLOC_040881	653.667	182.333	105.88	21.5733	-2.29511	3.73999e-24	1.89832e-23	yes	TLN1	EOA95174.1 Talin-1 [Anas platyrhynchos]	Cellular Processes	Cellular commiunity	ko04510//Focal adhesion	K06271	GO:0044464//cell part;GO:0098590//plasma membrane region;GO:0044422//organelle part;GO:0016020//membrane;GO:0005622//intracellular;GO:0044424//intracellular part;GO:0071944//cell periphery;GO:0031252//cell leading edge;GO:0005912//adherens junction;GO:0031982//vesicle;GO:0042995//cell projection;GO:0044444//cytoplasmic part;GO:0030055//cell-substrate junction;GO:0043227//membrane-bounded organell…	GO:0008092//cytoskeletal protein binding;GO:0003779//actin binding;GO:0005515//protein binding;GO:0019904//protein domain specific binding;GO:0005488//binding;GO:0005102//receptor binding;GO:0005198//structural molecule activity	GO:0016043//cellular component organization;GO:0007596//blood coagulation;GO:0006950//response to stress;GO:0032501//multicellular organismal process;GO:0044699//single-organism process;GO:0044763//single-organism cellular process;GO:0044707//single-multicellular organism process;GO:0007010//cytoskeleton organization;GO:0030036//actin cytoskeleton organization;GO:0006996//organelle organization;G…
XLOC_040884	7	0.333333	2.24333	0.0633333	-5.14654	0.0255741	0.0368923	yes	TLN1	NP_989854.1 talin-1 [Gallus gallus]	Cellular Processes	Cellular commiunity	ko04510//Focal adhesion	K06271	GO:0005912//adherens junction;GO:0043226//organelle;GO:0031252//cell leading edge;GO:0005886//plasma membrane;GO:0030055//cell-substrate junction;GO:0005737//cytoplasm;GO:0043232//intracellular non-membrane-bounded organelle;GO:0030054//cell junction;GO:0031982//vesicle;GO:0098805//whole membrane;GO:0042995//cell projection;GO:0070161//anchoring junction;GO:0098590//plasma membrane region;GO:0005…	GO:0005198//structural molecule activity;GO:0003779//actin binding;GO:0008092//cytoskeletal protein binding;GO:0005102//receptor binding;GO:0005488//binding;GO:0019904//protein domain specific binding;GO:0005515//protein binding	GO:0030168//platelet activation;GO:0050878//regulation of body fluid levels;GO:0065007//biological regulation;GO:0050817//coagulation;GO:0007596//blood coagulation;GO:0009611//response to wounding;GO:0006996//organelle organization;GO:0044707//single-multicellular organism process;GO:0006950//response to stress;GO:0030029//actin filament-based process;GO:0007599//hemostasis;GO:0034330//cell junct…
XLOC_040885	22.3333	4	3.81333	0.436667	-3.12645	8.21623e-05	0.000153731	yes	TLN1	XP_012962983.1 PREDICTED: talin-1-like [Anas platyrhynchos]	Cellular Processes	Cellular commiunity	ko04510//Focal adhesion	K06271	GO:0044424//intracellular part;GO:0005886//plasma membrane;GO:0044463//cell projection part;GO:0042995//cell projection;GO:0044459//plasma membrane part;GO:0044422//organelle part;GO:0005737//cytoplasm;GO:0044464//cell part;GO:0044446//intracellular organelle part;GO:0098805//whole membrane;GO:0043228//non-membrane-bounded organelle;GO:0005623//cell;GO:0031988//membrane-bounded vesicle;GO:0031982…	GO:0005488//binding;GO:0019904//protein domain specific binding;GO:0008092//cytoskeletal protein binding;GO:0005515//protein binding;GO:0005102//receptor binding;GO:0003779//actin binding;GO:0005198//structural molecule activity	GO:0050896//response to stimulus;GO:0007010//cytoskeleton organization;GO:0034330//cell junction organization;GO:0009987//cellular process;GO:0030168//platelet activation;GO:0007596//blood coagulation;GO:0065008//regulation of biological quality;GO:0050817//coagulation;GO:0030029//actin filament-based process;GO:0022610//biological adhesion;GO:0044085//cellular component biogenesis;GO:0071840//ce…
XLOC_040898	12.6667	0.666667	0.503333	0.02	-4.65344	0.00875088	0.0134209	yes	-	-	-	-	-	-	-	-	-
XLOC_040915	294.667	178.667	60.9867	28.0633	-1.11981	8.50077e-15	2.92492e-14	yes	DNTTIP1	KFM07724.1 Deoxynucleotidyltransferase terminal-interacting protein 1, partial [Aptenodytes forsteri]	-	-	-	-	-	-	-
XLOC_040977	4.66667	22	0.116667	0.406667	1.80145	4.60102e-05	8.77862e-05	yes	Ier3ip1	XP_009638075.1 PREDICTED: uncharacterized protein LOC104127136 [Egretta garzetta]	Genetic Information Processing	Folding, sorting and degradation	ko04141//Protein processing in endoplasmic reticulum;ko04120//Ubiquitin mediated proteolysis	K10601	-	-	-
XLOC_041000	2.33333	150.333	0.02	1.01	5.65821	7.89575e-48	9.03147e-47	yes	-	KFW65046.1 hypothetical protein AS28_11041, partial [Pygoscelis adeliae]	-	-	-	-	-	-	-
XLOC_041003	36	1.33333	11.1033	0.36	-4.94685	2.50394e-23	1.22807e-22	yes	-	-	-	-	-	-	-	-	-
XLOC_041005	26.6667	2.33333	4.06667	0.296667	-3.77693	3.81062e-14	1.2716e-13	yes	WDR62	XP_010565514.1 PREDICTED: WD repeat-containing protein 62 [Haliaeetus leucocephalus]	-	-	-	-	GO:0005634//nucleus;GO:0031981//nuclear lumen;GO:0070013//intracellular organelle lumen;GO:0043227//membrane-bounded organelle;GO:0043231//intracellular membrane-bounded organelle;GO:0043226//organelle;GO:0044446//intracellular organelle part;GO:0031974//membrane-enclosed lumen;GO:0044422//organelle part;GO:0044428//nuclear part;GO:0044464//cell part;GO:0044424//intracellular part;GO:0043229//int…	GO:0005488//binding	GO:0044763//single-organism cellular process;GO:0032502//developmental process;GO:0009987//cellular process;GO:0030154//cell differentiation;GO:0044767//single-organism developmental process;GO:0044699//single-organism process;GO:0048869//cellular developmental process
XLOC_041042	0.333333	8	0.0566667	1.05667	4.22088	1.50754e-05	2.99082e-05	yes	ITGAD	XP_012958975.1 PREDICTED: integrin alpha-X-like [Anas platyrhynchos]	Cellular Processes;Environmental Information Processing	Signaling molecules and interaction;Cell motility;Transport and catabolism	ko04810//Regulation of actin cytoskeleton;ko04145//Phagosome;ko04514//Cell adhesion molecules (CAMs)	K06461	-	-	-
XLOC_041081	20.6667	6.33333	2.14333	0.446667	-2.26259	3.30626e-05	6.38672e-05	yes	FLNC	XP_014817800.1 PREDICTED: filamin-C-like, partial [Calidris pugnax]	Cellular Processes;Environmental Information Processing	Cellular commiunity;Signal transduction	ko04010//MAPK signaling pathway;ko04510//Focal adhesion	K04437	GO:0005886//plasma membrane;GO:0044464//cell part;GO:0016020//membrane;GO:0005623//cell;GO:0071944//cell periphery	GO:0005488//binding;GO:0008092//cytoskeletal protein binding;GO:0005515//protein binding	-
XLOC_041097	13.6667	5.33333	2.76	0.71	-1.95878	0.00167607	0.00278443	yes	TGM1	XP_011599721.1 PREDICTED: geranylgeranyl transferase type-2 subunit alpha [Aquila chrysaetos canadensis]	-	-	-	-	-	-	-
XLOC_041124	40.6667	10	9.72333	1.76333	-2.46315	1.92297e-11	5.60308e-11	yes	CPSF1	XP_013152869.1 PREDICTED: cleavage and polyadenylation specificity factor subunit 1 [Falco peregrinus]	Genetic Information Processing	Translation	ko03015//mRNA surveillance pathway	K14401	GO:0005654//nucleoplasm;GO:0031981//nuclear lumen;GO:0043226//organelle;GO:0070013//intracellular organelle lumen;GO:0043231//intracellular membrane-bounded organelle;GO:0043233//organelle lumen;GO:0044446//intracellular organelle part;GO:0005634//nucleus;GO:0005623//cell;GO:0043227//membrane-bounded organelle;GO:0043229//intracellular organelle;GO:0043234//protein complex;GO:0005622//intracellul…	GO:0003676//nucleic acid binding;GO:0003723//RNA binding;GO:0097159//organic cyclic compound binding;GO:1901363//heterocyclic compound binding;GO:0005488//binding;GO:0003729//mRNA binding;GO:0044822//poly(A) RNA binding	GO:0009987//cellular process;GO:0006807//nitrogen compound metabolic process;GO:0044238//primary metabolic process;GO:0006725//cellular aromatic compound metabolic process;GO:0008152//metabolic process;GO:0016070//RNA metabolic process;GO:0044237//cellular metabolic process;GO:0010467//gene expression;GO:0006139//nucleobase-containing compound metabolic process;GO:0031123//RNA 3'-end processing;G…
XLOC_041150	506.667	152	35.8533	7.99	-2.16584	1.22446e-34	9.07585e-34	yes	CAD	XP_013057785.1 PREDICTED: LOW QUALITY PROTEIN: CAD protein [Anser cygnoides domesticus]	Metabolism	Amino acid metabolism;Global and Overview;Nucleotide metabolism	ko01100//Metabolic pathways;ko00240//Pyrimidine metabolism;ko00250//Alanine, aspartate and glutamate metabolism	K11540	-	-	-
XLOC_041169	3.33333	0	1.06333	0.001	-10.0544	0.0140438	0.0209767	yes	CXXC1	XP_009474668.1 PREDICTED: CXXC-type zinc finger protein 1-like, partial [Nipponia nippon]	-	-	-	-	GO:0044464//cell part;GO:1902494//catalytic complex;GO:0043229//intracellular organelle;GO:0043233//organelle lumen;GO:0043231//intracellular membrane-bounded organelle;GO:1990234//transferase complex;GO:0034708//methyltransferase complex;GO:0031981//nuclear lumen;GO:0044446//intracellular organelle part;GO:0035097//histone methyltransferase complex;GO:0016604//nuclear body;GO:0043227//membrane-b…	GO:0043167//ion binding;GO:0018024//histone-lysine N-methyltransferase activity;GO:0005488//binding;GO:0016740//transferase activity;GO:0008168//methyltransferase activity;GO:0008757//S-adenosylmethionine-dependent methyltransferase activity;GO:0016278//lysine N-methyltransferase activity;GO:0046872//metal ion binding;GO:0016741//transferase activity, transferring one-carbon groups;GO:0016279//pr…	GO:0006996//organelle organization;GO:0018193//peptidyl-amino acid modification;GO:0008213//protein alkylation;GO:0044763//single-organism cellular process;GO:0065007//biological regulation;GO:0043933//macromolecular complex subunit organization;GO:0010556//regulation of macromolecule biosynthetic process;GO:0006355//regulation of transcription, DNA-templated;GO:0018022//peptidyl-lysine methylati…
XLOC_041177	11	29	0.486667	0.993333	1.02934	0.0183035	0.0269455	yes	col4a3bp	XP_019465741.1 PREDICTED: collagen type IV alpha-3-binding protein [Meleagris gallopavo]	-	-	-	-	-	-	-
XLOC_041200	13	2	1.90333	0.226667	-3.06988	6.02155e-07	1.32535e-06	yes	CLEC2B	EOA95513.1 C-type lectin domain family 2 member B [Anas platyrhynchos]	-	-	-	-	-	-	-
XLOC_041212	7.33333	1.33333	1.75333	0.273333	-2.68137	4.0629e-05	7.78872e-05	yes	ZNF282	XP_009466894.1 PREDICTED: zinc finger protein 282-like [Nipponia nippon]	-	-	-	-	-	-	-
XLOC_041216	6.33333	19.38	0.466667	1.15	1.30117	0.00311656	0.00502452	yes	ZSWIM6	XP_007123881.1 PREDICTED: zinc finger SWIM domain-containing protein 6-like [Physeter catodon]	-	-	-	-	-	GO:0043167//ion binding;GO:0043169//cation binding;GO:0005488//binding	GO:0032502//developmental process;GO:0001764//neuron migration;GO:0009653//anatomical structure morphogenesis;GO:0006928//movement of cell or subcellular component;GO:0000902//cell morphogenesis;GO:0016477//cell migration;GO:0048699//generation of neurons;GO:0009987//cellular process;GO:0030030//cell projection organization;GO:0040011//locomotion;GO:0051674//localization of cell;GO:0032989//cellu…
XLOC_041237	35.3333	111	1.92333	4.20333	1.12793	4.97125e-09	1.25337e-08	yes	pol	XP_017667104.1 PREDICTED: protein NYNRIN-like [Lepidothrix coronata]	-	-	-	-	-	-	-
XLOC_041257	2.66667	34	0.146667	1.43667	3.29211	6.12832e-12	1.836e-11	yes	-	XP_010298300.1 PREDICTED: C-type lectin domain family 4 member E-like [Balearica regulorum gibbericeps]	-	-	-	-	-	-	-
XLOC_041274	0	42.4767	0.001	0.583333	9.18818	5.2724e-25	2.75492e-24	yes	-	-	-	-	-	-	-	-	-
XLOC_041312	5	0.666667	1.44333	0.113333	-3.67076	0.0122408	0.0184388	yes	Chd8	XP_014131897.1 PREDICTED: LOW QUALITY PROTEIN: chromodomain-helicase-DNA-binding protein 8, partial [Falco cherrug]	Environmental Information Processing	Signal transduction	ko04310//Wnt signaling pathway	K04494	GO:0005622//intracellular;GO:0044464//cell part;GO:0070013//intracellular organelle lumen;GO:0043233//organelle lumen;GO:0032991//macromolecular complex;GO:0043227//membrane-bounded organelle;GO:0044446//intracellular organelle part;GO:0031981//nuclear lumen;GO:0043231//intracellular membrane-bounded organelle;GO:0005623//cell;GO:0035097//histone methyltransferase complex;GO:0043226//organelle;GO…	GO:0032549//ribonucleoside binding;GO:0003824//catalytic activity;GO:1901363//heterocyclic compound binding;GO:0016787//hydrolase activity;GO:0016817//hydrolase activity, acting on acid anhydrides;GO:0032550//purine ribonucleoside binding;GO:0004386//helicase activity;GO:0097159//organic cyclic compound binding;GO:0003676//nucleic acid binding;GO:0036094//small molecule binding;GO:0005488//bindin…	GO:0010941//regulation of cell death;GO:1903506//regulation of nucleic acid-templated transcription;GO:0048519//negative regulation of biological process;GO:0019219//regulation of nucleobase-containing compound metabolic process;GO:0023052//signaling;GO:0043066//negative regulation of apoptotic process;GO:0007165//signal transduction;GO:0032392//DNA geometric change;GO:0007154//cell communication…
XLOC_041314	0	13.6667	0.001	0.41	8.67948	2.58914e-09	6.64716e-09	yes	-	-	-	-	-	-	-	-	-
XLOC_041318	19.6667	4	5.72333	0.746667	-2.93832	0.000240302	0.000431859	yes	Ercc2	EOA93110.1 TFIIH basal transcription factor complex helicase subunit, partial [Anas platyrhynchos]	Genetic Information Processing	Replication and repair;Transcription	ko03022//Basal transcription factors;ko03420//Nucleotide excision repair	K10844	GO:0061695//transferase complex, transferring phosphorus-containing groups;GO:0043226//organelle;GO:1902494//catalytic complex;GO:0043227//membrane-bounded organelle;GO:0000307//cyclin-dependent protein kinase holoenzyme complex;GO:0032991//macromolecular complex;GO:0005634//nucleus;GO:0043229//intracellular organelle;GO:0043232//intracellular non-membrane-bounded organelle;GO:0015630//microtubul…	GO:0032550//purine ribonucleoside binding;GO:0042623//ATPase activity, coupled;GO:0001883//purine nucleoside binding;GO:0043169//cation binding;GO:1901363//heterocyclic compound binding;GO:0003676//nucleic acid binding;GO:0004672//protein kinase activity;GO:0005515//protein binding;GO:0016773//phosphotransferase activity, alcohol group as acceptor;GO:0003824//catalytic activity;GO:0016740//transf…	GO:0071704//organic substance metabolic process;GO:0016265//death;GO:0009628//response to abiotic stimulus;GO:0044763//single-organism cellular process;GO:0048468//cell development;GO:1901360//organic cyclic compound metabolic process;GO:0048513//animal organ development;GO:0048731//system development;GO:0007275//multicellular organism development;GO:0060255//regulation of macromolecule metabolic…
XLOC_041325	3.33333	14.3333	0.266667	0.84	1.65535	0.000339991	0.000603694	yes	-	-	-	-	-	-	-	-	-
XLOC_041328	13	2.66667	0.976667	0.13	-2.90935	1.32229e-05	2.63626e-05	yes	-	EOA93416.1 hypothetical protein Anapl_17813 [Anas platyrhynchos]	-	-	-	-	-	-	-
XLOC_041349	1	207.333	0.0233333	4.08333	7.45121	1.1868e-58	1.86278e-57	yes	-	EOA92866.1 Leukocyte cysteine proteinase inhibitor 1, partial [Anas platyrhynchos]	-	-	-	-	-	-	-
XLOC_041367	4.33333	48.6667	0.316667	2.69333	3.08836	1.69342e-14	5.73985e-14	yes	CCBE1	EOB07255.1 Collagen and calcium-binding EGF domain-containing protein 1, partial [Anas platyrhynchos]	-	-	-	-	GO:0005576//extracellular region;GO:0044421//extracellular region part	GO:0043167//ion binding;GO:0005515//protein binding;GO:0032403//protein complex binding;GO:0044877//macromolecular complex binding;GO:0046872//metal ion binding;GO:0005488//binding;GO:0043169//cation binding	GO:0010632//regulation of epithelial cell migration;GO:0010594//regulation of endothelial cell migration;GO:0010647//positive regulation of cell communication;GO:0023056//positive regulation of signaling;GO:0030334//regulation of cell migration;GO:0051239//regulation of multicellular organismal process;GO:0022603//regulation of anatomical structure morphogenesis;GO:0050789//regulation of biologic…
XLOC_041376	10.3333	2	2.41667	0.356667	-2.76037	0.000324689	0.000577666	yes	Igsf9	XP_013224649.1 PREDICTED: LOW QUALITY PROTEIN: protein turtle homolog A [Columba livia]	-	-	-	-	GO:0045202//synapse;GO:0042995//cell projection;GO:0097458//neuron part;GO:0005623//cell;GO:0044464//cell part;GO:0043005//neuron projection	GO:0005488//binding;GO:0005515//protein binding	GO:0044699//single-organism process;GO:0065007//biological regulation;GO:0044767//single-organism developmental process;GO:0030154//cell differentiation;GO:0007399//nervous system development;GO:0009987//cellular process;GO:0048699//generation of neurons;GO:0032501//multicellular organismal process;GO:0048856//anatomical structure development;GO:0048666//neuron development;GO:0048468//cell develo…
XLOC_041415	126.667	53.6667	32.84	10.58	-1.63411	6.56124e-10	1.74984e-09	yes	COLGALT1	XP_013029232.1 PREDICTED: procollagen galactosyltransferase 1-like [Anser cygnoides domesticus]	Metabolism	Amino acid metabolism;Glycan biosynthesis and metabolism	ko00310//Lysine degradation;ko00514//Other types of O-glycan biosynthesis	K11703	-	-	-
XLOC_041429	41	10	11.6267	2.14	-2.44175	6.29814e-07	1.38415e-06	yes	INPPL1	KFO57608.1 Phosphatidylinositol 3,4,5-trisphosphate 5-phosphatase 2, partial [Corvus brachyrhynchos]	Organismal Systems;Metabolism;Environmental Information Processing	Carbohydrate metabolism;Endocrine system;Signal transduction	ko04910//Insulin signaling pathway;ko04070//Phosphatidylinositol signaling system;ko00562//Inositol phosphate metabolism	K15909	GO:0005623//cell;GO:0043231//intracellular membrane-bounded organelle;GO:0044424//intracellular part;GO:0043227//membrane-bounded organelle;GO:0016020//membrane;GO:0043229//intracellular organelle;GO:0044464//cell part;GO:0005622//intracellular;GO:0043226//organelle	GO:0005515//protein binding;GO:0005488//binding;GO:0019904//protein domain specific binding	GO:0005975//carbohydrate metabolic process;GO:0016192//vesicle-mediated transport;GO:0006996//organelle organization;GO:0010468//regulation of gene expression;GO:0019222//regulation of metabolic process;GO:0050896//response to stimulus;GO:0009719//response to endogenous stimulus;GO:0009725//response to hormone;GO:0030029//actin filament-based process;GO:0009058//biosynthetic process;GO:0051179//l…
XLOC_041450	39.6667	7.66667	10.2	1.45667	-2.80783	3.27817e-11	9.42149e-11	yes	GANAB	XP_010569492.1 PREDICTED: neutral alpha-glucosidase AB [Haliaeetus leucocephalus]	Genetic Information Processing;Metabolism	Folding, sorting and degradation;Global and Overview;Glycan biosynthesis and metabolism	ko01100//Metabolic pathways;ko04141//Protein processing in endoplasmic reticulum;ko00510//N-Glycan biosynthesis	K05546	GO:0043227//membrane-bounded organelle;GO:0043226//organelle;GO:0043234//protein complex;GO:0031982//vesicle;GO:0032991//macromolecular complex;GO:0031988//membrane-bounded vesicle	GO:0097159//organic cyclic compound binding;GO:0003824//catalytic activity;GO:0016798//hydrolase activity, acting on glycosyl bonds;GO:0003676//nucleic acid binding;GO:1901363//heterocyclic compound binding;GO:0016787//hydrolase activity;GO:0005488//binding;GO:0003723//RNA binding	GO:0008152//metabolic process;GO:0044238//primary metabolic process
XLOC_041451	7	1.66667	1.79	0.296667	-2.59304	0.00351099	0.00562721	yes	GANAB	EOA93576.1 Neutral alpha-glucosidase AB, partial [Anas platyrhynchos]	Metabolism;Genetic Information Processing	Global and Overview;Folding, sorting and degradation;Glycan biosynthesis and metabolism	ko01100//Metabolic pathways;ko04141//Protein processing in endoplasmic reticulum;ko00510//N-Glycan biosynthesis	K05546	GO:0043227//membrane-bounded organelle;GO:0032991//macromolecular complex;GO:0031988//membrane-bounded vesicle;GO:0043226//organelle;GO:0031982//vesicle;GO:0043234//protein complex	GO:0003676//nucleic acid binding;GO:0097159//organic cyclic compound binding;GO:0005488//binding;GO:0003824//catalytic activity;GO:0016798//hydrolase activity, acting on glycosyl bonds;GO:0016787//hydrolase activity;GO:0003723//RNA binding;GO:1901363//heterocyclic compound binding	GO:0044238//primary metabolic process;GO:0008152//metabolic process
XLOC_041467	234.097	118	12.7233	4.85333	-1.39043	1.48156e-16	5.50085e-16	yes	Ankrd54	EOA92880.1 Ankyrin repeat domain-containing protein 54, partial [Anas platyrhynchos]	-	-	-	-	-	-	-
XLOC_041501	19.6667	4.33333	3.39	0.473333	-2.84036	3.30279e-05	6.38079e-05	yes	-	-	-	-	-	-	-	-	-
XLOC_041511	6.66667	2.33333	1.58333	0.413333	-1.93759	0.00727984	0.0112546	yes	Sema6b	XP_016159922.1 PREDICTED: semaphorin-6B [Ficedula albicollis]	-	-	-	-	-	GO:0005102//receptor binding;GO:0005488//binding;GO:0005515//protein binding	GO:0044699//single-organism process;GO:0032501//multicellular organismal process;GO:0044707//single-multicellular organism process
XLOC_041514	6	2.33333	1.51667	0.49	-1.63005	0.00289684	0.00468525	yes	SIDT1	XP_013051887.1 PREDICTED: SID1 transmembrane family member 1 isoform X1 [Anser cygnoides domesticus]	-	-	-	-	-	-	-
XLOC_041542	1.66667	10.6667	0.18	0.886667	2.30039	0.00532966	0.00836859	yes	D10Wsu102e	EOA92621.1 Uncharacterized protein C12orf45-like protein, partial [Anas platyrhynchos]	-	-	-	-	-	-	-
XLOC_041560	156.667	32.3333	14.3	2.07	-2.78831	1.8198e-18	7.34238e-18	yes	-	-	-	-	-	-	-	-	-
XLOC_041573	33.6667	153.333	1.78	6.21333	1.80349	5.20125e-12	1.56376e-11	yes	-	-	-	-	-	-	-	-	-
XLOC_041576	46	15.6667	2.83	0.773333	-1.87164	1.3018e-05	2.59637e-05	yes	Kif20b	XP_009318790.1 PREDICTED: LOW QUALITY PROTEIN: kinesin-like protein KIF20B [Pygoscelis adeliae]	-	-	-	-	-	-	-
XLOC_041596	2.33333	0	0.666667	0.001	-9.38082	0.0247636	0.0357615	yes	-	XP_011588503.1 PREDICTED: myosin regulatory light chain 2, ventricular/cardiac muscle isoform [Aquila chrysaetos canadensis]	Organismal Systems;Cellular Processes	Cell motility;Circulatory system;Cellular commiunity	ko04510//Focal adhesion;ko04810//Regulation of actin cytoskeleton;ko04530//Tight junction;ko04261//Adrenergic signaling in cardiomyocytes;ko04260//Cardiac muscle contraction	K10351	-	-	-
XLOC_041604	54.9867	334.587	3.29667	15.39	2.22291	2.60317e-30	1.65657e-29	yes	PCF11	XP_012961046.1 PREDICTED: pre-mRNA cleavage complex 2 protein Pcf11 isoform X1 [Anas platyrhynchos]	Genetic Information Processing	Translation	ko03015//mRNA surveillance pathway	K14400	-	-	-
XLOC_041651	52.6667	16.6667	14.9533	3.74333	-1.99807	2.22711e-08	5.38878e-08	yes	SUPT16H	XP_013026256.1 PREDICTED: FACT complex subunit SPT16-like, partial [Anser cygnoides domesticus]	-	-	-	-	GO:0043226//organelle;GO:0044464//cell part;GO:0005623//cell;GO:0005622//intracellular;GO:0043229//intracellular organelle;GO:0043228//non-membrane-bounded organelle;GO:0044424//intracellular part;GO:0043232//intracellular non-membrane-bounded organelle	GO:0003676//nucleic acid binding;GO:0003723//RNA binding;GO:1901363//heterocyclic compound binding;GO:0097159//organic cyclic compound binding;GO:0005488//binding	GO:0019222//regulation of metabolic process;GO:1901576//organic substance biosynthetic process;GO:0050789//regulation of biological process;GO:0044249//cellular biosynthetic process;GO:0009987//cellular process;GO:0046483//heterocycle metabolic process;GO:0008152//metabolic process;GO:0010468//regulation of gene expression;GO:0034645//cellular macromolecule biosynthetic process;GO:0006807//nitrog…
XLOC_041664	57.6667	33.6667	2.82333	1.17	-1.27089	0.0145376	0.0216765	yes	Znf668	XP_012962984.1 PREDICTED: vegetative cell wall protein gp1-like, partial [Anas platyrhynchos]	-	-	-	-	-	-	-
XLOC_041666	160	18.3333	7.66	0.63	-3.60392	3.79119e-44	3.86807e-43	yes	-	-	-	-	-	-	-	-	-
XLOC_041681	285.333	148.333	19.1567	7.35667	-1.38072	6.02094e-11	1.70724e-10	yes	Lix1l	BAC34588.1 unnamed protein product, partial [Mus musculus]	-	-	-	-	-	-	-
XLOC_041687	0	30	0.001	1.32333	10.37	4.26201e-19	1.76231e-18	yes	-	EOA92640.1 hypothetical protein Anapl_18188, partial [Anas platyrhynchos]	-	-	-	-	-	-	-
XLOC_041698	5.41	55.03	0.603333	4.63333	2.94102	7.94027e-16	2.86257e-15	yes	EIF3L	AAQ13507.1 MSTP005 [Homo sapiens]	-	-	-	-	-	-	-
XLOC_041822	107.333	47.6667	8.21667	2.75	-1.57912	2.2963e-07	5.19725e-07	yes	-	-	-	-	-	-	-	-	-
XLOC_041838	219.667	107.333	57.3033	21.3233	-1.42619	1.32954e-07	3.05759e-07	yes	TPM2	XP_008937968.1 PREDICTED: tropomyosin beta chain-like, partial [Merops nubicus]	Organismal Systems	Circulatory system	ko04261//Adrenergic signaling in cardiomyocytes;ko04260//Cardiac muscle contraction	K10374	-	-	-
XLOC_041845	0	19	0.001	1.98	10.9513	2.60789e-11	7.54299e-11	yes	CDHR5	XP_013053829.1 PREDICTED: cadherin-related family member 5 isoform X1 [Anser cygnoides domesticus]	-	-	-	-	-	-	-
XLOC_041858	2523.33	1232.33	394.283	138.473	-1.50962	1.73271e-07	3.95102e-07	yes	CALR	XP_013026261.1 PREDICTED: LOW QUALITY PROTEIN: calreticulin-like, partial [Anser cygnoides domesticus]	Genetic Information Processing;Cellular Processes	Transport and catabolism;Folding, sorting and degradation	ko04141//Protein processing in endoplasmic reticulum;ko04145//Phagosome	K08057	GO:0070161//anchoring junction;GO:0043234//protein complex;GO:0044432//endoplasmic reticulum part;GO:0044422//organelle part;GO:0005924//cell-substrate adherens junction;GO:0005622//intracellular;GO:0005788//endoplasmic reticulum lumen;GO:0005912//adherens junction;GO:0031988//membrane-bounded vesicle;GO:0043226//organelle;GO:0005737//cytoplasm;GO:1990904//ribonucleoprotein complex;GO:0043233//or…	GO:0019899//enzyme binding;GO:1901363//heterocyclic compound binding;GO:0035258//steroid hormone receptor binding;GO:0003723//RNA binding;GO:0046914//transition metal ion binding;GO:0005515//protein binding;GO:0005102//receptor binding;GO:0035257//nuclear hormone receptor binding;GO:0003676//nucleic acid binding;GO:0046872//metal ion binding;GO:0097159//organic cyclic compound binding;GO:0043167/…	GO:0050900//leukocyte migration;GO:0051321//meiotic cell cycle;GO:0006996//organelle organization;GO:0044767//single-organism developmental process;GO:0015031//protein transport;GO:0022603//regulation of anatomical structure morphogenesis;GO:0031323//regulation of cellular metabolic process;GO:0010720//positive regulation of cell development;GO:0016477//cell migration;GO:0000280//nuclear division…
XLOC_041881	160.18	100.047	27.6633	12.9367	-1.09651	8.5563e-05	0.000159871	yes	PSME3	XP_013055248.1 PREDICTED: proteasome activator complex subunit 3 [Anser cygnoides domesticus]	Genetic Information Processing	Folding, sorting and degradation	ko03050//Proteasome	K06698	-	-	-
XLOC_041904	57.3833	30.6667	10.4233	4.41333	-1.23988	1.24905e-07	2.87821e-07	yes	Rrm1	KFO08789.1 Ribonucleoside-diphosphate reductase large subunit, partial [Balearica regulorum gibbericeps]	Metabolism	Global and Overview;Metabolism of other amino acids;Nucleotide metabolism	ko01100//Metabolic pathways;ko00230//Purine metabolism;ko00240//Pyrimidine metabolism;ko00480//Glutathione metabolism	K10807	-	-	-
XLOC_041905	3.41333	12.08	0.66	1.72667	1.38745	0.00655269	0.0101948	yes	USP32	XP_012947021.1 PREDICTED: ubiquitin carboxyl-terminal hydrolase 6-like [Anas platyrhynchos]	-	-	-	-	-	-	-
XLOC_041935	0.333333	5.33333	0.0333333	0.396667	3.57289	0.00337012	0.00541331	yes	DNAJC13	XP_013053217.1 PREDICTED: dnaJ homolog subfamily C member 13 isoform X1 [Anser cygnoides domesticus]	-	-	-	-	GO:0005768//endosome;GO:0031988//membrane-bounded vesicle;GO:0005737//cytoplasm;GO:0043226//organelle;GO:0043234//protein complex;GO:0005622//intracellular;GO:0043231//intracellular membrane-bounded organelle;GO:0044422//organelle part;GO:0044446//intracellular organelle part;GO:0032991//macromolecular complex;GO:0098588//bounding membrane of organelle;GO:0005774//vacuolar membrane;GO:0031090//or…	GO:0005488//binding	GO:0045022//early endosome to late endosome transport;GO:0060627//regulation of vesicle-mediated transport;GO:0065007//biological regulation;GO:0044765//single-organism transport;GO:0051234//establishment of localization;GO:0009987//cellular process;GO:0051641//cellular localization;GO:1902582//single-organism intracellular transport;GO:0016482//cytoplasmic transport;GO:0008104//protein localizat…
XLOC_041947	0.333333	2.33333	0.03	0.17	2.5025	0.0189289	0.0278295	yes	-	-	-	-	-	-	-	-	-
XLOC_041963	0.333333	4.66667	0.0466667	0.526667	3.49643	0.00111096	0.0018765	yes	HGF	KFM11772.1 Hepatocyte growth factor, partial [Aptenodytes forsteri]	Cellular Processes;Environmental Information Processing	Cellular commiunity;Signaling molecules and interaction	ko04510//Focal adhesion;ko04060//Cytokine-cytokine receptor interaction	K05460	-	-	-
XLOC_041991	246.333	92	52.54	15.5533	-1.75619	1.57575e-10	4.36385e-10	yes	SMO	XP_009935886.1 PREDICTED: LOW QUALITY PROTEIN: smoothened homolog [Opisthocomus hoazin]	Environmental Information Processing	Signal transduction	ko04340//Hedgehog signaling pathway	K06226	GO:0043226//organelle;GO:0044464//cell part;GO:0016020//membrane;GO:0071944//cell periphery;GO:0031982//vesicle;GO:0031090//organelle membrane;GO:0005929//cilium;GO:0031224//intrinsic component of membrane;GO:0031988//membrane-bounded vesicle;GO:0005623//cell;GO:0005622//intracellular;GO:0043231//intracellular membrane-bounded organelle;GO:0005886//plasma membrane;GO:0042995//cell projection;GO:0…	GO:0004872//receptor activity;GO:0005102//receptor binding;GO:0005515//protein binding;GO:0038023//signaling receptor activity;GO:0005488//binding;GO:0060089//molecular transducer activity;GO:0004871//signal transducer activity;GO:0099600//transmembrane receptor activity;GO:0004888//transmembrane signaling receptor activity	GO:0048513//animal organ development;GO:0097305//response to alcohol;GO:1903533//regulation of protein targeting;GO:0044763//single-organism cellular process;GO:1903649//regulation of cytoplasmic transport;GO:0051960//regulation of nervous system development;GO:0044093//positive regulation of molecular function;GO:0009888//tissue development;GO:0007368//determination of left/right symmetry;GO:003…
XLOC_042037	28.6667	7.66667	3.96667	0.676667	-2.55141	8.91014e-05	0.000166194	yes	KMT2D	XP_011597612.1 PREDICTED: histone-lysine N-methyltransferase 2D [Aquila chrysaetos canadensis]	Metabolism	Amino acid metabolism	ko00310//Lysine degradation	K09187	-	-	-
XLOC_042044	124	65.3333	20.1233	8.1	-1.31288	4.04612e-11	1.1558e-10	yes	ARHGEF11	XP_010562501.1 PREDICTED: rho guanine nucleotide exchange factor 11 [Haliaeetus leucocephalus]	Organismal Systems	Circulatory system	ko04270//Vascular smooth muscle contraction	K12331	-	-	-
XLOC_042063	0	10.6667	0.001	0.816667	9.6736	1.91005e-08	4.64737e-08	yes	-	-	-	-	-	-	-	-	-
XLOC_042103	24.3333	11.6667	8.61667	3.1	-1.47486	0.000371223	0.000656472	yes	SRRT	XP_015129927.1 PREDICTED: serrate RNA effector molecule homolog, partial [Gallus gallus]	-	-	-	-	GO:0031974//membrane-enclosed lumen;GO:0044424//intracellular part;GO:0005634//nucleus;GO:0044446//intracellular organelle part;GO:0044464//cell part;GO:0044428//nuclear part;GO:0043227//membrane-bounded organelle;GO:0043226//organelle;GO:0043233//organelle lumen;GO:0031981//nuclear lumen;GO:0043229//intracellular organelle;GO:0005622//intracellular;GO:0043231//intracellular membrane-bounded orga…	-	GO:0006139//nucleobase-containing compound metabolic process;GO:0009987//cellular process;GO:0006396//RNA processing;GO:0019827//stem cell population maintenance;GO:1901360//organic cyclic compound metabolic process;GO:0050789//regulation of biological process;GO:0043170//macromolecule metabolic process;GO:0044238//primary metabolic process;GO:0010629//negative regulation of gene expression;GO:00…
XLOC_042142	2505.5	1679.82	556.463	276.673	-1.0081	2.1673e-15	7.68307e-15	yes	-	-	-	-	-	-	-	-	-
XLOC_042161	11.6667	3	1.44	0.246667	-2.54543	0.000157104	0.000286774	yes	Spata20	XP_013034298.1 PREDICTED: LOW QUALITY PROTEIN: spermatogenesis-associated protein 20, partial [Anser cygnoides domesticus]	-	-	-	-	-	-	-
XLOC_042178	132.667	70.3333	21.0967	8.4	-1.32855	8.05414e-12	2.39606e-11	yes	Chpf	XP_013026586.1 PREDICTED: LOW QUALITY PROTEIN: chondroitin sulfate synthase 2 [Anser cygnoides domesticus]	Metabolism	Global and Overview;Glycan biosynthesis and metabolism	ko01100//Metabolic pathways;ko00532//Glycosaminoglycan biosynthesis - chondroitin sulfate / dermatan sulfate	K00747	GO:0043229//intracellular organelle;GO:0043231//intracellular membrane-bounded organelle;GO:0012505//endomembrane system;GO:0000139//Golgi membrane;GO:0044446//intracellular organelle part;GO:0044424//intracellular part;GO:0005737//cytoplasm;GO:0044464//cell part;GO:0043226//organelle;GO:0005622//intracellular;GO:0005794//Golgi apparatus;GO:0044444//cytoplasmic part;GO:0005623//cell;GO:0016020//m…	GO:0016740//transferase activity;GO:0003824//catalytic activity	GO:1901566//organonitrogen compound biosynthetic process;GO:0006024//glycosaminoglycan biosynthetic process;GO:0071704//organic substance metabolic process;GO:0044699//single-organism process;GO:0006807//nitrogen compound metabolic process;GO:0009059//macromolecule biosynthetic process;GO:0006023//aminoglycan biosynthetic process;GO:1901135//carbohydrate derivative metabolic process;GO:1901564//o…
XLOC_042181	10	0.666667	2.18333	0.126667	-4.10742	0.00033159	0.000589359	yes	ARHGDIG	EOA92753.1 Rho GDP-dissociation inhibitor 3, partial [Anas platyrhynchos]	-	-	-	-	GO:0005623//cell;GO:0044424//intracellular part;GO:0005622//intracellular;GO:0044464//cell part	GO:0098772//molecular function regulator;GO:0030234//enzyme regulator activity;GO:0005092//GDP-dissociation inhibitor activity;GO:0060589//nucleoside-triphosphatase regulator activity;GO:0030695//GTPase regulator activity	GO:0051179//localization;GO:0050789//regulation of biological process;GO:0008104//protein localization;GO:0019222//regulation of metabolic process;GO:0033036//macromolecule localization;GO:0065007//biological regulation
XLOC_042184	14.3333	40.3333	4.31333	9.30667	1.10946	0.00278508	0.00451353	yes	GTPBP4	XP_004454114.1 PREDICTED: nucleolar GTP-binding protein 1 [Dasypus novemcinctus]	Genetic Information Processing	Translation	ko03008//Ribosome biogenesis in eukaryotes	K06943	GO:0043227//membrane-bounded organelle;GO:0044424//intracellular part;GO:0043229//intracellular organelle;GO:0031090//organelle membrane;GO:0005737//cytoplasm;GO:0043232//intracellular non-membrane-bounded organelle;GO:0005623//cell;GO:0044464//cell part;GO:0043228//non-membrane-bounded organelle;GO:0043231//intracellular membrane-bounded organelle;GO:0043226//organelle;GO:0016020//membrane;GO:00…	GO:0016818//hydrolase activity, acting on acid anhydrides, in phosphorus-containing anhydrides;GO:0017111//nucleoside-triphosphatase activity;GO:0003676//nucleic acid binding;GO:1901363//heterocyclic compound binding;GO:0001882//nucleoside binding;GO:0016817//hydrolase activity, acting on acid anhydrides;GO:0003824//catalytic activity;GO:0032549//ribonucleoside binding;GO:0003723//RNA binding;GO:…	GO:0032501//multicellular organismal process;GO:2000112//regulation of cellular macromolecule biosynthetic process;GO:0043393//regulation of protein binding;GO:0044092//negative regulation of molecular function;GO:0007162//negative regulation of cell adhesion;GO:0040012//regulation of locomotion;GO:0051246//regulation of protein metabolic process;GO:0080090//regulation of primary metabolic proces…
XLOC_042193	76	28	16.5567	4.34667	-1.92943	7.49027e-06	1.52113e-05	yes	CAD	XP_013057785.1 PREDICTED: LOW QUALITY PROTEIN: CAD protein [Anser cygnoides domesticus]	Metabolism	Global and Overview;Amino acid metabolism;Nucleotide metabolism	ko01100//Metabolic pathways;ko00240//Pyrimidine metabolism;ko00250//Alanine, aspartate and glutamate metabolism	K11540	-	-	-
XLOC_042216	0	1	0.001	0.19	7.56986	0.0242902	0.0351439	yes	cyp11a1	XP_013049533.1 PREDICTED: cholesterol side-chain cleavage enzyme, mitochondrial, partial [Anser cygnoides domesticus]	Metabolism	Lipid metabolism;Global and Overview	ko01100//Metabolic pathways;ko00140//Steroid hormone biosynthesis	K00498	GO:0044464//cell part;GO:0043229//intracellular organelle;GO:0044424//intracellular part;GO:0043227//membrane-bounded organelle;GO:0043231//intracellular membrane-bounded organelle;GO:0005622//intracellular;GO:0005623//cell;GO:0043226//organelle	GO:0043167//ion binding;GO:0004497//monooxygenase activity;GO:0016491//oxidoreductase activity;GO:0008395//steroid hydroxylase activity;GO:1901363//heterocyclic compound binding;GO:0046906//tetrapyrrole binding;GO:0003824//catalytic activity;GO:0043169//cation binding;GO:0097159//organic cyclic compound binding;GO:0005488//binding	GO:1901362//organic cyclic compound biosynthetic process;GO:0006629//lipid metabolic process;GO:0044711//single-organism biosynthetic process;GO:0008152//metabolic process;GO:0044238//primary metabolic process;GO:0008202//steroid metabolic process;GO:0006694//steroid biosynthetic process;GO:0044710//single-organism metabolic process;GO:0008610//lipid biosynthetic process;GO:1901360//organic cycli…
XLOC_042217	11.3333	2	3.85333	0.4	-3.26804	0.00101382	0.00171745	yes	Wdr46	EOA92822.1 WD repeat-containing protein 46, partial [Anas platyrhynchos]	-	-	-	-	-	-	-
XLOC_042227	196.333	58.6667	50.2767	11.3133	-2.15186	3.67895e-29	2.24391e-28	yes	Carm1	XP_011810344.1 PREDICTED: histone-arginine methyltransferase CARM1 [Colobus angolensis palliatus]	-	-	-	-	-	-	-
XLOC_042300	45.7133	17.3833	3.64667	1.04	-1.80999	4.45122e-05	8.50788e-05	yes	vcp	XP_010165279.1 PREDICTED: transitional endoplasmic reticulum ATPase, partial [Antrostomus carolinensis]	Genetic Information Processing	Folding, sorting and degradation	ko04141//Protein processing in endoplasmic reticulum	K13525	GO:0043233//organelle lumen;GO:0044444//cytoplasmic part;GO:0044425//membrane part;GO:0044424//intracellular part;GO:0012505//endomembrane system;GO:0005789//endoplasmic reticulum membrane;GO:0070013//intracellular organelle lumen;GO:0000153//cytoplasmic ubiquitin ligase complex;GO:0044427//chromosomal part;GO:0044451//nucleoplasm part;GO:0005783//endoplasmic reticulum;GO:0005694//chromosome;GO:0…	GO:0061134//peptidase regulator activity;GO:0005488//binding;GO:0030234//enzyme regulator activity;GO:0032182//ubiquitin-like protein binding;GO:0016817//hydrolase activity, acting on acid anhydrides;GO:0001882//nucleoside binding;GO:0016504//peptidase activator activity;GO:0002020//protease binding;GO:0008047//enzyme activator activity;GO:0098772//molecular function regulator;GO:0005515//protein…	GO:0006259//DNA metabolic process;GO:0006486//protein glycosylation;GO:0022607//cellular component assembly;GO:0006810//transport;GO:0019941//modification-dependent protein catabolic process;GO:0006807//nitrogen compound metabolic process;GO:1901135//carbohydrate derivative metabolic process;GO:0032446//protein modification by small protein conjugation;GO:0043281//regulation of cysteine-type endo…
XLOC_042301	141.347	63.68	5.59	1.65	-1.76038	1.69612e-12	5.21394e-12	yes	Stoml2	XP_012964927.1 PREDICTED: LOW QUALITY PROTEIN: stomatin-like protein 2, mitochondrial, partial [Anas platyrhynchos]	-	-	-	-	-	-	-
XLOC_042332	0	5.33333	0.001	0.286667	8.16323	0.000748156	0.00128411	yes	SCAMP1	XP_003975206.1 PREDICTED: secretory carrier-associated membrane protein 1-like [Takifugu rubripes]	-	-	-	-	GO:0031090//organelle membrane;GO:0012506//vesicle membrane;GO:0005737//cytoplasm;GO:0098588//bounding membrane of organelle;GO:0044440//endosomal part;GO:0043226//organelle;GO:0044433//cytoplasmic vesicle part;GO:0030667//secretory granule membrane;GO:0043231//intracellular membrane-bounded organelle;GO:0030141//secretory granule;GO:0030659//cytoplasmic vesicle membrane;GO:0005623//cell;GO:00057…	-	GO:0033036//macromolecule localization;GO:0006810//transport;GO:0051234//establishment of localization;GO:0051179//localization;GO:0016192//vesicle-mediated transport;GO:0008104//protein localization
XLOC_042375	16.6967	155.06	0.783333	5.81333	2.89167	1.20924e-14	4.12992e-14	yes	Ubap2	XP_012955886.1 PREDICTED: ubiquitin-associated protein 2 isoform X3 [Anas platyrhynchos]	-	-	-	-	-	-	-
XLOC_042413	36.3333	110.673	0.956667	2.19333	1.19704	8.68619e-09	2.15799e-08	yes	SUB1	-	-	-	-	-	-	-	-
XLOC_042443	3	13.6667	0.46	1.64	1.83399	0.00141271	0.00236516	yes	-	KYO48607.1 hypothetical protein Y1Q_0004016 [Alligator mississippiensis]	-	-	-	-	-	-	-
XLOC_042448	0	6.33333	0.001	0.443333	8.79225	1.71816e-05	3.39367e-05	yes	CHD1	XP_009934047.1 PREDICTED: chromodomain-helicase-DNA-binding protein 1 [Opisthocomus hoazin]	-	-	-	-	GO:0044424//intracellular part;GO:0043231//intracellular membrane-bounded organelle;GO:0043229//intracellular organelle;GO:0005623//cell;GO:0005622//intracellular;GO:0044464//cell part;GO:0043232//intracellular non-membrane-bounded organelle;GO:0043226//organelle;GO:0043227//membrane-bounded organelle;GO:0043228//non-membrane-bounded organelle	GO:0016462//pyrophosphatase activity;GO:0036094//small molecule binding;GO:1901363//heterocyclic compound binding;GO:0016818//hydrolase activity, acting on acid anhydrides, in phosphorus-containing anhydrides;GO:0097159//organic cyclic compound binding;GO:0016787//hydrolase activity;GO:0032549//ribonucleoside binding;GO:0032550//purine ribonucleoside binding;GO:0017111//nucleoside-triphosphatase …	GO:0060255//regulation of macromolecule metabolic process;GO:0009987//cellular process;GO:0009059//macromolecule biosynthetic process;GO:0044237//cellular metabolic process;GO:0050789//regulation of biological process;GO:0071704//organic substance metabolic process;GO:0008152//metabolic process;GO:0065007//biological regulation;GO:0044249//cellular biosynthetic process;GO:0009058//biosynthetic pr…
XLOC_042587	44.6667	29.6667	1.36333	0.66	-1.0466	0.00232224	0.00380357	yes	-	EOA99963.1 hypothetical protein Anapl_13091 [Anas platyrhynchos]	-	-	-	-	-	-	-
XLOC_042592	12.6667	37.3333	0.423333	0.876667	1.05023	4.93617e-05	9.39367e-05	yes	-	-	-	-	-	-	-	-	-
XLOC_042597	15	53.3333	0.553333	1.54333	1.47983	1.32534e-05	2.64201e-05	yes	-	-	-	-	-	-	-	-	-
XLOC_042598	0.666667	24.3333	0.02	0.48	4.58496	5.49381e-13	1.73539e-12	yes	-	-	-	-	-	-	-	-	-
XLOC_042600	0.333333	20.3333	0.02	0.733333	5.1964	7.5243e-12	2.2434e-11	yes	-	-	-	-	-	-	-	-	-
XLOC_042604	7.66667	41.6667	0.23	1.00333	2.1251	2.00197e-06	4.24496e-06	yes	-	-	-	-	-	-	-	-	-
XLOC_042609	189.333	643.333	4.06333	10.34	1.3475	3.21901e-21	1.45224e-20	yes	-	XP_012959114.1 PREDICTED: UPF0729 protein C18orf32 homolog [Anas platyrhynchos]	-	-	-	-	-	-	-
XLOC_042620	115.333	591	3.88	15.25	1.97468	4.14271e-38	3.44713e-37	yes	Ier3ip1	XP_012957685.1 PREDICTED: immediate early response 3-interacting protein 1, partial [Anas platyrhynchos]	-	-	-	-	-	-	-
XLOC_042634	6.33333	53	0.11	0.686667	2.64211	2.07169e-13	6.6773e-13	yes	-	-	-	-	-	-	-	-	-
XLOC_042734	0	6	0.001	0.306667	8.26053	0.000121568	0.00022406	yes	-	-	-	-	-	-	-	-	-
XLOC_042789	0.666667	16.6667	0.0133333	0.253333	4.24793	2.59548e-09	6.6592e-09	yes	-	-	-	-	-	-	-	-	-
XLOC_042830	33.6667	92.6667	0.486667	1.00333	1.0438	1.63905e-05	3.24336e-05	yes	-	-	-	-	-	-	-	-	-
XLOC_042866	43.6667	120.667	0.623333	1.31	1.07149	3.03387e-06	6.33648e-06	yes	pol	XP_019326300.1 PREDICTED: RNA-directed DNA polymerase from mobile element jockey-like, partial [Aptenodytes forsteri]	-	-	-	-	-	-	-
XLOC_042943	15	39.3333	0.683333	1.42333	1.05861	0.00259468	0.00422361	yes	-	-	-	-	-	-	-	-	-
XLOC_043075	114.667	1338.33	11.76	89.3767	2.92601	1.7358e-96	6.8378e-95	yes	PCSK5	EMC80326.1 Proprotein convertase subtilisin/kexin type 5, partial [Columba livia]	-	-	-	-	-	-	-
XLOC_043077	0	20.6667	0.001	0.62	9.27612	7.09287e-12	2.11829e-11	yes	PCSK5	XP_019329194.1 PREDICTED: proprotein convertase subtilisin/kexin type 5 isoform X1 [Aptenodytes forsteri]	-	-	-	-	-	-	-
XLOC_043148	0.666667	8.66667	0.05	0.41	3.03562	0.0116044	0.0175293	yes	-	-	-	-	-	-	-	-	-
XLOC_043185	19	8.66667	1.44333	0.47	-1.61867	0.00957201	0.0146109	yes	Fbn2	XP_424715.3 PREDICTED: fibrillin-2 isoform X1 [Gallus gallus]	-	-	-	-	GO:0031012//extracellular matrix	GO:0043167//ion binding;GO:0043169//cation binding;GO:0005488//binding;GO:0046872//metal ion binding	GO:0048856//anatomical structure development;GO:1903844//regulation of cellular response to transforming growth factor beta stimulus;GO:0090288//negative regulation of cellular response to growth factor stimulus;GO:0048523//negative regulation of cellular process;GO:0048513//animal organ development;GO:0065007//biological regulation;GO:0048519//negative regulation of biological process;GO:0010648…
XLOC_043189	21	10.3333	2.32333	0.903333	-1.36287	3.18308e-05	6.16425e-05	yes	-	-	-	-	-	-	-	-	-
XLOC_043203	5.33333	33.6667	0.0733333	0.363333	2.30875	5.20046e-08	1.22958e-07	yes	-	-	-	-	-	-	-	-	-
XLOC_043220	6.66667	2.33333	0.783333	0.23	-1.76799	0.000633983	0.00109583	yes	-	-	-	-	-	-	-	-	-
XLOC_043243	9	30.3333	0.216667	0.543333	1.32636	0.000592254	0.00102645	yes	-	-	-	-	-	-	-	-	-
XLOC_043305	23	12.3333	0.506667	0.2	-1.34104	0.0012342	0.0020775	yes	-	-	-	-	-	-	-	-	-
XLOC_043341	24.6667	4	0.826667	0.106667	-2.9542	1.32176e-13	4.30657e-13	yes	-	-	-	-	-	-	-	-	-
XLOC_043365	20.3333	0.666667	0.84	0.0266667	-4.97728	9.53957e-12	2.82186e-11	yes	-	XP_017680929.1 PREDICTED: LOW QUALITY PROTEIN: atlastin-1 [Lepidothrix coronata]	-	-	-	-	-	-	-
XLOC_043401	244	1814.67	4.04667	24.6067	2.60424	3.26887e-55	4.63119e-54	yes	BDP1	XP_012958674.1 PREDICTED: transcription factor TFIIIB component B'' homolog isoform X2 [Anas platyrhynchos]	-	-	-	-	-	-	-
XLOC_043408	111.667	553.333	5.75333	24.1933	2.07214	2.06826e-38	1.73711e-37	yes	BDP1	XP_013057134.1 PREDICTED: transcription factor TFIIIB component B'' homolog [Anser cygnoides domesticus]	-	-	-	-	-	-	-
XLOC_043445	3.66667	27.3333	0.126667	0.74	2.54649	1.16866e-08	2.8786e-08	yes	-	-	-	-	-	-	-	-	-
XLOC_043538	2	8.66667	0.123333	0.4	1.69744	0.00310532	0.00500689	yes	-	EOB00728.1 hypothetical protein Anapl_13323 [Anas platyrhynchos]	-	-	-	-	-	-	-
XLOC_043558	10.3333	5	0.87	0.31	-1.48875	0.0107074	0.0162411	yes	-	-	-	-	-	-	-	-	-
XLOC_043613	5.33333	1.66667	0.39	0.0833333	-2.22651	0.0106693	0.0161864	yes	-	-	-	-	-	-	-	-	-
XLOC_043758	5	87.6667	0.23	3.05333	3.73068	5.08709e-28	2.98336e-27	yes	-	XP_013050601.1 PREDICTED: coiled-coil domain-containing protein 68 [Anser cygnoides domesticus]	-	-	-	-	-	-	-
XLOC_043886	56	26	4.04333	1.46	-1.46958	1.51161e-09	3.92887e-09	yes	DNAJB5	XP_009328686.1 PREDICTED: dnaJ homolog subfamily B member 5 isoform X1 [Pygoscelis adeliae]	-	-	-	-	-	-	-
XLOC_043897	0	4	0.001	0.236667	7.88671	0.0177395	0.0261486	yes	Pdzd2	XP_013037103.1 PREDICTED: PDZ domain-containing protein 2 isoform X2 [Anser cygnoides domesticus]	-	-	-	-	-	-	-
XLOC_043915	28.6667	184.333	0.16	0.82	2.35755	1.53466e-17	5.94539e-17	yes	-	-	-	-	-	-	-	-	-
XLOC_043942	9.66667	56.6667	0.86	3.8	2.14359	3.17975e-08	7.61395e-08	yes	-	-	-	-	-	-	-	-	-
XLOC_043998	68.3333	22.3333	1.95333	0.51	-1.93737	1.46543e-12	4.52631e-12	yes	-	-	-	-	-	-	-	-	-
XLOC_044002	0.333333	7.33333	0.01	0.19	4.24793	0.000278985	0.000499046	yes	-	-	-	-	-	-	-	-	-
XLOC_044004	0.333333	7.66667	0.0133333	0.2	3.90689	2.45094e-05	4.78545e-05	yes	-	-	-	-	-	-	-	-	-
XLOC_044083	11.3333	28.3333	0.863333	1.81333	1.07065	0.00407787	0.00648373	yes	-	XP_019329586.1 PREDICTED: LOW QUALITY PROTEIN: uncharacterized protein LOC109279696, partial [Aptenodytes forsteri]	-	-	-	-	-	-	-
XLOC_044088	0	3	0.001	0.153333	7.26053	0.00677594	0.0105214	yes	-	-	-	-	-	-	-	-	-
XLOC_044109	246	165	8.27667	4.09	-1.01695	1.5921e-08	3.89311e-08	yes	-	-	-	-	-	-	-	-	-
XLOC_044208	10.3333	32.6667	0.203333	0.5	1.29808	0.000408153	0.000718561	yes	-	EOB05412.1 Liprin-beta-2, partial [Anas platyrhynchos]	-	-	-	-	-	-	-
XLOC_044229	599.667	253.333	47.9733	15.7667	-1.60536	3.66444e-21	1.64859e-20	yes	-	EOB06077.1 hypothetical protein Anapl_11167, partial [Anas platyrhynchos]	-	-	-	-	-	-	-
XLOC_044308	67.6667	301.333	1.86333	6.21667	1.73826	9.81463e-22	4.50714e-21	yes	Rfk	EOB05887.1 Riboflavin kinase, partial [Anas platyrhynchos]	Metabolism	Metabolism of cofactors and vitamins;Global and Overview	ko01100//Metabolic pathways;ko01110//Biosynthesis of secondary metabolites;ko00740//Riboflavin metabolism	K00861	-	-	-
XLOC_044327	38	9	1.34667	0.22	-2.61382	9.1756e-09	2.27572e-08	yes	-	-	-	-	-	-	-	-	-
XLOC_044398	0.333333	13.3333	0.0166667	0.476667	4.83794	8.35108e-07	1.81984e-06	yes	-	XP_009872196.1 PREDICTED: versican core protein-like, partial [Apaloderma vittatum]	Environmental Information Processing	Signal transduction	ko04010//MAPK signaling pathway	K04352	-	-	-
XLOC_044408	3.66667	89.3333	0.0733333	1.33333	4.18442	5.36745e-31	3.48992e-30	yes	-	EOB03741.1 Putative uncharacterized protein C9orf164, partial [Anas platyrhynchos]	-	-	-	-	-	-	-
XLOC_044414	228.333	894	6.38667	19.48	1.60886	2.83868e-20	1.22981e-19	yes	-	-	-	-	-	-	-	-	-
XLOC_044424	75.6667	218.333	2.21667	4.84333	1.12761	4.90915e-09	1.23868e-08	yes	-	-	-	-	-	-	-	-	-
XLOC_044449	3.33333	15	0.253333	0.826667	1.70627	0.000454969	0.000797331	yes	-	-	-	-	-	-	-	-	-
XLOC_044790	504.667	1460.33	20.5767	45.0533	1.13062	1.47985e-17	5.73581e-17	yes	TMEM167A	XP_009279870.1 PREDICTED: protein kish-A [Aptenodytes forsteri]	-	-	-	-	GO:0043231//intracellular membrane-bounded organelle;GO:0016020//membrane;GO:0044464//cell part;GO:0005623//cell;GO:0031224//intrinsic component of membrane;GO:0043227//membrane-bounded organelle;GO:0043226//organelle;GO:0005622//intracellular;GO:0043229//intracellular organelle;GO:0044425//membrane part;GO:0044424//intracellular part	-	-
XLOC_044814	1	10.3333	0.0466667	0.32	2.77761	3.0417e-05	5.90107e-05	yes	-	-	-	-	-	-	-	-	-
XLOC_044842	0.666667	22.3333	0.0533333	1.38333	4.69697	5.11388e-11	1.45387e-10	yes	-	-	-	-	-	-	-	-	-
ncbi_101789378	1217.67	516.667	45.81	14.51	-1.65862	4.62591e-54	6.34775e-53	yes	OGFOD1	PREDICTED: prolyl 3-hydroxylase OGFOD1 [Anas platyrhynchos]	-	-	-	-	-	-	-
ncbi_101789380	148.667	56.3333	27.09	7.49667	-1.85344	3.98229e-06	8.24589e-06	yes	LOC101789380	PREDICTED: pre-rRNA processing protein FTSJ3-like [Anas platyrhynchos]	-	-	-	-	GO:0044424//intracellular part;GO:0043232//intracellular non-membrane-bounded organelle;GO:0030529//intracellular ribonucleoprotein complex;GO:0032991//macromolecular complex;GO:0043226//organelle;GO:1990904//ribonucleoprotein complex;GO:0005622//intracellular;GO:0043228//non-membrane-bounded organelle;GO:0030684//preribosome;GO:0043231//intracellular membrane-bounded organelle;GO:0043229//intrac…	GO:0016740//transferase activity;GO:0003723//RNA binding;GO:1901363//heterocyclic compound binding;GO:0097159//organic cyclic compound binding;GO:0005488//binding;GO:0016741//transferase activity, transferring one-carbon groups;GO:0003676//nucleic acid binding;GO:0003824//catalytic activity;GO:0008173//RNA methyltransferase activity;GO:0008168//methyltransferase activity	GO:0016072//rRNA metabolic process;GO:0044085//cellular component biogenesis;GO:0022613//ribonucleoprotein complex biogenesis;GO:0006725//cellular aromatic compound metabolic process;GO:0009987//cellular process;GO:0006139//nucleobase-containing compound metabolic process;GO:0042254//ribosome biogenesis;GO:0034470//ncRNA processing;GO:0044260//cellular macromolecule metabolic process;GO:0046483//…
ncbi_101789384	323.333	2684	6.21333	38.12	2.61711	8.84356e-98	3.61601e-96	yes	FAM178A	PREDICTED: LOW QUALITY PROTEIN: protein FAM178A [Anas platyrhynchos]	-	-	-	-	-	-	-
ncbi_101789389	3	15.0067	0.18	0.613333	1.76867	0.00312593	0.00503861	yes	LOC101789389	PREDICTED: melatonin receptor type 1B [Anas platyrhynchos]	Environmental Information Processing	Signaling molecules and interaction	ko04080//Neuroactive ligand-receptor interaction	K04286	GO:0031224//intrinsic component of membrane;GO:0016020//membrane;GO:0044425//membrane part	GO:0004872//receptor activity;GO:0060089//molecular transducer activity;GO:0038023//signaling receptor activity;GO:0099600//transmembrane receptor activity;GO:0004871//signal transducer activity;GO:0004888//transmembrane signaling receptor activity;GO:0004930//G-protein coupled receptor activity	GO:0044699//single-organism process;GO:0044763//single-organism cellular process;GO:0065007//biological regulation;GO:0009987//cellular process;GO:0044700//single organism signaling;GO:0050789//regulation of biological process;GO:0007154//cell communication;GO:0051716//cellular response to stimulus;GO:0023052//signaling;GO:0050896//response to stimulus;GO:0007165//signal transduction;GO:0050794//…
ncbi_101789396	30	6.66667	4.37	0.766667	-2.51096	2.60403e-09	6.68006e-09	yes	PINK1	PREDICTED: LOW QUALITY PROTEIN: serine/threonine-protein kinase PINK1, mitochondrial, partial [Anas platyrhynchos]	-	-	-	-	GO:0043232//intracellular non-membrane-bounded organelle;GO:0031974//membrane-enclosed lumen;GO:0043227//membrane-bounded organelle;GO:0019867//outer membrane;GO:0005741//mitochondrial outer membrane;GO:0044429//mitochondrial part;GO:0043005//neuron projection;GO:0031224//intrinsic component of membrane;GO:0031300//intrinsic component of organelle membrane;GO:0031090//organelle membrane;GO:003196…	GO:0044389//ubiquitin-like protein ligase binding;GO:1901363//heterocyclic compound binding;GO:0016740//transferase activity;GO:0016772//transferase activity, transferring phosphorus-containing groups;GO:0032550//purine ribonucleoside binding;GO:0001883//purine nucleoside binding;GO:0004672//protein kinase activity;GO:0019904//protein domain specific binding;GO:0097367//carbohydrate derivative bi…	GO:0051128//regulation of cellular component organization;GO:0016310//phosphorylation;GO:0006793//phosphorus metabolic process;GO:0060548//negative regulation of cell death;GO:1901215//negative regulation of neuron death;GO:0044237//cellular metabolic process;GO:0008152//metabolic process;GO:0033043//regulation of organelle organization;GO:0032270//positive regulation of cellular protein metaboli…
ncbi_101789397	131.667	499.333	2.73667	7.78	1.50735	2.43722e-17	9.34556e-17	yes	DIS3L	PREDICTED: DIS3-like exonuclease 1 [Anas platyrhynchos]	Genetic Information Processing	Folding, sorting and degradation	ko03018//RNA degradation	K18681	GO:0044464//cell part;GO:0044424//intracellular part;GO:0005623//cell;GO:0000178//exosome (RNase complex);GO:0005622//intracellular;GO:0043234//protein complex;GO:0032991//macromolecular complex	GO:0005515//protein binding;GO:0005488//binding	GO:0090305//nucleic acid phosphodiester bond hydrolysis;GO:0034660//ncRNA metabolic process;GO:0044237//cellular metabolic process;GO:0046483//heterocycle metabolic process;GO:0016072//rRNA metabolic process;GO:0016070//RNA metabolic process;GO:0044238//primary metabolic process;GO:1901360//organic cyclic compound metabolic process;GO:0043170//macromolecule metabolic process;GO:0044260//cellular …
ncbi_101789404	236.333	829.333	5.68	12.6267	1.15251	8.84566e-30	5.5353e-29	yes	LOC101789404	flocculation protein FLO11-like protein [Amazona aestiva]	-	-	-	-	-	-	-
ncbi_101789407	1573	4729.67	27.8333	59.7133	1.10124	3.2773e-44	3.35435e-43	yes	PAPOLA	PREDICTED: poly(A) polymerase alpha isoform X3 [Ficedula albicollis]	Genetic Information Processing	Translation	ko03015//mRNA surveillance pathway	K14376	GO:0005623//cell;GO:0043231//intracellular membrane-bounded organelle;GO:0005622//intracellular;GO:0043229//intracellular organelle;GO:0043226//organelle;GO:0043227//membrane-bounded organelle;GO:0044424//intracellular part;GO:0044464//cell part	GO:0070566//adenylyltransferase activity;GO:0016779//nucleotidyltransferase activity;GO:0003824//catalytic activity;GO:0016740//transferase activity;GO:0016772//transferase activity, transferring phosphorus-containing groups	GO:0009987//cellular process;GO:0008152//metabolic process;GO:0006139//nucleobase-containing compound metabolic process;GO:0046483//heterocycle metabolic process;GO:0031123//RNA 3'-end processing;GO:0044238//primary metabolic process;GO:0006807//nitrogen compound metabolic process;GO:0044237//cellular metabolic process;GO:0006396//RNA processing;GO:0043170//macromolecule metabolic process;GO:0044…
ncbi_101789413	144.333	706	1.78667	6.58667	1.88228	7.02707e-38	5.81724e-37	yes	OSBPL8	PREDICTED: oxysterol-binding protein-related protein 8 isoform X1 [Anas platyrhynchos]	-	-	-	-	GO:0031090//organelle membrane;GO:0044422//organelle part;GO:0043226//organelle;GO:0043227//membrane-bounded organelle;GO:0016020//membrane	GO:0005488//binding;GO:0036094//small molecule binding;GO:0097159//organic cyclic compound binding;GO:0032934//sterol binding;GO:0043178//alcohol binding;GO:0008289//lipid binding;GO:0005496//steroid binding	GO:0040012//regulation of locomotion;GO:0048583//regulation of response to stimulus;GO:0034613//cellular protein localization;GO:0009966//regulation of signal transduction;GO:0044763//single-organism cellular process;GO:0033365//protein localization to organelle;GO:0033036//macromolecule localization;GO:0030154//cell differentiation;GO:0065008//regulation of biological quality;GO:0009987//cellula…
ncbi_101789417	149.333	45.6667	7.87333	1.84333	-2.09466	1.1683e-25	6.23568e-25	yes	GPR21	PREDICTED: probable G-protein coupled receptor 21 [Anas platyrhynchos]	-	-	-	-	GO:0016020//membrane;GO:0031224//intrinsic component of membrane;GO:0044425//membrane part	GO:0099600//transmembrane receptor activity;GO:0004872//receptor activity;GO:0060089//molecular transducer activity;GO:0004888//transmembrane signaling receptor activity;GO:0038023//signaling receptor activity;GO:0004871//signal transducer activity	GO:0050793//regulation of developmental process;GO:0010648//negative regulation of cell communication;GO:0050896//response to stimulus;GO:0044699//single-organism process;GO:0007154//cell communication;GO:0040014//regulation of multicellular organism growth;GO:0040008//regulation of growth;GO:0048638//regulation of developmental growth;GO:0048523//negative regulation of cellular process;GO:001064…
ncbi_101789418	261	173	13.0533	6.48333	-1.00961	1.13069e-10	3.1551e-10	yes	TTI2	PREDICTED: TELO2-interacting protein 2 [Anas platyrhynchos]	-	-	-	-	-	-	-
ncbi_101789426	616	4045.67	16.21	82.5633	2.34862	1.41354e-91	5.01761e-90	yes	LOC101789426	PREDICTED: cAMP-specific 3',5'-cyclic phosphodiesterase 4B isoform X1 [Anas platyrhynchos]	Metabolism	Nucleotide metabolism	ko00230//Purine metabolism	K13293	-	-	-
ncbi_101789428	731.667	261	11.39	3.17	-1.84521	1.18952e-32	8.23487e-32	yes	PASK	PREDICTED: PAS domain-containing serine/threonine-protein kinase [Anas platyrhynchos]	-	-	-	-	GO:0044424//intracellular part;GO:0044464//cell part;GO:0043227//membrane-bounded organelle;GO:0005623//cell;GO:0043226//organelle;GO:0043229//intracellular organelle;GO:0005622//intracellular;GO:0043231//intracellular membrane-bounded organelle	GO:0001883//purine nucleoside binding;GO:0097159//organic cyclic compound binding;GO:0016773//phosphotransferase activity, alcohol group as acceptor;GO:0036094//small molecule binding;GO:0032549//ribonucleoside binding;GO:0060089//molecular transducer activity;GO:0005543//phospholipid binding;GO:0008289//lipid binding;GO:0043168//anion binding;GO:0043167//ion binding;GO:0016772//transferase activ…	GO:0010556//regulation of macromolecule biosynthetic process;GO:0006109//regulation of carbohydrate metabolic process;GO:0010646//regulation of cell communication;GO:0044237//cellular metabolic process;GO:0032885//regulation of polysaccharide biosynthetic process;GO:0010817//regulation of hormone levels;GO:0010675//regulation of cellular carbohydrate metabolic process;GO:0050794//regulation of ce…
ncbi_101789429	0	4.66667	0.001	0.11	6.78136	0.00129479	0.00217609	yes	LOC101789429	PREDICTED: IgGFc-binding protein [Anas platyrhynchos]	-	-	-	-	-	-	-
ncbi_101789431	2878.67	1555	90.9067	36.5933	-1.31281	3.99543e-39	3.44161e-38	yes	AGPAT6	PREDICTED: glycerol-3-phosphate acyltransferase 6 [Anas platyrhynchos]	Metabolism	Lipid metabolism;Global and Overview	ko01100//Metabolic pathways;ko01110//Biosynthesis of secondary metabolites;ko00564//Glycerophospholipid metabolism;ko00561//Glycerolipid metabolism	K13506	GO:0044424//intracellular part;GO:0043227//membrane-bounded organelle;GO:0043229//intracellular organelle;GO:0043231//intracellular membrane-bounded organelle;GO:0044464//cell part;GO:0005622//intracellular;GO:0005623//cell;GO:0043226//organelle	GO:0016740//transferase activity;GO:0016747//transferase activity, transferring acyl groups other than amino-acyl groups;GO:0008374//O-acyltransferase activity;GO:0016746//transferase activity, transferring acyl groups;GO:0003824//catalytic activity	GO:0044237//cellular metabolic process;GO:0044710//single-organism metabolic process;GO:0006082//organic acid metabolic process;GO:0050789//regulation of biological process;GO:0044283//small molecule biosynthetic process;GO:0044763//single-organism cellular process;GO:0051186//cofactor metabolic process;GO:0009987//cellular process;GO:1901576//organic substance biosynthetic process;GO:0046165//al…
ncbi_101789434	109.667	49.3333	5.9	1.96	-1.58986	7.01618e-11	1.98213e-10	yes	ACSF3	PREDICTED: acyl-CoA synthetase family member 3, mitochondrial, partial [Anas platyrhynchos]	Metabolism	Amino acid metabolism	ko00280//Valine, leucine and isoleucine degradation	K18660	-	-	-
ncbi_101789435	579	220	36.5467	10.49	-1.80073	2.49201e-29	1.52919e-28	yes	LOC101789435	-	-	-	-	-	-	-	-
ncbi_101789437	26	12.3333	1.5	0.536667	-1.48286	6.15213e-05	0.000116309	yes	LOC101789437	glutamate receptor, ionotropic, N-methyl D-aspartate-associated protein 1 (glutamate binding) L homeolog [Xenopus laevis]	-	-	-	-	-	-	-
ncbi_101789438	0	4.33333	0.001	0.13	7.02237	0.00111939	0.00189034	yes	LOC101789438	PREDICTED: LOW QUALITY PROTEIN: cartilage intermediate layer protein 2-like, partial [Anas platyrhynchos]	-	-	-	-	-	-	-
ncbi_101789439	4355	2437.67	89.35	37.2333	-1.26287	7.29704e-46	7.84651e-45	yes	LOC101789439	PREDICTED: tyrosine-protein phosphatase non-receptor type 11-like isoform X1 [Anas platyrhynchos]	Environmental Information Processing;Organismal Systems	Endocrine system;Signal transduction	ko04630//Jak-STAT signaling pathway;ko04920//Adipocytokine signaling pathway	K07293	-	GO:0016788//hydrolase activity, acting on ester bonds;GO:0016787//hydrolase activity;GO:0003824//catalytic activity;GO:0042578//phosphoric ester hydrolase activity	GO:0044238//primary metabolic process;GO:0044267//cellular protein metabolic process;GO:0016311//dephosphorylation;GO:0036211//protein modification process;GO:0009987//cellular process;GO:0019538//protein metabolic process;GO:0008152//metabolic process;GO:0006796//phosphate-containing compound metabolic process;GO:0044237//cellular metabolic process;GO:0043170//macromolecule metabolic process;GO:…
ncbi_101789442	292	1319	19.36	67.2867	1.79724	7.80769e-47	8.64897e-46	yes	LOC101789442	Nucleoporin p54, partial [Anas platyrhynchos]	Genetic Information Processing	Translation	ko03013//RNA transport	K14308	-	-	-
ncbi_101789443	138	91	17.1733	8.48	-1.01803	1.82196e-08	4.43837e-08	yes	LOC101789443	Ubiquitin carboxyl-terminal hydrolase BAP1, partial [Anas platyrhynchos]	-	-	-	-	-	-	-
ncbi_101789450	596.333	1787.67	19.6	44.2833	1.17591	2.50979e-30	1.59904e-29	yes	PWP1	PREDICTED: periodic tryptophan protein 1 homolog [Anas platyrhynchos]	-	-	-	-	GO:0005622//intracellular;GO:0043229//intracellular organelle;GO:0043226//organelle;GO:0043227//membrane-bounded organelle;GO:0044424//intracellular part;GO:0043231//intracellular membrane-bounded organelle;GO:0005623//cell;GO:0044464//cell part	-	-
ncbi_101789451	9	57.3333	0.356667	1.71333	2.26416	1.06363e-10	2.97259e-10	yes	GCNT4	PREDICTED: beta-1,3-galactosyl-O-glycosyl-glycoprotein beta-1,6-N-acetylglucosaminyltransferase 4 [Coturnix japonica]	Metabolism	Global and Overview;Glycan biosynthesis and metabolism	ko01100//Metabolic pathways;ko00512//Mucin type O-glycan biosynthesis	K09663	-	GO:0016757//transferase activity, transferring glycosyl groups;GO:0003824//catalytic activity;GO:0008194//UDP-glycosyltransferase activity;GO:0016740//transferase activity	GO:0009887//organ morphogenesis;GO:0048856//anatomical structure development;GO:0009987//cellular process;GO:0032502//developmental process;GO:0042592//homeostatic process;GO:0065007//biological regulation;GO:0065008//regulation of biological quality;GO:0006807//nitrogen compound metabolic process;GO:0048731//system development;GO:0048513//animal organ development;GO:0044699//single-organism proc…
ncbi_101789453	9242.49	1906.23	1613.58	260.233	-2.63239	3.88548e-87	1.21853e-85	yes	LOC101789453	Histone H2A type 2-C, partial [Anas platyrhynchos]	-	-	-	-	GO:0043228//non-membrane-bounded organelle;GO:0031988//membrane-bounded vesicle;GO:0005622//intracellular;GO:0043227//membrane-bounded organelle;GO:0043226//organelle;GO:0031982//vesicle;GO:0043231//intracellular membrane-bounded organelle;GO:0005623//cell;GO:0043229//intracellular organelle;GO:0044424//intracellular part;GO:0043232//intracellular non-membrane-bounded organelle;GO:0044464//cell p…	GO:0046983//protein dimerization activity;GO:0097159//organic cyclic compound binding;GO:1901363//heterocyclic compound binding;GO:0005488//binding;GO:0003676//nucleic acid binding;GO:0005515//protein binding	-
ncbi_101789454	2	8.66667	0.0266667	0.0766667	1.52356	0.00298796	0.00482586	yes	LOC101789454	PREDICTED: tudor domain-containing protein 15 [Anas platyrhynchos]	-	-	-	-	-	-	-
ncbi_101789455	0	3.66667	0.001	0.0666667	6.05889	0.0260873	0.0375891	yes	CCDC146	PREDICTED: coiled-coil domain-containing protein 146 [Anas platyrhynchos]	-	-	-	-	-	-	-
ncbi_101789459	156	423.333	3.41	7.20667	1.07956	4.11152e-07	9.15302e-07	yes	ADD3	PREDICTED: gamma-adducin, partial [Anas platyrhynchos]	-	-	-	-	-	-	-
ncbi_101789462	284.667	771.333	10.4267	21.5467	1.04719	3.48627e-13	1.11059e-12	yes	HMGXB4	PREDICTED: HMG domain-containing protein 4 [Anas platyrhynchos]	-	-	-	-	-	-	-
ncbi_101789464	1061.67	3281.33	27.9	65.0933	1.22224	5.45557e-38	4.5279e-37	yes	LOC101789464	PREDICTED: ran-binding protein 3 isoform X1 [Anas platyrhynchos]	-	-	-	-	-	GO:0005515//protein binding;GO:0005488//binding;GO:0046332//SMAD binding	GO:0006810//transport;GO:0051234//establishment of localization;GO:0051179//localization
ncbi_101789465	2.66667	21.6667	0.07	0.406667	2.53842	2.78274e-06	5.83311e-06	yes	SH3BP1	PREDICTED: LOW QUALITY PROTEIN: SH3 domain-binding protein 1 [Anas platyrhynchos]	-	-	-	-	GO:0044424//intracellular part;GO:0044464//cell part;GO:0005622//intracellular;GO:0005623//cell	GO:0005515//protein binding;GO:0005488//binding;GO:0019904//protein domain specific binding	GO:0065007//biological regulation;GO:0050794//regulation of cellular process;GO:0050789//regulation of biological process
ncbi_101789466	142.667	442.667	5.51	12.8767	1.22463	4.27937e-18	1.69735e-17	yes	MXD4	PREDICTED: max dimerization protein 4 [Anas platyrhynchos]	-	-	-	-	-	GO:0005488//binding;GO:0005515//protein binding	GO:0009889//regulation of biosynthetic process;GO:0060255//regulation of macromolecule metabolic process;GO:0051252//regulation of RNA metabolic process;GO:2001141//regulation of RNA biosynthetic process;GO:0019222//regulation of metabolic process;GO:0050794//regulation of cellular process;GO:1903506//regulation of nucleic acid-templated transcription;GO:2000112//regulation of cellular macromolec…
ncbi_101789473	33.3333	174.333	0.946667	3.77667	1.99619	1.38575e-10	3.84956e-10	yes	BDH2	PREDICTED: 3-hydroxybutyrate dehydrogenase type 2 [Anas platyrhynchos]	Metabolism	Global and Overview;Lipid metabolism;Carbohydrate metabolism	ko01100//Metabolic pathways;ko00650//Butanoate metabolism;ko00072//Synthesis and degradation of ketone bodies	K00019	GO:0043227//membrane-bounded organelle;GO:0044464//cell part;GO:0031982//vesicle;GO:0044424//intracellular part;GO:0005622//intracellular;GO:0005623//cell;GO:0031988//membrane-bounded vesicle;GO:0043226//organelle	GO:0000166//nucleotide binding;GO:0097159//organic cyclic compound binding;GO:0036094//small molecule binding;GO:1901363//heterocyclic compound binding;GO:0003824//catalytic activity;GO:0005488//binding;GO:1901265//nucleoside phosphate binding	GO:0032787//monocarboxylic acid metabolic process;GO:0016054//organic acid catabolic process;GO:0006629//lipid metabolic process;GO:0044710//single-organism metabolic process;GO:0044699//single-organism process;GO:0006082//organic acid metabolic process;GO:0009056//catabolic process;GO:0044763//single-organism cellular process;GO:0044248//cellular catabolic process;GO:0009987//cellular process;GO…
ncbi_101789475	19.6667	8.66667	0.8	0.25	-1.67807	0.013481	0.0201865	yes	DACH1	PREDICTED: dachshund homolog 1 isoform X3 [Parus major]	-	-	-	-	-	-	-
ncbi_101789476	327.667	178	16.0467	6.55333	-1.29197	6.06349e-17	2.28758e-16	yes	GRB14	PREDICTED: growth factor receptor-bound protein 14 isoform X4 [Anser cygnoides domesticus]	-	-	-	-	-	-	-
ncbi_101789479	3295.33	1886	100.643	43.4667	-1.21127	1.78385e-41	1.65485e-40	yes	CACTIN	PREDICTED: cactin [Anas platyrhynchos]	-	-	-	-	GO:0044446//intracellular organelle part;GO:1990904//ribonucleoprotein complex;GO:0030529//intracellular ribonucleoprotein complex;GO:0044424//intracellular part;GO:0043231//intracellular membrane-bounded organelle;GO:0031982//vesicle;GO:0005622//intracellular;GO:0044428//nuclear part;GO:0044464//cell part;GO:0032991//macromolecular complex;GO:0043229//intracellular organelle;GO:0043226//organell…	GO:0097159//organic cyclic compound binding;GO:0003676//nucleic acid binding;GO:0005488//binding;GO:0003723//RNA binding;GO:1901363//heterocyclic compound binding	GO:0034097//response to cytokine;GO:0009607//response to biotic stimulus;GO:2000113//negative regulation of cellular macromolecule biosynthetic process;GO:0002237//response to molecule of bacterial origin;GO:0001816//cytokine production;GO:0048523//negative regulation of cellular process;GO:0009890//negative regulation of biosynthetic process;GO:0009889//regulation of biosynthetic process;GO:0031…
ncbi_101789480	1483.33	792.667	15.1067	6.05	-1.32018	6.08946e-40	5.395e-39	yes	FOXK1	PREDICTED: forkhead box protein K1 isoform X1 [Anas platyrhynchos]	-	-	-	-	-	-	-
ncbi_101789481	100	825	1.12	6.81333	2.60486	5.6572e-67	1.09951e-65	yes	DOCK9	PREDICTED: dedicator of cytokinesis protein 9 isoform X12 [Anser cygnoides domesticus]	-	-	-	-	-	GO:0098772//molecular function regulator;GO:0005515//protein binding;GO:0031267//small GTPase binding;GO:0017016//Ras GTPase binding;GO:0005088//Ras guanyl-nucleotide exchange factor activity;GO:0005085//guanyl-nucleotide exchange factor activity;GO:0005488//binding;GO:0051020//GTPase binding;GO:0019899//enzyme binding	GO:0050789//regulation of biological process;GO:0050790//regulation of catalytic activity;GO:0051336//regulation of hydrolase activity;GO:0019222//regulation of metabolic process;GO:0065007//biological regulation;GO:0065009//regulation of molecular function;GO:0043087//regulation of GTPase activity
ncbi_101789483	41	18	1.44333	0.503333	-1.51982	1.31102e-07	3.0167e-07	yes	JPH1	PREDICTED: junctophilin-1 [Anas platyrhynchos]	-	-	-	-	GO:0044424//intracellular part;GO:0005783//endoplasmic reticulum;GO:0042175//nuclear outer membrane-endoplasmic reticulum membrane network;GO:0043232//intracellular non-membrane-bounded organelle;GO:0005737//cytoplasm;GO:0043292//contractile fiber;GO:0030016//myofibril;GO:0043226//organelle;GO:0044446//intracellular organelle part;GO:0044422//organelle part;GO:0043228//non-membrane-bounded organe…	GO:0005198//structural molecule activity	GO:0044699//single-organism process;GO:0032502//developmental process;GO:0032501//multicellular organismal process;GO:0048513//animal organ development;GO:0044767//single-organism developmental process;GO:0048856//anatomical structure development;GO:0044707//single-multicellular organism process;GO:0007275//multicellular organism development;GO:0048731//system development
ncbi_101789486	29	1260.33	0.99	32.3967	5.03227	1.00071e-180	1.51051e-178	yes	TNFSF15	PREDICTED: tumor necrosis factor ligand superfamily member 15 [Anas platyrhynchos]	Environmental Information Processing	Signaling molecules and interaction	ko04060//Cytokine-cytokine receptor interaction	K05478	GO:0005576//extracellular region;GO:0016020//membrane;GO:0044421//extracellular region part	GO:0032813//tumor necrosis factor receptor superfamily binding;GO:0005488//binding;GO:0005102//receptor binding;GO:0005126//cytokine receptor binding;GO:0005515//protein binding	GO:0048522//positive regulation of cellular process;GO:0042327//positive regulation of phosphorylation;GO:0032268//regulation of cellular protein metabolic process;GO:0050789//regulation of biological process;GO:0010604//positive regulation of macromolecule metabolic process;GO:0045937//positive regulation of phosphate metabolic process;GO:0051174//regulation of phosphorus metabolic process;GO:00…
ncbi_101789492	2591.67	1537.67	125.89	57.1033	-1.14052	6.78138e-35	5.08478e-34	yes	LOC101789492	PREDICTED: fumarate hydratase, mitochondrial [Anas platyrhynchos]	Metabolism	Carbohydrate metabolism;Global and Overview	ko01100//Metabolic pathways;ko01110//Biosynthesis of secondary metabolites;ko01130//Biosynthesis of antibiotics;ko01120//Microbial metabolism in diverse environments;ko01200//Carbon metabolism;ko00620//Pyruvate metabolism;ko00020//Citrate cycle (TCA cycle)	K01679	GO:0043231//intracellular membrane-bounded organelle;GO:0043229//intracellular organelle;GO:0005622//intracellular;GO:0044464//cell part;GO:0031982//vesicle;GO:0032991//macromolecular complex;GO:0043234//protein complex;GO:0043227//membrane-bounded organelle;GO:0043226//organelle;GO:0044424//intracellular part;GO:0005623//cell;GO:0031988//membrane-bounded vesicle	GO:0003824//catalytic activity;GO:0016829//lyase activity;GO:0016836//hydro-lyase activity;GO:0016835//carbon-oxygen lyase activity	GO:0044237//cellular metabolic process;GO:0043436//oxoacid metabolic process;GO:0042592//homeostatic process;GO:0071704//organic substance metabolic process;GO:0044699//single-organism process;GO:0008152//metabolic process;GO:0044710//single-organism metabolic process;GO:0060249//anatomical structure homeostasis;GO:0044707//single-multicellular organism process;GO:0065008//regulation of biologica…
ncbi_101789493	385.333	1586.33	6.13	19.1133	1.64062	1.1961e-51	1.53931e-50	yes	GIT2	PREDICTED: ARF GTPase-activating protein GIT2 [Anas platyrhynchos]	Cellular Processes	Transport and catabolism	ko04144//Endocytosis	K12487	GO:0070161//anchoring junction;GO:0030054//cell junction;GO:0005924//cell-substrate adherens junction;GO:0005912//adherens junction;GO:0030055//cell-substrate junction	GO:0043167//ion binding;GO:0005488//binding;GO:0043169//cation binding;GO:0046872//metal ion binding;GO:0046914//transition metal ion binding	GO:0044708//single-organism behavior;GO:0007610//behavior;GO:0044699//single-organism process
ncbi_101789495	533.667	303	39.34	16.26	-1.27467	1.25955e-14	4.29812e-14	yes	RNF215	PREDICTED: RING finger protein 215 [Falco cherrug]	-	-	-	-	-	GO:0043169//cation binding;GO:0005488//binding;GO:0043167//ion binding	-
ncbi_101789496	1.33333	17.6667	0.04	0.423333	3.40372	3.60356e-05	6.94028e-05	yes	LOC101789496	PREDICTED: uncharacterized protein C3orf67 homolog isoform X1 [Anas platyrhynchos]	-	-	-	-	-	-	-
ncbi_101789497	78	683	0.933333	6.23	2.73877	1.21907e-62	2.11258e-61	yes	LOC101789497	PREDICTED: ADAMTS-like protein 3, partial [Anas platyrhynchos]	-	-	-	-	-	-	-
ncbi_101789502	15	153.667	0.583333	4.51333	2.9518	1.71303e-31	1.1353e-30	yes	SPATA7	PREDICTED: spermatogenesis-associated protein 7 [Anas platyrhynchos]	-	-	-	-	-	-	-
ncbi_101789503	1.66667	58.6667	0.0266667	0.66	4.62936	8.52098e-24	4.26339e-23	yes	PRG4	PREDICTED: proteoglycan 4 isoform X1 [Anas platyrhynchos]	-	-	-	-	GO:0005576//extracellular region;GO:0044421//extracellular region part	GO:0005488//binding;GO:0001871//pattern binding	GO:0051179//localization;GO:0001818//negative regulation of cytokine production;GO:0048519//negative regulation of biological process;GO:0002376//immune system process;GO:0044699//single-organism process;GO:0032675//regulation of interleukin-6 production;GO:0051234//establishment of localization;GO:0006810//transport;GO:0032715//negative regulation of interleukin-6 production;GO:0008283//cell pro…
ncbi_101789505	65.3333	39	1.73667	0.653333	-1.41043	8.79907e-07	1.91348e-06	yes	NAALAD2	PREDICTED: N-acetylated-alpha-linked acidic dipeptidase 2 isoform X1 [Anas platyrhynchos]	-	-	-	-	GO:0031224//intrinsic component of membrane;GO:0044425//membrane part;GO:0016020//membrane	GO:0016811//hydrolase activity, acting on carbon-nitrogen (but not peptide) bonds, in linear amides;GO:0016787//hydrolase activity;GO:0016810//hydrolase activity, acting on carbon-nitrogen (but not peptide) bonds;GO:0003824//catalytic activity	GO:0019538//protein metabolic process;GO:0001505//regulation of neurotransmitter levels;GO:0065007//biological regulation;GO:0044238//primary metabolic process;GO:0071704//organic substance metabolic process;GO:0043170//macromolecule metabolic process;GO:0009987//cellular process;GO:0042133//neurotransmitter metabolic process;GO:0065008//regulation of biological quality;GO:0044237//cellular metab…
ncbi_101789509	9	49.6667	0.72	2.96	2.03953	6.43149e-09	1.61121e-08	yes	LOC101789509	PREDICTED: astacin-like metalloendopeptidase isoform X1 [Anas platyrhynchos]	-	-	-	-	-	-	-
ncbi_101789513	16.3333	66.3333	0.0766667	0.236667	1.62619	3.21787e-09	8.20782e-09	yes	RYR3	PREDICTED: ryanodine receptor 3 [Anas platyrhynchos]	Environmental Information Processing	Signal transduction	ko04020//Calcium signaling pathway	K04963	GO:0031090//organelle membrane;GO:0044432//endoplasmic reticulum part;GO:0005623//cell;GO:0012505//endomembrane system;GO:0005737//cytoplasm;GO:0043229//intracellular organelle;GO:0044422//organelle part;GO:0044446//intracellular organelle part;GO:0016020//membrane;GO:0031224//intrinsic component of membrane;GO:0043231//intracellular membrane-bounded organelle;GO:0042175//nuclear outer membrane-e…	GO:0060089//molecular transducer activity;GO:0043169//cation binding;GO:0005262//calcium channel activity;GO:0099604//ligand-gated calcium channel activity;GO:0015075//ion transmembrane transporter activity;GO:0038023//signaling receptor activity;GO:0005057//receptor signaling protein activity;GO:0004871//signal transducer activity;GO:0043167//ion binding;GO:0008324//cation transmembrane transpor…	GO:0006875//cellular metal ion homeostasis;GO:0044763//single-organism cellular process;GO:0065008//regulation of biological quality;GO:0051234//establishment of localization;GO:0065007//biological regulation;GO:0044699//single-organism process;GO:1902578//single-organism localization;GO:0051179//localization;GO:0006936//muscle contraction;GO:0003008//system process;GO:0042592//homeostatic proces…
ncbi_101789518	29.6667	3	2.27333	0.163333	-3.79892	2.69927e-12	8.22565e-12	yes	LOC101789518	PREDICTED: fibroblast growth factor 5 isoform X5 [Pan troglodytes]	-	-	-	-	-	-	-
ncbi_101789520	4.66667	40.6667	0.00333333	0.02	2.58496	3.41896e-10	9.26658e-10	yes	TTN	PREDICTED: titin isoform X3 [Anas platyrhynchos]	-	-	-	-	-	-	-
ncbi_101789521	241.333	122	5.48	1.98333	-1.46625	9.54156e-09	2.36358e-08	yes	LOC101789521	PREDICTED: LOW QUALITY PROTEIN: myocardin [Anser cygnoides domesticus]	-	-	-	-	-	-	-
ncbi_101789525	20772.7	56022.3	364.28	738.78	1.0201	3.56194e-37	2.87788e-36	yes	EIF4G2	PREDICTED: eukaryotic translation initiation factor 4 gamma 2, partial [Anas platyrhynchos]	Genetic Information Processing	Translation	ko03013//RNA transport	K03260	GO:0005623//cell;GO:0044464//cell part;GO:0044424//intracellular part;GO:0005622//intracellular	-	-
ncbi_101789528	106.813	25	4.13	0.736667	-2.48706	6.91842e-23	3.33551e-22	yes	LOC101789528	PREDICTED: proline dehydrogenase 1, mitochondrial-like [Anas platyrhynchos]	Metabolism	Amino acid metabolism;Global and Overview	ko01100//Metabolic pathways;ko01110//Biosynthesis of secondary metabolites;ko01130//Biosynthesis of antibiotics;ko00330//Arginine and proline metabolism	K00318	GO:0043229//intracellular organelle;GO:0005623//cell;GO:0019866//organelle inner membrane;GO:0031967//organelle envelope;GO:0043226//organelle;GO:0005622//intracellular;GO:0043227//membrane-bounded organelle;GO:0044446//intracellular organelle part;GO:0044424//intracellular part;GO:0043231//intracellular membrane-bounded organelle;GO:0044464//cell part;GO:0031090//organelle membrane;GO:0044422//o…	-	GO:0044281//small molecule metabolic process;GO:0006520//cellular amino acid metabolic process;GO:1901360//organic cyclic compound metabolic process;GO:0044238//primary metabolic process;GO:0044237//cellular metabolic process;GO:0019752//carboxylic acid metabolic process;GO:0044763//single-organism cellular process;GO:0046483//heterocycle metabolic process;GO:0043436//oxoacid metabolic process;GO…
ncbi_101789531	30	187.333	0.476667	2.5	2.39088	2.87409e-19	1.19484e-18	yes	LOC101789531	PREDICTED: tip elongation aberrant protein 3-like isoform X1 [Anas platyrhynchos]	-	-	-	-	-	-	-
ncbi_101789532	773.667	252.667	17.63	4.29667	-2.03674	1.58918e-43	1.5883e-42	yes	LOC101789532	PREDICTED: OX-2 membrane glycoprotein-like isoform X4 [Anas platyrhynchos]	-	-	-	-	-	-	-
ncbi_101789534	0	503.333	0.001	10.5567	13.3659	5.72012e-134	4.42036e-132	yes	LOC101789534	PREDICTED: cadherin-related family member 5-like [Anas platyrhynchos]	-	-	-	-	GO:0031982//vesicle;GO:0043226//organelle;GO:0031224//intrinsic component of membrane;GO:0044425//membrane part;GO:0043227//membrane-bounded organelle;GO:0031988//membrane-bounded vesicle;GO:0016020//membrane	GO:0005515//protein binding;GO:0005488//binding	GO:0007155//cell adhesion;GO:0098742//cell-cell adhesion via plasma-membrane adhesion molecules;GO:0022610//biological adhesion;GO:0098609//cell-cell adhesion
ncbi_101789535	172	78.3333	4.95333	1.72	-1.52599	2.50833e-13	8.05889e-13	yes	CCDC149	PREDICTED: coiled-coil domain-containing protein 149 isoform X1 [Anas platyrhynchos]	-	-	-	-	-	-	-
ncbi_101789536	1583	6274.33	9.35	27.8233	1.57326	5.27628e-64	9.51084e-63	yes	TRRAP	PREDICTED: transformation/transcription domain-associated protein isoform X5 [Anas platyrhynchos]	-	-	-	-	-	-	-
ncbi_101789538	15	84.6667	0.476667	2.16667	2.18442	1.80915e-07	4.12009e-07	yes	ESYT3	PREDICTED: extended synaptotagmin-3 [Anas platyrhynchos]	-	-	-	-	GO:0043226//organelle;GO:0044422//organelle part;GO:0005623//cell;GO:0019897//extrinsic component of plasma membrane;GO:0005886//plasma membrane;GO:0019898//extrinsic component of membrane;GO:0071944//cell periphery;GO:0043227//membrane-bounded organelle;GO:0031224//intrinsic component of membrane;GO:0031090//organelle membrane;GO:0044459//plasma membrane part;GO:0044425//membrane part;GO:0044464…	-	-
ncbi_101789541	2154	1279.67	60.3733	27.1233	-1.15438	3.88973e-37	3.13332e-36	yes	CERS5	PREDICTED: ceramide synthase 5 isoform X1 [Anas platyrhynchos]	Metabolism	Lipid metabolism;Global and Overview	ko01100//Metabolic pathways;ko00600//Sphingolipid metabolism	K04710	GO:0016020//membrane;GO:0005623//cell;GO:0044425//membrane part;GO:0044464//cell part;GO:0043231//intracellular membrane-bounded organelle;GO:0005622//intracellular;GO:0043227//membrane-bounded organelle;GO:0044424//intracellular part;GO:0043229//intracellular organelle;GO:0043226//organelle;GO:0031224//intrinsic component of membrane	GO:0016746//transferase activity, transferring acyl groups;GO:0016747//transferase activity, transferring acyl groups other than amino-acyl groups;GO:0016410//N-acyltransferase activity;GO:0003824//catalytic activity;GO:0016740//transferase activity	GO:0044699//single-organism process;GO:0034641//cellular nitrogen compound metabolic process;GO:0006807//nitrogen compound metabolic process;GO:0006672//ceramide metabolic process;GO:0009987//cellular process;GO:0006665//sphingolipid metabolic process;GO:1901564//organonitrogen compound metabolic process;GO:0008152//metabolic process;GO:0071704//organic substance metabolic process;GO:0006643//mem…
ncbi_101789542	2.33333	10.6667	0.0366667	0.123333	1.75002	0.0233857	0.0339203	yes	FRMD7	PREDICTED: FERM domain-containing protein 7 [Egretta garzetta]	-	-	-	-	GO:0016020//membrane;GO:0043228//non-membrane-bounded organelle;GO:0043226//organelle;GO:0044425//membrane part;GO:0044464//cell part;GO:0042995//cell projection;GO:0097458//neuron part;GO:0043229//intracellular organelle;GO:0005623//cell;GO:0043005//neuron projection;GO:0044297//cell body;GO:0005622//intracellular;GO:0044424//intracellular part;GO:0043232//intracellular non-membrane-bounded orga…	GO:0005488//binding;GO:0005515//protein binding	GO:0050789//regulation of biological process;GO:0051128//regulation of cellular component organization;GO:0031344//regulation of cell projection organization;GO:0050794//regulation of cellular process;GO:0065007//biological regulation
ncbi_101789544	387	236.667	27.84	13.0467	-1.09348	7.25696e-15	2.5055e-14	yes	GRHPR	Glyoxylate reductase/hydroxypyruvate reductase, partial [Anas platyrhynchos]	Metabolism	Amino acid metabolism;Carbohydrate metabolism;Global and Overview	ko01100//Metabolic pathways;ko01110//Biosynthesis of secondary metabolites;ko01120//Microbial metabolism in diverse environments;ko00260//Glycine, serine and threonine metabolism;ko00620//Pyruvate metabolism;ko00630//Glyoxylate and dicarboxylate metabolism	K00049	GO:0043227//membrane-bounded organelle;GO:0043226//organelle;GO:0031988//membrane-bounded vesicle;GO:0031982//vesicle	GO:0016616//oxidoreductase activity, acting on the CH-OH group of donors, NAD or NADP as acceptor;GO:0005515//protein binding;GO:0005488//binding;GO:0016614//oxidoreductase activity, acting on CH-OH group of donors;GO:1901363//heterocyclic compound binding;GO:0097159//organic cyclic compound binding;GO:0003824//catalytic activity;GO:0043167//ion binding;GO:0036094//small molecule binding;GO:19012…	GO:0008152//metabolic process;GO:0065003//macromolecular complex assembly;GO:0032501//multicellular organismal process;GO:0006461//protein complex assembly;GO:0044699//single-organism process;GO:0009987//cellular process;GO:0022607//cellular component assembly;GO:0044710//single-organism metabolic process;GO:0044085//cellular component biogenesis;GO:0070271//protein complex biogenesis;GO:0003008/…
ncbi_101789549	149	77	1.99667	0.76	-1.39352	8.09677e-09	2.01527e-08	yes	BSN	PREDICTED: LOW QUALITY PROTEIN: protein bassoon [Anas platyrhynchos]	-	-	-	-	-	-	-
ncbi_101789552	133.667	416	10.2633	24.8667	1.27671	2.35334e-11	6.8214e-11	yes	ATG3	PREDICTED: ubiquitin-like-conjugating enzyme ATG3 [Anas platyrhynchos]	Cellular Processes	Transport and catabolism	ko04140//Regulation of autophagy	K08343	-	-	-
ncbi_101789554	96.3333	506.667	2.75667	10.5133	1.93122	6.14232e-40	5.43885e-39	yes	ARNTL2	PREDICTED: aryl hydrocarbon receptor nuclear translocator-like protein 2 isoform X1 [Anas platyrhynchos]	-	-	-	-	GO:0043231//intracellular membrane-bounded organelle;GO:0043228//non-membrane-bounded organelle;GO:0005623//cell;GO:0043234//protein complex;GO:0005622//intracellular;GO:0044464//cell part;GO:0043232//intracellular non-membrane-bounded organelle;GO:0043229//intracellular organelle;GO:0044424//intracellular part;GO:0043227//membrane-bounded organelle;GO:0043226//organelle;GO:0032991//macromolecula…	GO:0001071//nucleic acid binding transcription factor activity;GO:0005488//binding;GO:0001067//regulatory region nucleic acid binding;GO:0003676//nucleic acid binding;GO:0097159//organic cyclic compound binding;GO:0060089//molecular transducer activity;GO:0044212//transcription regulatory region DNA binding;GO:0005515//protein binding;GO:0000975//regulatory region DNA binding;GO:1901363//heterocy…	GO:0050789//regulation of biological process;GO:0006357//regulation of transcription from RNA polymerase II promoter;GO:0009889//regulation of biosynthetic process;GO:0010468//regulation of gene expression;GO:0051252//regulation of RNA metabolic process;GO:0006355//regulation of transcription, DNA-templated;GO:0060255//regulation of macromolecule metabolic process;GO:0042752//regulation of circad…
ncbi_101789556	1749.33	1006	55.5133	23.9867	-1.2106	8.07494e-32	5.42958e-31	yes	RAB35	PREDICTED: ras-related protein Rab-35 [Aptenodytes forsteri]	Cellular Processes	Transport and catabolism	ko04144//Endocytosis	K07876	GO:0031410//cytoplasmic vesicle;GO:0043229//intracellular organelle;GO:0031988//membrane-bounded vesicle;GO:0005576//extracellular region;GO:0071944//cell periphery;GO:0044459//plasma membrane part;GO:0044464//cell part;GO:0044424//intracellular part;GO:0016020//membrane;GO:0005623//cell;GO:0005622//intracellular;GO:0044444//cytoplasmic part;GO:0043226//organelle;GO:0005886//plasma membrane;GO:00…	GO:0005543//phospholipid binding;GO:0036094//small molecule binding;GO:0032550//purine ribonucleoside binding;GO:0001883//purine nucleoside binding;GO:0032549//ribonucleoside binding;GO:0097159//organic cyclic compound binding;GO:1901981//phosphatidylinositol phosphate binding;GO:0035091//phosphatidylinositol binding;GO:1901363//heterocyclic compound binding;GO:0008289//lipid binding;GO:0001882//…	GO:0008104//protein localization;GO:0035556//intracellular signal transduction;GO:0007154//cell communication;GO:0046907//intracellular transport;GO:1902578//single-organism localization;GO:0007049//cell cycle;GO:0051179//localization;GO:0034613//cellular protein localization;GO:0051234//establishment of localization;GO:0050896//response to stimulus;GO:0009987//cellular process;GO:0033036//macrom…
ncbi_101789558	656.667	112.667	29.3667	3.78333	-2.95645	7.08915e-92	2.53873e-90	yes	TNFAIP8L1	PREDICTED: tumor necrosis factor alpha-induced protein 8-like protein 1 isoform X1 [Anas platyrhynchos]	-	-	-	-	GO:0044424//intracellular part;GO:0005623//cell;GO:0044464//cell part;GO:0005622//intracellular	-	GO:1902531//regulation of intracellular signal transduction;GO:0023051//regulation of signaling;GO:0065007//biological regulation;GO:0032006//regulation of TOR signaling;GO:0048583//regulation of response to stimulus;GO:0009966//regulation of signal transduction;GO:0050789//regulation of biological process;GO:0010646//regulation of cell communication;GO:0050794//regulation of cellular process
ncbi_101789564	105.667	40.3333	5.37667	1.53667	-1.80691	3.22027e-17	1.22753e-16	yes	LOC101789564	PREDICTED: taste receptor type 1 member 1 isoform X1 [Anser cygnoides domesticus]	-	-	-	-	-	-	-
ncbi_101789567	174	1323.67	2.82	14.93	2.40445	3.88144e-21	1.74379e-20	yes	DDX58	retinoic acid-inducible protein I, partial [Anas platyrhynchos]	Organismal Systems	Immune system	ko04622//RIG-I-like receptor signaling pathway;ko04623//Cytosolic DNA-sensing pathway	K12646	GO:0044463//cell projection part;GO:0098590//plasma membrane region;GO:0016020//membrane;GO:0042995//cell projection;GO:0098805//whole membrane;GO:0044424//intracellular part;GO:0031253//cell projection membrane;GO:0005911//cell-cell junction;GO:0043232//intracellular non-membrane-bounded organelle;GO:0043229//intracellular organelle;GO:0005886//plasma membrane;GO:0043226//organelle;GO:0043228//n…	GO:0016787//hydrolase activity;GO:0032549//ribonucleoside binding;GO:1901363//heterocyclic compound binding;GO:0097159//organic cyclic compound binding;GO:0016817//hydrolase activity, acting on acid anhydrides;GO:0005515//protein binding;GO:0043167//ion binding;GO:0003677//DNA binding;GO:0005488//binding;GO:0003723//RNA binding;GO:0032550//purine ribonucleoside binding;GO:0036094//small molecule …	GO:0032388//positive regulation of intracellular transport;GO:0051049//regulation of transport;GO:0010556//regulation of macromolecule biosynthetic process;GO:0042221//response to chemical;GO:0051704//multi-organism process;GO:0048583//regulation of response to stimulus;GO:0070201//regulation of establishment of protein localization;GO:0090316//positive regulation of intracellular protein transpo…
ncbi_101789569	42.3333	12	4.55	0.86	-2.40346	8.06097e-07	1.75841e-06	yes	LOC101789569	PREDICTED: exosome complex component RRP41, partial [Anas platyrhynchos]	Genetic Information Processing	Folding, sorting and degradation	ko03018//RNA degradation	K11600	GO:0043232//intracellular non-membrane-bounded organelle;GO:0044446//intracellular organelle part;GO:0043231//intracellular membrane-bounded organelle;GO:0005694//chromosome;GO:0044422//organelle part;GO:0043229//intracellular organelle;GO:0044427//chromosomal part;GO:0044464//cell part;GO:0005623//cell;GO:0043227//membrane-bounded organelle;GO:0005622//intracellular;GO:0000785//chromatin;GO:0043…	GO:0097159//organic cyclic compound binding;GO:0005488//binding;GO:0003676//nucleic acid binding;GO:1901363//heterocyclic compound binding;GO:0003723//RNA binding	GO:0006401//RNA catabolic process;GO:0016071//mRNA metabolic process;GO:0043412//macromolecule modification;GO:1901361//organic cyclic compound catabolic process;GO:0009987//cellular process;GO:1901360//organic cyclic compound metabolic process;GO:0046700//heterocycle catabolic process;GO:0044085//cellular component biogenesis;GO:0044237//cellular metabolic process;GO:0006725//cellular aromatic c…
ncbi_101789572	179	776.333	6.85667	22.5433	1.71712	5.9518e-32	4.02713e-31	yes	PPARA	Peroxisome proliferator-activated receptor alpha, partial [Anas platyrhynchos]	Organismal Systems	Endocrine system	ko03320//PPAR signaling pathway;ko04920//Adipocytokine signaling pathway	K07294	GO:0005622//intracellular;GO:0044424//intracellular part;GO:0044464//cell part;GO:0043229//intracellular organelle;GO:0005623//cell;GO:0043227//membrane-bounded organelle;GO:0043231//intracellular membrane-bounded organelle;GO:0043226//organelle	GO:0001067//regulatory region nucleic acid binding;GO:0004872//receptor activity;GO:0000981//RNA polymerase II transcription factor activity, sequence-specific DNA binding;GO:0001012//RNA polymerase II regulatory region DNA binding;GO:0046914//transition metal ion binding;GO:0000975//regulatory region DNA binding;GO:0043565//sequence-specific DNA binding;GO:0008134//transcription factor binding;G…	GO:0048585//negative regulation of response to stimulus;GO:0065007//biological regulation;GO:0023052//signaling;GO:0007154//cell communication;GO:2000112//regulation of cellular macromolecule biosynthetic process;GO:0080090//regulation of primary metabolic process;GO:0006357//regulation of transcription from RNA polymerase II promoter;GO:0006950//response to stress;GO:2001141//regulation of RNA b…
ncbi_101789577	1389.67	7030	54.1333	205.083	1.92162	1.74042e-98	7.18915e-97	yes	EDEM2	PREDICTED: ER degradation-enhancing alpha-mannosidase-like protein 2 [Anas platyrhynchos]	Genetic Information Processing	Folding, sorting and degradation	ko04141//Protein processing in endoplasmic reticulum	K10085	-	GO:0005488//binding;GO:0043167//ion binding;GO:0003824//catalytic activity;GO:0043169//cation binding;GO:0046872//metal ion binding;GO:0016787//hydrolase activity	-
ncbi_101789580	1059.33	657.333	51.13	24.42	-1.06611	6.62296e-21	2.94433e-20	yes	MFSD2A	PREDICTED: LOW QUALITY PROTEIN: sodium-dependent lysophosphatidylcholine symporter 1 [Anas platyrhynchos]	-	-	-	-	-	-	-
ncbi_101789582	95.6667	301.667	3.52333	8.33	1.24138	4.27889e-13	1.35826e-12	yes	LIPT1	PREDICTED: lipoyltransferase 1, mitochondrial [Anas platyrhynchos]	Metabolism	Metabolism of cofactors and vitamins;Global and Overview	ko01100//Metabolic pathways;ko00785//Lipoic acid metabolism	K10105	-	GO:0003824//catalytic activity	GO:0006464//cellular protein modification process;GO:0009987//cellular process;GO:0008152//metabolic process;GO:0044267//cellular protein metabolic process;GO:0019538//protein metabolic process;GO:0071704//organic substance metabolic process;GO:0043412//macromolecule modification;GO:0036211//protein modification process;GO:0044238//primary metabolic process;GO:0043170//macromolecule metabolic pro…
ncbi_101789586	1.66667	7.66667	0.08	0.263333	1.71882	0.00362473	0.00580036	yes	KCNS1	PREDICTED: potassium voltage-gated channel subfamily S member 1 [Fulmarus glacialis]	-	-	-	-	-	-	-
ncbi_101789589	85	36.6667	14.5867	4.89333	-1.57576	2.22566e-11	6.4571e-11	yes	LOC101789589	-	-	-	-	-	-	-	-
ncbi_101789591	3181.33	1599	197.243	76.1833	-1.37243	3.18712e-46	3.47336e-45	yes	HMGN2	PREDICTED: non-histone chromosomal protein HMG-17 [Columba livia]	-	-	-	-	GO:0005623//cell;GO:0043231//intracellular membrane-bounded organelle;GO:0043227//membrane-bounded organelle;GO:0044424//intracellular part;GO:0044464//cell part;GO:0043226//organelle;GO:0005622//intracellular;GO:0043229//intracellular organelle	GO:0005488//binding;GO:0031490//chromatin DNA binding;GO:0003682//chromatin binding;GO:0003677//DNA binding;GO:0044877//macromolecular complex binding;GO:0097159//organic cyclic compound binding;GO:1901363//heterocyclic compound binding;GO:0043566//structure-specific DNA binding;GO:0003676//nucleic acid binding	-
ncbi_101789592	608.667	2664.67	16.0533	53.59	1.73909	6.66725e-48	7.6588e-47	yes	ARFIP1	PREDICTED: arfaptin-1 isoform X1 [Anas platyrhynchos]	-	-	-	-	GO:0044446//intracellular organelle part;GO:0043231//intracellular membrane-bounded organelle;GO:0031090//organelle membrane;GO:0044464//cell part;GO:0043229//intracellular organelle;GO:0005737//cytoplasm;GO:0012505//endomembrane system;GO:0005794//Golgi apparatus;GO:0098588//bounding membrane of organelle;GO:0044424//intracellular part;GO:0044431//Golgi apparatus part;GO:0005623//cell;GO:0000139…	GO:0043167//ion binding;GO:0043168//anion binding;GO:0005543//phospholipid binding;GO:0005488//binding;GO:0035091//phosphatidylinositol binding;GO:0008289//lipid binding;GO:0005515//protein binding;GO:1901981//phosphatidylinositol phosphate binding	GO:0065007//biological regulation;GO:0051049//regulation of transport;GO:0032880//regulation of protein localization;GO:0050789//regulation of biological process;GO:0051223//regulation of protein transport;GO:0070201//regulation of establishment of protein localization;GO:0032879//regulation of localization
ncbi_101789594	909.667	604	24.08	11.86	-1.02173	6.78349e-16	2.45101e-15	yes	COG1	PREDICTED: conserved oligomeric Golgi complex subunit 1 [Anas platyrhynchos]	-	-	-	-	-	-	-
ncbi_101789601	34.3333	9.66667	3.61667	0.83	-2.12348	7.60181e-07	1.66004e-06	yes	RNF122	PREDICTED: RING finger protein 122 [Anas platyrhynchos]	-	-	-	-	-	GO:0005488//binding;GO:0043167//ion binding;GO:0043169//cation binding	-
ncbi_101789606	0	36	0.001	0.873333	9.77039	2.06336e-18	8.30641e-18	yes	LOC101789606	PREDICTED: interleukin-2 receptor subunit alpha-like isoform X1 [Anas platyrhynchos]	Environmental Information Processing;Cellular Processes	Signaling molecules and interaction;Signal transduction;Transport and catabolism	ko04144//Endocytosis;ko04060//Cytokine-cytokine receptor interaction;ko04630//Jak-STAT signaling pathway	K05068	-	-	-
ncbi_101789608	372	101.667	18.9567	3.93333	-2.26888	3.27985e-45	3.44876e-44	yes	RNF26	PREDICTED: LOW QUALITY PROTEIN: RING finger protein 26 [Anas platyrhynchos]	-	-	-	-	-	GO:0005488//binding;GO:0043167//ion binding;GO:0043169//cation binding	-
ncbi_101789615	34.6667	92	2.73333	5.49	1.00614	0.00059697	0.00103396	yes	GMFB	PREDICTED: glia maturation factor beta, partial [Anas platyrhynchos]	-	-	-	-	GO:0044464//cell part;GO:0005623//cell	GO:0005488//binding;GO:0032403//protein complex binding;GO:0044877//macromolecular complex binding;GO:0005515//protein binding	GO:0044087//regulation of cellular component biogenesis;GO:0090066//regulation of anatomical structure size;GO:0051125//regulation of actin nucleation;GO:0044763//single-organism cellular process;GO:0007611//learning or memory;GO:0016043//cellular component organization;GO:0044699//single-organism process;GO:0050794//regulation of cellular process;GO:0044707//single-multicellular organism process…
ncbi_101789617	3314.33	13802	34.0167	106.717	1.64947	4.60875e-66	8.78818e-65	yes	IQGAP1	Ras GTPase-activating-like protein IQGAP1, partial [Anas platyrhynchos]	Cellular Processes	Cell motility;Cellular commiunity	ko04810//Regulation of actin cytoskeleton;ko04520//Adherens junction	K16848	GO:0044424//intracellular part;GO:0005856//cytoskeleton;GO:0016020//membrane;GO:0005622//intracellular;GO:0030054//cell junction;GO:0070161//anchoring junction;GO:0031988//membrane-bounded vesicle;GO:0005924//cell-substrate adherens junction;GO:0030055//cell-substrate junction;GO:0035770//ribonucleoprotein granule;GO:0030529//intracellular ribonucleoprotein complex;GO:0044425//membrane part;GO:00…	GO:0051020//GTPase binding;GO:0031267//small GTPase binding;GO:0017016//Ras GTPase binding;GO:0043168//anion binding;GO:0017048//Rho GTPase binding;GO:0008289//lipid binding;GO:0019207//kinase regulator activity;GO:0019887//protein kinase regulator activity;GO:1901981//phosphatidylinositol phosphate binding;GO:0019902//phosphatase binding;GO:0035091//phosphatidylinositol binding;GO:0030295//prote…	GO:0040007//growth;GO:0031399//regulation of protein modification process;GO:0065007//biological regulation;GO:0043549//regulation of kinase activity;GO:0048588//developmental cell growth;GO:0050896//response to stimulus;GO:0001932//regulation of protein phosphorylation;GO:0044700//single organism signaling;GO:0042325//regulation of phosphorylation;GO:0019220//regulation of phosphate metabolic pr…
ncbi_101789618	183.333	68.6667	30.8967	8.56667	-1.85065	2.68409e-17	1.02654e-16	yes	LOC101789618	PREDICTED: 28S ribosomal protein S24, mitochondrial, partial [Anas platyrhynchos]	-	-	-	-	-	GO:0097159//organic cyclic compound binding;GO:0003723//RNA binding;GO:0003676//nucleic acid binding;GO:0005488//binding;GO:1901363//heterocyclic compound binding	-
ncbi_101789623	517.3	307.667	52.6133	23.86	-1.14083	8.57802e-17	3.21895e-16	yes	LOC101789623	PREDICTED: dynactin subunit 3, partial [Anas platyrhynchos]	-	-	-	-	-	-	-
ncbi_101789627	4.66667	27.3333	0.0766667	0.336667	2.13465	2.22739e-05	4.36585e-05	yes	ADRA1D	PREDICTED: alpha-1D adrenergic receptor [Anas platyrhynchos]	Environmental Information Processing;Organismal Systems	Signal transduction;Signaling molecules and interaction;Circulatory system	ko04080//Neuroactive ligand-receptor interaction;ko04020//Calcium signaling pathway;ko04261//Adrenergic signaling in cardiomyocytes;ko04270//Vascular smooth muscle contraction	K04137	GO:0016020//membrane;GO:0044425//membrane part;GO:0031224//intrinsic component of membrane	GO:0038023//signaling receptor activity;GO:0060089//molecular transducer activity;GO:0004872//receptor activity;GO:0008227//G-protein coupled amine receptor activity;GO:0099600//transmembrane receptor activity;GO:0004871//signal transducer activity;GO:0004930//G-protein coupled receptor activity;GO:0004888//transmembrane signaling receptor activity;GO:0004935//adrenergic receptor activity;GO:0004…	GO:0044699//single-organism process;GO:0007165//signal transduction;GO:0003018//vascular process in circulatory system;GO:0050880//regulation of blood vessel size;GO:0009987//cellular process;GO:0007186//G-protein coupled receptor signaling pathway;GO:0065008//regulation of biological quality;GO:0023052//signaling;GO:0032501//multicellular organismal process;GO:0050896//response to stimulus;GO:00…
ncbi_101789628	0.666667	32.6667	0.00666667	0.22	5.04439	3.76899e-13	1.19947e-12	yes	NEXN	PREDICTED: nexilin isoform X1 [Anas platyrhynchos]	-	-	-	-	-	GO:0003779//actin binding;GO:0005515//protein binding;GO:0005488//binding;GO:0005198//structural molecule activity;GO:0008092//cytoskeletal protein binding	GO:0051128//regulation of cellular component organization;GO:0006928//movement of cell or subcellular component;GO:0065007//biological regulation;GO:0048870//cell motility;GO:0051674//localization of cell;GO:0044699//single-organism process;GO:0040011//locomotion;GO:0009987//cellular process;GO:0050794//regulation of cellular process;GO:0051179//localization;GO:0044763//single-organism cellular p…
ncbi_101789631	599	262	41.0967	13.2867	-1.62904	4.7136e-27	2.66559e-26	yes	ACOT7	PREDICTED: LOW QUALITY PROTEIN: cytosolic acyl coenzyme A thioester hydrolase, partial [Anas platyrhynchos]	Metabolism	Global and Overview;Lipid metabolism	ko01110//Biosynthesis of secondary metabolites;ko01040//Biosynthesis of unsaturated fatty acids;ko00062//Fatty acid elongation	K17360	GO:0005737//cytoplasm;GO:0031988//membrane-bounded vesicle;GO:0042995//cell projection;GO:0043226//organelle;GO:0044424//intracellular part;GO:0005622//intracellular;GO:0043231//intracellular membrane-bounded organelle;GO:0005623//cell;GO:0043227//membrane-bounded organelle;GO:0043229//intracellular organelle;GO:0044464//cell part;GO:0044444//cytoplasmic part;GO:0031982//vesicle	GO:0016787//hydrolase activity;GO:0050662//coenzyme binding;GO:1901681//sulfur compound binding;GO:0005515//protein binding;GO:0043167//ion binding;GO:0003824//catalytic activity;GO:0000062//fatty-acyl-CoA binding;GO:0016788//hydrolase activity, acting on ester bonds;GO:0005488//binding;GO:0043168//anion binding;GO:0046983//protein dimerization activity;GO:0016790//thiolester hydrolase activity;G…	GO:0006732//coenzyme metabolic process;GO:0044249//cellular biosynthetic process;GO:0006637//acyl-CoA metabolic process;GO:0044711//single-organism biosynthetic process;GO:0009987//cellular process;GO:0019752//carboxylic acid metabolic process;GO:0009108//coenzyme biosynthetic process;GO:0042759//long-chain fatty acid biosynthetic process;GO:1901576//organic substance biosynthetic process;GO:0006…
ncbi_101789632	94.3333	44	9.98667	3.63	-1.46003	1.40264e-07	3.21927e-07	yes	RTCB	PREDICTED: tRNA-splicing ligase RtcB homolog [Anas platyrhynchos]	-	-	-	-	GO:0005622//intracellular;GO:0043234//protein complex;GO:0044464//cell part;GO:0005623//cell;GO:0032991//macromolecular complex;GO:0016020//membrane;GO:0012505//endomembrane system;GO:0031090//organelle membrane;GO:0044424//intracellular part;GO:0044422//organelle part;GO:0043231//intracellular membrane-bounded organelle;GO:0043227//membrane-bounded organelle;GO:0043226//organelle;GO:0043229//int…	GO:0036094//small molecule binding;GO:0005515//protein binding;GO:0003676//nucleic acid binding;GO:0003824//catalytic activity;GO:0008452//RNA ligase activity;GO:0043169//cation binding;GO:0005488//binding;GO:1901363//heterocyclic compound binding;GO:0032550//purine ribonucleoside binding;GO:0001883//purine nucleoside binding;GO:0097159//organic cyclic compound binding;GO:0097367//carbohydrate de…	GO:0009987//cellular process;GO:0000003//reproduction;GO:0034641//cellular nitrogen compound metabolic process;GO:0044702//single organism reproductive process;GO:0016070//RNA metabolic process;GO:0043170//macromolecule metabolic process;GO:0000394//RNA splicing, via endonucleolytic cleavage and ligation;GO:0090304//nucleic acid metabolic process;GO:0022414//reproductive process;GO:0006396//RNA p…
ncbi_101789634	1208	773	29.2267	14.42	-1.01921	1.13928e-18	4.62789e-18	yes	FAM110B	PREDICTED: protein FAM110B [Anas platyrhynchos]	-	-	-	-	-	-	-
ncbi_101789635	439.053	121.24	58.1133	12.2567	-2.2453	2.74152e-36	2.15152e-35	yes	LOC101789635	PREDICTED: histone H1.01-like, partial [Anas platyrhynchos]	-	-	-	-	-	-	-
ncbi_101789637	393.667	1678	3.93333	12.6267	1.68265	2.0548e-64	3.74149e-63	yes	ATAD2B	PREDICTED: ATPase family AAA domain-containing protein 2B isoform X2 [Anser cygnoides domesticus]	-	-	-	-	-	-	-
ncbi_101789638	1296	685.667	22.69	9.12	-1.31495	1.55114e-41	1.4445e-40	yes	FAM73B	PREDICTED: protein FAM73B isoform X1 [Anas platyrhynchos]	-	-	-	-	-	-	-
ncbi_101789639	1110	3114.67	22.07	46.6067	1.07845	2.17295e-33	1.54537e-32	yes	PTPN12	PREDICTED: tyrosine-protein phosphatase non-receptor type 12 [Anas platyrhynchos]	-	-	-	-	-	-	-
ncbi_101789641	48.6667	256.333	0.423333	1.72667	2.02812	8.85224e-23	4.25008e-22	yes	NHS	Nance-Horan syndrome protein, partial [Anas platyrhynchos]	-	-	-	-	-	-	-
ncbi_101789646	0.333333	16	0.0233333	0.716667	4.94084	1.09289e-09	2.87246e-09	yes	LOC101789646	PREDICTED: left-right determination factor 2-like [Anas platyrhynchos]	Environmental Information Processing	Signal transduction	ko04350//TGF-beta signaling pathway	K04668	-	GO:0005515//protein binding;GO:0005488//binding;GO:0005102//receptor binding	GO:0050794//regulation of cellular process;GO:0009987//cellular process;GO:0044763//single-organism cellular process;GO:0044699//single-organism process;GO:0050789//regulation of biological process;GO:0065007//biological regulation;GO:0040007//growth
ncbi_101789648	39.3333	11	1.41667	0.306667	-2.20776	2.28368e-13	7.34736e-13	yes	GPR157	PREDICTED: probable G-protein coupled receptor 157, partial [Anas platyrhynchos]	-	-	-	-	-	-	-
ncbi_101789650	30.3333	187	0.88	4.03	2.1952	8.88953e-26	4.76359e-25	yes	PDGFC	PREDICTED: platelet-derived growth factor C, partial [Anser cygnoides domesticus]	Environmental Information Processing;Cellular Processes	Signaling molecules and interaction;Cell motility;Cellular commiunity	ko04510//Focal adhesion;ko04810//Regulation of actin cytoskeleton;ko04060//Cytokine-cytokine receptor interaction;ko04540//Gap junction	K05450	GO:0031988//membrane-bounded vesicle;GO:0043227//membrane-bounded organelle;GO:0044424//intracellular part;GO:0005622//intracellular;GO:0044421//extracellular region part;GO:0031982//vesicle;GO:0005576//extracellular region;GO:0044464//cell part;GO:0043226//organelle;GO:0016020//membrane;GO:0005623//cell	GO:0005488//binding;GO:0046983//protein dimerization activity;GO:0005515//protein binding;GO:0005102//receptor binding	GO:0051347//positive regulation of transferase activity;GO:0001934//positive regulation of protein phosphorylation;GO:0042221//response to chemical;GO:0050789//regulation of biological process;GO:0051338//regulation of transferase activity;GO:0045937//positive regulation of phosphate metabolic process;GO:0044093//positive regulation of molecular function;GO:0031323//regulation of cellular metabol…
ncbi_101789652	1	30.6667	0.0866667	2.06667	4.57568	6.12111e-12	1.83418e-11	yes	LOC101789652	PREDICTED: zinc finger protein 501-like [Anas platyrhynchos]	-	-	-	-	-	-	-
ncbi_101789662	1268.33	674.667	67.48	27.46	-1.29713	2.44148e-30	1.55736e-29	yes	MFSD12	PREDICTED: LOW QUALITY PROTEIN: major facilitator superfamily domain-containing protein 12 [Anas platyrhynchos]	-	-	-	-	-	-	-
ncbi_101789663	1059.67	350.333	28.4833	6.97333	-2.0302	3.7836e-64	6.85077e-63	yes	AP5Z1	PREDICTED: AP-5 complex subunit zeta-1 [Anas platyrhynchos]	-	-	-	-	GO:0032991//macromolecular complex;GO:0043226//organelle;GO:0005622//intracellular;GO:0030117//membrane coat;GO:0016020//membrane;GO:0005623//cell;GO:0044425//membrane part;GO:0043229//intracellular organelle;GO:0044424//intracellular part;GO:0043234//protein complex;GO:0043231//intracellular membrane-bounded organelle;GO:0044464//cell part;GO:0044444//cytoplasmic part;GO:0098796//membrane protei…	-	GO:0046907//intracellular transport;GO:0051179//localization;GO:0044765//single-organism transport;GO:0051649//establishment of localization in cell;GO:1902582//single-organism intracellular transport;GO:0051641//cellular localization;GO:1902578//single-organism localization;GO:0051234//establishment of localization;GO:0044699//single-organism process;GO:0006810//transport
ncbi_101789668	253.333	2761.67	2.44667	20.3767	3.05803	1.4884e-129	1.05435e-127	yes	TRIP11	Thyroid receptor-interacting protein 11, partial [Anas platyrhynchos]	-	-	-	-	-	-	-
ncbi_101789670	149	471.333	12.13	28.6567	1.24029	5.80388e-15	2.01501e-14	yes	NUP54	Nucleoporin p54, partial [Columba livia]	Genetic Information Processing	Translation	ko03013//RNA transport	K14308	-	-	-
ncbi_101789673	3.33333	40.3333	0.14	1.28	3.19265	9.88671e-13	3.08442e-12	yes	TRAF3IP3	PREDICTED: TRAF3-interacting JNK-activating modulator isoform X1 [Anas platyrhynchos]	-	-	-	-	-	-	-
ncbi_101789675	9	423	0.25	8.9	5.15381	2.15953e-92	7.82031e-91	yes	KIAA0226L	protein RUBCNL-like isoform a [Homo sapiens]	-	-	-	-	-	-	-
ncbi_101789678	964.667	2942.67	20.08	46.3133	1.20567	3.43209e-38	2.86173e-37	yes	ANKRD13A	Ankyrin repeat domain-containing protein 13A, partial [Anas platyrhynchos]	-	-	-	-	-	-	-
ncbi_101789679	325	1088.33	3.58	9.34	1.38346	3.85373e-13	1.22547e-12	yes	BRCA1	PREDICTED: breast cancer type 1 susceptibility protein isoform X3 [Anas platyrhynchos]	Genetic Information Processing	Replication and repair;Folding, sorting and degradation	ko04120//Ubiquitin mediated proteolysis;ko03460//Fanconi anemia pathway	K10605	GO:0043227//membrane-bounded organelle;GO:0044422//organelle part;GO:0031974//membrane-enclosed lumen;GO:0044428//nuclear part;GO:0043234//protein complex;GO:0044446//intracellular organelle part;GO:0043228//non-membrane-bounded organelle;GO:0000151//ubiquitin ligase complex;GO:0031981//nuclear lumen;GO:0043233//organelle lumen;GO:0044464//cell part;GO:0043232//intracellular non-membrane-bounded …	GO:0000975//regulatory region DNA binding;GO:0003824//catalytic activity;GO:0003676//nucleic acid binding;GO:0005515//protein binding;GO:0043169//cation binding;GO:0005488//binding;GO:0016740//transferase activity;GO:0019787//ubiquitin-like protein transferase activity;GO:1901363//heterocyclic compound binding;GO:0001067//regulatory region nucleic acid binding;GO:0019899//enzyme binding;GO:004316…	GO:0033044//regulation of chromosome organization;GO:0031056//regulation of histone modification;GO:0016569//covalent chromatin modification;GO:0043543//protein acylation;GO:0050793//regulation of developmental process;GO:0031058//positive regulation of histone modification;GO:0006473//protein acetylation;GO:0031570//DNA integrity checkpoint;GO:0080134//regulation of response to stress;GO:0044763…
ncbi_101789680	3.33333	13.6667	0.0666667	0.213333	1.67807	0.00275173	0.00446531	yes	UNC5D	Netrin receptor UNC5D, partial [Anas platyrhynchos]	-	-	-	-	-	-	-
ncbi_101789681	85.6667	43.6667	5.22333	1.91	-1.4514	0.00116432	0.00196437	yes	SEC14L2	SEC14-like protein 2, partial [Anas platyrhynchos]	-	-	-	-	GO:0005623//cell;GO:0044464//cell part;GO:0044425//membrane part;GO:0031224//intrinsic component of membrane;GO:0016020//membrane	-	GO:0051234//establishment of localization;GO:0051179//localization
ncbi_101789683	146.333	48	32.2933	8.16	-1.9846	8.15373e-10	2.16064e-09	yes	LOC101789683	PREDICTED: integrin alpha-3 [Anas platyrhynchos]	-	-	-	-	-	-	-
ncbi_101789689	1008.33	3225	24.78	58.9067	1.24925	2.21186e-37	1.8006e-36	yes	LOC101789689	PREDICTED: armadillo repeat-containing protein 1 isoform X1 [Anas platyrhynchos]	-	-	-	-	-	-	-
ncbi_101789690	364.667	1625.67	2.68667	9.14667	1.76743	2.42546e-57	3.64067e-56	yes	PTPN21	PREDICTED: tyrosine-protein phosphatase non-receptor type 21 isoform X2 [Anas platyrhynchos]	-	-	-	-	GO:0043232//intracellular non-membrane-bounded organelle;GO:0043228//non-membrane-bounded organelle;GO:0005622//intracellular;GO:0044464//cell part;GO:0005623//cell;GO:0043229//intracellular organelle;GO:0044424//intracellular part;GO:0043226//organelle	GO:0016788//hydrolase activity, acting on ester bonds;GO:0004721//phosphoprotein phosphatase activity;GO:0042578//phosphoric ester hydrolase activity;GO:0016787//hydrolase activity;GO:0003824//catalytic activity;GO:0016791//phosphatase activity	GO:0043170//macromolecule metabolic process;GO:0019538//protein metabolic process;GO:0016311//dephosphorylation;GO:0044260//cellular macromolecule metabolic process;GO:0044267//cellular protein metabolic process;GO:0008152//metabolic process;GO:0006470//protein dephosphorylation;GO:0009987//cellular process;GO:0043412//macromolecule modification;GO:0006793//phosphorus metabolic process;GO:0036211…
ncbi_101789693	3.66667	0.333333	0.14	0.00666667	-4.39232	0.0310757	0.0443495	yes	CCDC89	PREDICTED: coiled-coil domain-containing protein 89 [Anas platyrhynchos]	-	-	-	-	-	-	-
ncbi_101789695	121.667	312.333	7.76333	15.5367	1.00093	2.50543e-05	4.89006e-05	yes	MLF1IP	PREDICTED: centromere protein U isoform X1 [Anas platyrhynchos]	-	-	-	-	-	-	-
ncbi_101789696	34.6667	1262.67	1.08333	30.45	4.81289	2.63745e-121	1.62586e-119	yes	LOC101789696	PREDICTED: cell surface glycoprotein CD200 receptor 1-A isoform X1 [Anas platyrhynchos]	-	-	-	-	-	-	-
ncbi_101789697	165.333	74	14.4133	4.78667	-1.59031	3.94092e-11	1.12615e-10	yes	AAMP	PREDICTED: LOW QUALITY PROTEIN: angio-associated migratory cell protein, partial [Anas platyrhynchos]	-	-	-	-	-	-	GO:0006928//movement of cell or subcellular component;GO:0014812//muscle cell migration;GO:0051674//localization of cell;GO:0016477//cell migration;GO:0051179//localization;GO:0048870//cell motility;GO:0040011//locomotion;GO:0009987//cellular process;GO:0044763//single-organism cellular process;GO:0044699//single-organism process
ncbi_101789698	2460	1479.67	63.81	29.2633	-1.12469	4.3967e-31	2.86451e-30	yes	NUP93	PREDICTED: nuclear pore complex protein Nup93 isoform X1 [Anas platyrhynchos]	Genetic Information Processing	Translation	ko03013//RNA transport	K14309	GO:0005634//nucleus;GO:0005623//cell;GO:0005622//intracellular;GO:0044428//nuclear part;GO:0016020//membrane;GO:0044464//cell part;GO:0043231//intracellular membrane-bounded organelle;GO:0031090//organelle membrane;GO:0031981//nuclear lumen;GO:0044424//intracellular part;GO:0044446//intracellular organelle part;GO:0031974//membrane-enclosed lumen;GO:0043233//organelle lumen;GO:0043227//membrane-b…	GO:0005198//structural molecule activity	GO:0006996//organelle organization;GO:0051234//establishment of localization;GO:0071840//cellular component organization or biogenesis;GO:0009987//cellular process;GO:0006997//nucleus organization;GO:0006999//nuclear pore organization;GO:0071822//protein complex subunit organization;GO:0051179//localization;GO:0043933//macromolecular complex subunit organization;GO:0016043//cellular component org…
ncbi_101789699	11.6667	1	0.883333	0.0633333	-3.80192	2.36692e-06	4.99127e-06	yes	ANKRD34C	PREDICTED: LOW QUALITY PROTEIN: ankyrin repeat domain-containing protein 34C [Anas platyrhynchos]	-	-	-	-	-	-	-
ncbi_101789702	44.6667	198	3.59667	11.5633	1.68482	7.17027e-09	1.7924e-08	yes	GREM1	PREDICTED: gremlin-1 [Anas platyrhynchos]	-	-	-	-	GO:0044464//cell part;GO:0005623//cell;GO:0005576//extracellular region;GO:0044421//extracellular region part	GO:0005126//cytokine receptor binding;GO:0019207//kinase regulator activity;GO:0098772//molecular function regulator;GO:0008047//enzyme activator activity;GO:0030296//protein tyrosine kinase activator activity;GO:0005488//binding;GO:0070851//growth factor receptor binding;GO:0019209//kinase activator activity;GO:0005515//protein binding;GO:0030234//enzyme regulator activity;GO:0019887//protein ki…	GO:0003002//regionalization;GO:0030111//regulation of Wnt signaling pathway;GO:0022604//regulation of cell morphogenesis;GO:0031399//regulation of protein modification process;GO:0000904//cell morphogenesis involved in differentiation;GO:0009891//positive regulation of biosynthetic process;GO:0060627//regulation of vesicle-mediated transport;GO:0061061//muscle structure development;GO:0045597//po…
ncbi_101789706	842	2579.33	11.55	26.6967	1.20877	2.9006e-36	2.27526e-35	yes	PTPN11	PREDICTED: tyrosine-protein phosphatase non-receptor type 11, partial [Anas platyrhynchos]	Environmental Information Processing;Organismal Systems	Signal transduction;Endocrine system	ko04630//Jak-STAT signaling pathway;ko04920//Adipocytokine signaling pathway	K07293	GO:0043229//intracellular organelle;GO:0044424//intracellular part;GO:0044464//cell part;GO:0043231//intracellular membrane-bounded organelle;GO:0043227//membrane-bounded organelle;GO:0005622//intracellular;GO:0043226//organelle;GO:0005623//cell	GO:0060090//binding, bridging;GO:0005515//protein binding;GO:0004721//phosphoprotein phosphatase activity;GO:0016787//hydrolase activity;GO:0016788//hydrolase activity, acting on ester bonds;GO:0005102//receptor binding;GO:0042578//phosphoric ester hydrolase activity;GO:0004725//protein tyrosine phosphatase activity;GO:0005488//binding;GO:0016791//phosphatase activity;GO:0051427//hormone receptor…	GO:0032502//developmental process;GO:0044057//regulation of system process;GO:0006796//phosphate-containing compound metabolic process;GO:0048869//cellular developmental process;GO:0051247//positive regulation of protein metabolic process;GO:0051239//regulation of multicellular organismal process;GO:0071840//cellular component organization or biogenesis;GO:0080090//regulation of primary metabolic…
ncbi_101789707	33	401.333	0.716667	6.12	3.09416	7.23306e-56	1.04961e-54	yes	RASGEF1B	PREDICTED: ras-GEF domain-containing family member 1B [Anas platyrhynchos]	-	-	-	-	GO:0005623//cell;GO:0044464//cell part	GO:0005085//guanyl-nucleotide exchange factor activity;GO:0098772//molecular function regulator	GO:0065009//regulation of molecular function;GO:0019222//regulation of metabolic process;GO:0043087//regulation of GTPase activity;GO:0050789//regulation of biological process;GO:0050790//regulation of catalytic activity;GO:0065007//biological regulation;GO:0051336//regulation of hydrolase activity
ncbi_101789715	72.3333	32.3333	3.44333	1.15	-1.58217	3.9357e-09	9.99143e-09	yes	ARL11	PREDICTED: ADP-ribosylation factor-like protein 11, partial [Anas platyrhynchos]	-	-	-	-	GO:0044464//cell part;GO:0005623//cell	GO:0001882//nucleoside binding;GO:0032550//purine ribonucleoside binding;GO:0005488//binding;GO:0032549//ribonucleoside binding;GO:1901363//heterocyclic compound binding;GO:0097159//organic cyclic compound binding;GO:0097367//carbohydrate derivative binding;GO:0036094//small molecule binding;GO:0001883//purine nucleoside binding	GO:0044763//single-organism cellular process;GO:0032502//developmental process;GO:0044699//single-organism process;GO:0002376//immune system process;GO:0044707//single-multicellular organism process;GO:0044767//single-organism developmental process;GO:0007154//cell communication;GO:0048731//system development;GO:0007275//multicellular organism development;GO:0007165//signal transduction;GO:004470…
ncbi_101789717	37.6667	107	1.1	2.35	1.09516	7.34615e-07	1.60617e-06	yes	LACE1	PREDICTED: lactation elevated protein 1 [Anas platyrhynchos]	-	-	-	-	-	-	-
ncbi_101789719	263.333	1290	3.33667	12.23	1.87394	3.14762e-64	5.70563e-63	yes	SH3BGRL2	PREDICTED: SH3 domain-binding glutamic acid-rich-like protein 2 isoform X1 [Anas platyrhynchos]	-	-	-	-	-	-	-
ncbi_101789720	0	3	0.001	0.0633333	5.98489	0.022676	0.0329828	yes	TRIM7	PREDICTED: tripartite motif-containing protein 7 [Anas platyrhynchos]	-	-	-	-	-	-	-
ncbi_101789721	1003.33	3619.67	29.0833	79.1733	1.44482	1.93405e-53	2.60959e-52	yes	CCNG1	PREDICTED: cyclin-G1 [Anas platyrhynchos]	Cellular Processes	Cell growth and death	ko04115//p53 signaling pathway	K10145	-	-	-
ncbi_101789723	1244.67	3882.33	6.57667	15.41	1.22844	2.73608e-42	2.61636e-41	yes	CEP350	PREDICTED: centrosome-associated protein 350 isoform X3 [Anas platyrhynchos]	-	-	-	-	GO:0005623//cell;GO:0043226//organelle;GO:0005856//cytoskeleton;GO:0005815//microtubule organizing center;GO:0044422//organelle part;GO:0005622//intracellular;GO:0043228//non-membrane-bounded organelle;GO:0044446//intracellular organelle part;GO:0043232//intracellular non-membrane-bounded organelle;GO:0015630//microtubule cytoskeleton;GO:0044424//intracellular part;GO:0044464//cell part;GO:004443…	GO:0005488//binding;GO:0015631//tubulin binding;GO:0008092//cytoskeletal protein binding;GO:0005515//protein binding	GO:0009987//cellular process;GO:0044699//single-organism process;GO:0007017//microtubule-based process;GO:0071840//cellular component organization or biogenesis;GO:0007010//cytoskeleton organization;GO:0006996//organelle organization;GO:0016043//cellular component organization;GO:0000226//microtubule cytoskeleton organization;GO:1902589//single-organism organelle organization;GO:0044763//single-o…
ncbi_101789724	192.667	1136	4.24333	17.08	2.00904	5.11221e-09	1.2883e-08	yes	LOC101789724	PREDICTED: LOW QUALITY PROTEIN: poly [ADP-ribose] polymerase 9 [Anas platyrhynchos]	-	-	-	-	-	-	-
ncbi_101789726	516.667	2331	20.45	69.4333	1.76353	2.6984e-59	4.30225e-58	yes	LOC101789726	PREDICTED: serine/threonine-protein kinase MST4 [Pygoscelis adeliae]	-	-	-	-	GO:0044424//intracellular part;GO:0043228//non-membrane-bounded organelle;GO:0005856//cytoskeleton;GO:0005623//cell;GO:0031982//vesicle;GO:0031988//membrane-bounded vesicle;GO:0043226//organelle;GO:0044446//intracellular organelle part;GO:0044430//cytoskeletal part;GO:0044422//organelle part;GO:0043232//intracellular non-membrane-bounded organelle;GO:0043229//intracellular organelle;GO:0005815//m…	GO:0016301//kinase activity;GO:0001882//nucleoside binding;GO:0032550//purine ribonucleoside binding;GO:0016740//transferase activity;GO:0032549//ribonucleoside binding;GO:0001883//purine nucleoside binding;GO:0097367//carbohydrate derivative binding;GO:1901363//heterocyclic compound binding;GO:0005488//binding;GO:0016772//transferase activity, transferring phosphorus-containing groups;GO:0005515…	GO:0044237//cellular metabolic process;GO:0043170//macromolecule metabolic process;GO:0019538//protein metabolic process;GO:0006915//apoptotic process;GO:0044763//single-organism cellular process;GO:0016265//death;GO:0036211//protein modification process;GO:0044699//single-organism process;GO:0044267//cellular protein metabolic process;GO:0006464//cellular protein modification process;GO:0008152/…
ncbi_101789728	576.333	372.333	38.0267	18.5533	-1.03533	2.49701e-19	1.04022e-18	yes	SPSB4	PREDICTED: SPRY domain-containing SOCS box protein 4 isoform X1 [Anas platyrhynchos]	-	-	-	-	-	-	-
ncbi_101789729	117	548	2.89333	10.2133	1.81965	4.23676e-31	2.76253e-30	yes	ZCCHC7	PREDICTED: zinc finger CCHC domain-containing protein 7 [Anas platyrhynchos]	Genetic Information Processing	Folding, sorting and degradation	ko03018//RNA degradation	K12597	-	GO:0046914//transition metal ion binding;GO:0043169//cation binding;GO:0046872//metal ion binding;GO:0005488//binding;GO:0043167//ion binding	-
ncbi_101789735	32.6667	15.3333	1.78333	0.646667	-1.46348	4.83607e-05	9.21077e-05	yes	MST1	PREDICTED: hepatocyte growth factor-like protein, partial [Anas platyrhynchos]	-	-	-	-	GO:0043227//membrane-bounded organelle;GO:0031982//vesicle;GO:0031988//membrane-bounded vesicle;GO:0043226//organelle	GO:0070011//peptidase activity, acting on L-amino acid peptides;GO:0008233//peptidase activity;GO:0004175//endopeptidase activity;GO:0003824//catalytic activity;GO:0016787//hydrolase activity	GO:0071704//organic substance metabolic process;GO:0043170//macromolecule metabolic process;GO:0008152//metabolic process;GO:0019538//protein metabolic process;GO:0044238//primary metabolic process
ncbi_101789737	731.333	1978	26.25	53.6433	1.03108	7.39591e-24	3.70507e-23	yes	ATP6V1H	PREDICTED: V-type proton ATPase subunit H isoform X1 [Anas platyrhynchos]	Metabolism;Cellular Processes	Global and Overview;Transport and catabolism;Energy metabolism	ko01100//Metabolic pathways;ko04145//Phagosome;ko04142//Lysosome;ko00190//Oxidative phosphorylation	K02144	GO:0016020//membrane;GO:0043231//intracellular membrane-bounded organelle;GO:0031982//vesicle;GO:0044446//intracellular organelle part;GO:0005773//vacuole;GO:0031988//membrane-bounded vesicle;GO:0005774//vacuolar membrane;GO:0044437//vacuolar part;GO:0098805//whole membrane;GO:0005737//cytoplasm;GO:0031090//organelle membrane;GO:0043229//intracellular organelle;GO:0043227//membrane-bounded organe…	GO:0015077//monovalent inorganic cation transmembrane transporter activity;GO:0022857//transmembrane transporter activity;GO:0008324//cation transmembrane transporter activity;GO:0015078//hydrogen ion transmembrane transporter activity;GO:0022890//inorganic cation transmembrane transporter activity;GO:0015075//ion transmembrane transporter activity;GO:0022891//substrate-specific transmembrane tra…	GO:0098655//cation transmembrane transport;GO:0009987//cellular process;GO:0006818//hydrogen transport;GO:0016192//vesicle-mediated transport;GO:0034220//ion transmembrane transport;GO:0051234//establishment of localization;GO:0006812//cation transport;GO:0006811//ion transport;GO:0098660//inorganic ion transmembrane transport;GO:0015672//monovalent inorganic cation transport;GO:0044765//single-o…
ncbi_101789738	266.667	113.667	7.47	2.38333	-1.64813	4.22343e-24	2.13766e-23	yes	SLC19A2	PREDICTED: thiamine transporter 1, partial [Anas platyrhynchos]	-	-	-	-	-	-	-
ncbi_101789744	0.333333	5	0.0266667	0.296667	3.47573	0.00134463	0.00225679	yes	OSR2	PREDICTED: protein odd-skipped-related 2 [Columba livia]	-	-	-	-	GO:0043231//intracellular membrane-bounded organelle;GO:0043227//membrane-bounded organelle;GO:0005622//intracellular;GO:0044424//intracellular part;GO:0043229//intracellular organelle;GO:0043226//organelle;GO:0044464//cell part;GO:0005623//cell	GO:0097159//organic cyclic compound binding;GO:1901363//heterocyclic compound binding;GO:0003676//nucleic acid binding;GO:0043169//cation binding;GO:0003677//DNA binding;GO:0043167//ion binding;GO:0005488//binding	GO:0001503//ossification;GO:0009888//tissue development;GO:0001654//eye development;GO:1903506//regulation of nucleic acid-templated transcription;GO:0048562//embryonic organ morphogenesis;GO:0060173//limb development;GO:0044763//single-organism cellular process;GO:0035107//appendage morphogenesis;GO:0031323//regulation of cellular metabolic process;GO:0048736//appendage development;GO:0072001//r…
ncbi_101789746	1306	3575	11.4133	23.6367	1.05031	8.41858e-30	5.27418e-29	yes	KAT6A	PREDICTED: histone acetyltransferase KAT6A [Anas platyrhynchos]	-	-	-	-	GO:0031981//nuclear lumen;GO:0043234//protein complex;GO:0044451//nucleoplasm part;GO:0043233//organelle lumen;GO:0005654//nucleoplasm;GO:0070775//H3 histone acetyltransferase complex;GO:0005634//nucleus;GO:0044464//cell part;GO:0016604//nuclear body;GO:0043226//organelle;GO:1902494//catalytic complex;GO:0044428//nuclear part;GO:0043231//intracellular membrane-bounded organelle;GO:0032991//macrom…	GO:0016407//acetyltransferase activity;GO:1901363//heterocyclic compound binding;GO:0008080//N-acetyltransferase activity;GO:0046914//transition metal ion binding;GO:0016746//transferase activity, transferring acyl groups;GO:0003676//nucleic acid binding;GO:0097159//organic cyclic compound binding;GO:0005515//protein binding;GO:0090595//acetyl-CoA:L-lysine N6-acetyltransferase;GO:0016410//N-acylt…	GO:0044238//primary metabolic process;GO:2001141//regulation of RNA biosynthetic process;GO:0065007//biological regulation;GO:0044699//single-organism process;GO:0031323//regulation of cellular metabolic process;GO:0048731//system development;GO:0016570//histone modification;GO:0060840//artery development;GO:0032502//developmental process;GO:0048513//animal organ development;GO:0006464//cellular …
ncbi_101789748	168.667	585	3.74667	9.02	1.26752	2.27369e-23	1.11686e-22	yes	MLH1	DNA mismatch repair protein Mlh1, partial [Anas platyrhynchos]	Genetic Information Processing	Replication and repair	ko03460//Fanconi anemia pathway;ko03430//Mismatch repair	K08734	-	-	-
ncbi_101789750	2.33333	15.3333	0.113333	0.54	2.25239	0.0037715	0.00602447	yes	LOC101789750	PREDICTED: F-box only protein 15 isoform X1 [Anas platyrhynchos]	-	-	-	-	-	-	-
ncbi_101789752	1041.33	3917.33	19.9567	56.8867	1.51122	3.59847e-52	4.70218e-51	yes	USP7	ubiquitin carboxyl-terminal hydrolase 7 isoform 1 [Gallus gallus]	Environmental Information Processing	Signal transduction	ko04068//FoxO signaling pathway	K11838	GO:0005622//intracellular;GO:0070013//intracellular organelle lumen;GO:0044444//cytoplasmic part;GO:0044446//intracellular organelle part;GO:0005623//cell;GO:0005654//nucleoplasm;GO:0044422//organelle part;GO:0043231//intracellular membrane-bounded organelle;GO:0005737//cytoplasm;GO:0031974//membrane-enclosed lumen;GO:0016604//nuclear body;GO:0044424//intracellular part;GO:0044464//cell part;GO:0…	GO:0019899//enzyme binding;GO:0004175//endopeptidase activity;GO:0005515//protein binding;GO:0008234//cysteine-type peptidase activity;GO:0036459//thiol-dependent ubiquitinyl hydrolase activity;GO:0070011//peptidase activity, acting on L-amino acid peptides;GO:0044389//ubiquitin-like protein ligase binding;GO:0019783//ubiquitin-like protein-specific protease activity;GO:0003824//catalytic activit…	GO:0051603//proteolysis involved in cellular protein catabolic process;GO:0006725//cellular aromatic compound metabolic process;GO:0032501//multicellular organismal process;GO:0045892//negative regulation of transcription, DNA-templated;GO:0070646//protein modification by small protein removal;GO:0050896//response to stimulus;GO:0044707//single-multicellular organism process;GO:0009889//regulatio…
ncbi_101789753	131	76.6667	20.2567	9.05	-1.16241	9.21821e-05	0.000171683	yes	LOC101789753	PREDICTED: ATP synthase subunit delta, mitochondrial, partial [Anas platyrhynchos]	Metabolism	Global and Overview;Energy metabolism	ko01100//Metabolic pathways;ko00190//Oxidative phosphorylation	K02134	GO:0019866//organelle inner membrane;GO:0044446//intracellular organelle part;GO:0005622//intracellular;GO:0044444//cytoplasmic part;GO:0044455//mitochondrial membrane part;GO:0043234//protein complex;GO:0016469//proton-transporting two-sector ATPase complex;GO:0043231//intracellular membrane-bounded organelle;GO:0031967//organelle envelope;GO:0043229//intracellular organelle;GO:0032991//macromol…	GO:0016817//hydrolase activity, acting on acid anhydrides;GO:0005488//binding;GO:0015075//ion transmembrane transporter activity;GO:0005515//protein binding;GO:0005215//transporter activity;GO:0015077//monovalent inorganic cation transmembrane transporter activity;GO:0022857//transmembrane transporter activity;GO:0022892//substrate-specific transporter activity;GO:0008324//cation transmembrane tr…	GO:0006164//purine nucleotide biosynthetic process;GO:0009123//nucleoside monophosphate metabolic process;GO:1901657//glycosyl compound metabolic process;GO:1901576//organic substance biosynthetic process;GO:1901360//organic cyclic compound metabolic process;GO:0044763//single-organism cellular process;GO:0072522//purine-containing compound biosynthetic process;GO:0019438//aromatic compound biosy…
ncbi_101789755	121.333	78.3333	5.15333	2.5	-1.04358	7.48516e-09	1.86909e-08	yes	MEST	PREDICTED: mesoderm-specific transcript homolog protein, partial [Anas platyrhynchos]	-	-	-	-	-	-	-
ncbi_101789756	25.3333	6.66667	0.776667	0.146667	-2.40475	2.68332e-06	5.63348e-06	yes	SS18L1	PREDICTED: calcium-responsive transactivator isoform X1 [Anas platyrhynchos]	-	-	-	-	GO:0005622//intracellular;GO:0044446//intracellular organelle part;GO:0000779//condensed chromosome, centromeric region;GO:0005694//chromosome;GO:0044464//cell part;GO:0043234//protein complex;GO:0043231//intracellular membrane-bounded organelle;GO:0070603//SWI/SNF superfamily-type complex;GO:0000793//condensed chromosome;GO:0043227//membrane-bounded organelle;GO:0044428//nuclear part;GO:0044427/…	-	GO:0065007//biological regulation;GO:0048666//neuron development;GO:0050793//regulation of developmental process;GO:0032502//developmental process;GO:0031175//neuron projection development;GO:0048699//generation of neurons;GO:0007399//nervous system development;GO:0048731//system development;GO:0071840//cellular component organization or biogenesis;GO:0010769//regulation of cell morphogenesis inv…
ncbi_101789758	98.3333	307.667	4.21	10.0567	1.25626	1.69121e-10	4.67797e-10	yes	ZNF277	PREDICTED: zinc finger protein 277 [Anser cygnoides domesticus]	-	-	-	-	-	GO:0043169//cation binding;GO:0043167//ion binding;GO:0005488//binding	GO:0006979//response to oxidative stress;GO:0051716//cellular response to stimulus;GO:0034614//cellular response to reactive oxygen species;GO:1901700//response to oxygen-containing compound;GO:0050789//regulation of biological process;GO:0065007//biological regulation;GO:0006950//response to stress;GO:0009987//cellular process;GO:0080134//regulation of response to stress;GO:0050896//response to …
ncbi_101789759	57.6667	698.667	0.74	6.94333	3.23003	1.34809e-49	1.63461e-48	yes	MYH7B	PREDICTED: myosin-7B [Anas platyrhynchos]	Cellular Processes;Organismal Systems	Circulatory system;Cellular commiunity	ko04530//Tight junction;ko04261//Adrenergic signaling in cardiomyocytes;ko04260//Cardiac muscle contraction	K17751	GO:0043229//intracellular organelle;GO:0044464//cell part;GO:0015629//actin cytoskeleton;GO:0005623//cell;GO:0043232//intracellular non-membrane-bounded organelle;GO:0005622//intracellular;GO:0043226//organelle;GO:0043228//non-membrane-bounded organelle;GO:0044424//intracellular part;GO:0005856//cytoskeleton	GO:0005488//binding;GO:0001883//purine nucleoside binding;GO:0032550//purine ribonucleoside binding;GO:1901363//heterocyclic compound binding;GO:0032549//ribonucleoside binding;GO:0097159//organic cyclic compound binding;GO:0097367//carbohydrate derivative binding;GO:0001882//nucleoside binding;GO:0036094//small molecule binding	-
ncbi_101789764	2168.67	1004.33	27.6167	9.68333	-1.51196	3.80521e-59	6.01938e-58	yes	LARGE	PREDICTED: glycosyltransferase-like protein LARGE1 [Anas platyrhynchos]	-	-	-	-	-	GO:0016740//transferase activity;GO:0003824//catalytic activity	GO:0065008//regulation of biological quality;GO:0044699//single-organism process;GO:0019725//cellular homeostasis;GO:0009987//cellular process;GO:0042592//homeostatic process;GO:0065007//biological regulation;GO:0044763//single-organism cellular process
ncbi_101789766	19.3333	962.333	0.61	23.2067	5.24959	4.54401e-159	5.24217e-157	yes	LOC101789766	PREDICTED: LOW QUALITY PROTEIN: excitatory amino acid transporter 4-like [Anas platyrhynchos]	-	-	-	-	GO:0044424//intracellular part;GO:0043227//membrane-bounded organelle;GO:0044425//membrane part;GO:0005623//cell;GO:0043226//organelle;GO:0031224//intrinsic component of membrane;GO:0005622//intracellular;GO:0016020//membrane;GO:0044464//cell part;GO:0043229//intracellular organelle;GO:0043231//intracellular membrane-bounded organelle	GO:0022892//substrate-specific transporter activity;GO:0005310//dicarboxylic acid transmembrane transporter activity;GO:0008509//anion transmembrane transporter activity;GO:0015075//ion transmembrane transporter activity;GO:0022857//transmembrane transporter activity;GO:0022891//substrate-specific transmembrane transporter activity;GO:0008514//organic anion transmembrane transporter activity;GO:0…	GO:0044699//single-organism process;GO:0051179//localization;GO:0015800//acidic amino acid transport;GO:0046942//carboxylic acid transport;GO:0071702//organic substance transport;GO:1902578//single-organism localization;GO:0006820//anion transport;GO:0015849//organic acid transport;GO:0015807//L-amino acid transport;GO:0071705//nitrogen compound transport;GO:0006835//dicarboxylic acid transport;G…
ncbi_101789772	2.33333	21	0.11	0.81	2.88042	7.11571e-05	0.000133806	yes	LOC101789772	PREDICTED: tubulin polyglutamylase TTLL6 [Anas platyrhynchos]	-	-	-	-	-	-	-
ncbi_101789773	49.6667	346.333	0.596667	2.80333	2.23215	6.49766e-35	4.87884e-34	yes	AFF2	PREDICTED: AF4/FMR2 family member 2 isoform X6 [Anas platyrhynchos]	-	-	-	-	-	-	-
ncbi_101789777	5.66667	179	0.176667	4.36333	4.62633	6.11159e-48	7.0255e-47	yes	CARD9	PREDICTED: caspase recruitment domain-containing protein 9 isoform X1 [Anas platyrhynchos]	Organismal Systems	Immune system	ko04621//NOD-like receptor signaling pathway	K12794	-	GO:0046983//protein dimerization activity;GO:0005515//protein binding;GO:0005488//binding;GO:0019904//protein domain specific binding	GO:0050896//response to stimulus;GO:0060255//regulation of macromolecule metabolic process;GO:0070304//positive regulation of stress-activated protein kinase signaling cascade;GO:0031349//positive regulation of defense response;GO:0042742//defense response to bacterium;GO:0006952//defense response;GO:1901698//response to nitrogen compound;GO:0048522//positive regulation of cellular process;GO:000…
ncbi_101789778	17.3333	0.666667	0.566667	0.0133333	-5.40939	2.9037e-05	5.64489e-05	yes	FMOD	PREDICTED: fibromodulin [Anas platyrhynchos]	-	-	-	-	GO:0044421//extracellular region part;GO:0005576//extracellular region	-	-
ncbi_101789780	0.666667	37.3333	0.00666667	0.36	5.75489	3.72404e-08	8.88697e-08	yes	OTOF	PREDICTED: otoferlin isoform X1 [Meleagris gallopavo]	-	-	-	-	GO:0044425//membrane part;GO:0031224//intrinsic component of membrane;GO:0016020//membrane	GO:0005515//protein binding;GO:0032403//protein complex binding;GO:0005488//binding;GO:0044877//macromolecular complex binding	GO:0032940//secretion by cell;GO:0044765//single-organism transport;GO:0046903//secretion;GO:0051649//establishment of localization in cell;GO:0006810//transport;GO:0051641//cellular localization;GO:1902578//single-organism localization;GO:0051234//establishment of localization;GO:0044763//single-organism cellular process;GO:0051179//localization;GO:0009987//cellular process;GO:0016192//vesicle-m…
ncbi_101789781	959	468	37.3933	13.9167	-1.42597	1.204e-40	1.09124e-39	yes	RABEPK	PREDICTED: rab9 effector protein with kelch motifs, partial [Anas platyrhynchos]	-	-	-	-	GO:0043227//membrane-bounded organelle;GO:0043226//organelle	-	-
ncbi_101789783	25.6667	6	0.46	0.0833333	-2.46467	2.05313e-08	4.98348e-08	yes	FTCD	PREDICTED: formimidoyltransferase-cyclodeaminase [Anas platyrhynchos]	Metabolism	Metabolism of cofactors and vitamins;Global and Overview;Amino acid metabolism	ko01100//Metabolic pathways;ko00340//Histidine metabolism;ko00670//One carbon pool by folate	K13990	GO:0044424//intracellular part;GO:0043231//intracellular membrane-bounded organelle;GO:0005623//cell;GO:0043227//membrane-bounded organelle;GO:0043229//intracellular organelle;GO:0043226//organelle;GO:0044464//cell part;GO:0005622//intracellular	GO:0031406//carboxylic acid binding;GO:0043168//anion binding;GO:0043167//ion binding;GO:0043177//organic acid binding;GO:0005488//binding;GO:0036094//small molecule binding;GO:0003824//catalytic activity;GO:0016597//amino acid binding	GO:0008152//metabolic process
ncbi_101789795	683	256	44.3033	12.3533	-1.84251	1.77122e-44	1.8221e-43	yes	DNPEP	Aspartyl aminopeptidase, partial [Anas platyrhynchos]	-	-	-	-	-	-	-
ncbi_101789808	1861	1213.33	98.6733	48.77	-1.01667	5.56416e-24	2.79871e-23	yes	LOC101789808	PREDICTED: bcl-2-like protein 13, partial [Anas platyrhynchos]	-	-	-	-	-	-	-
ncbi_101789809	151	625.667	5.74333	17.4233	1.60106	5.62688e-22	2.60774e-21	yes	SMOX	PREDICTED: spermine oxidase [Anas platyrhynchos]	Metabolism	Metabolism of other amino acids;Amino acid metabolism	ko00330//Arginine and proline metabolism;ko00410//beta-Alanine metabolism	K12259	-	GO:0016647//oxidoreductase activity, acting on the CH-NH group of donors, oxygen as acceptor;GO:0003824//catalytic activity;GO:0016491//oxidoreductase activity;GO:0016645//oxidoreductase activity, acting on the CH-NH group of donors	GO:0044710//single-organism metabolic process;GO:0006576//cellular biogenic amine metabolic process;GO:0006807//nitrogen compound metabolic process;GO:0008152//metabolic process;GO:0009308//amine metabolic process;GO:0009987//cellular process;GO:0044699//single-organism process;GO:0044106//cellular amine metabolic process;GO:0006595//polyamine metabolic process;GO:1901564//organonitrogen compound…
ncbi_101789812	415.667	108.667	11.2567	2.27333	-2.3079	7.29667e-46	7.84651e-45	yes	PAK7	PREDICTED: serine/threonine-protein kinase PAK 7 [Anas platyrhynchos]	Cellular Processes;Environmental Information Processing	Signal transduction;Cellular commiunity;Cell motility	ko04510//Focal adhesion;ko04810//Regulation of actin cytoskeleton;ko04012//ErbB signaling pathway	K05736	GO:0005622//intracellular;GO:0043231//intracellular membrane-bounded organelle;GO:0043229//intracellular organelle;GO:0044424//intracellular part;GO:0005623//cell;GO:0043226//organelle;GO:0044464//cell part;GO:0043227//membrane-bounded organelle	GO:1901363//heterocyclic compound binding;GO:0032549//ribonucleoside binding;GO:0016773//phosphotransferase activity, alcohol group as acceptor;GO:0097159//organic cyclic compound binding;GO:0001882//nucleoside binding;GO:0001883//purine nucleoside binding;GO:0097367//carbohydrate derivative binding;GO:0032550//purine ribonucleoside binding;GO:0016772//transferase activity, transferring phosphoru…	GO:0044699//single-organism process;GO:0044708//single-organism behavior;GO:0032501//multicellular organismal process;GO:0040007//growth;GO:0043412//macromolecule modification;GO:0007165//signal transduction;GO:0050794//regulation of cellular process;GO:0044700//single organism signaling;GO:0006915//apoptotic process;GO:0007610//behavior;GO:0050789//regulation of biological process;GO:0016265//de…
ncbi_101789813	15157.3	6426.33	333.943	105.917	-1.65667	3.96445e-82	1.09266e-80	yes	ACTR1A	PREDICTED: alpha-centractin, partial [Anas platyrhynchos]	-	-	-	-	GO:0043228//non-membrane-bounded organelle;GO:0015630//microtubule cytoskeleton;GO:0043232//intracellular non-membrane-bounded organelle;GO:0005856//cytoskeleton;GO:0044464//cell part;GO:0043229//intracellular organelle;GO:0005815//microtubule organizing center;GO:0044422//organelle part;GO:0005622//intracellular;GO:0044430//cytoskeletal part;GO:0005623//cell;GO:0044446//intracellular organelle p…	GO:0097367//carbohydrate derivative binding;GO:0097159//organic cyclic compound binding;GO:0032549//ribonucleoside binding;GO:0001883//purine nucleoside binding;GO:0036094//small molecule binding;GO:0005488//binding;GO:0032550//purine ribonucleoside binding;GO:1901363//heterocyclic compound binding;GO:0001882//nucleoside binding	-
ncbi_101789817	496	1608.33	11.16	27.2167	1.28615	9.34532e-30	5.83691e-29	yes	ENC1	PREDICTED: ectoderm-neural cortex protein 1 [Anas platyrhynchos]	-	-	-	-	GO:0043234//protein complex;GO:0032991//macromolecular complex;GO:0031461//cullin-RING ubiquitin ligase complex;GO:0000151//ubiquitin ligase complex;GO:0005622//intracellular;GO:1902494//catalytic complex;GO:0044424//intracellular part;GO:1990234//transferase complex;GO:0044464//cell part;GO:0005623//cell	-	GO:0044260//cellular macromolecule metabolic process;GO:0009987//cellular process;GO:0060255//regulation of macromolecule metabolic process;GO:0051246//regulation of protein metabolic process;GO:0019538//protein metabolic process;GO:0032268//regulation of cellular protein metabolic process;GO:0044265//cellular macromolecule catabolic process;GO:0065007//biological regulation;GO:0070647//protein m…
ncbi_101789818	69.6667	1463	1.28333	20.1433	3.97233	1.00975e-174	1.4059e-172	yes	ZNF185	PREDICTED: zinc finger protein 185 isoform X1 [Anas platyrhynchos]	-	-	-	-	-	-	-
ncbi_101789820	357.79	109.433	44.9667	10.5	-2.09847	1.21126e-20	5.32761e-20	yes	LOC101789820	PREDICTED: histone H2B 1/2/3/4/6-like isoform X2 [Anas platyrhynchos]	-	-	-	-	-	-	-
ncbi_101789821	4914.33	2055.67	268.44	86.5167	-1.63355	7.98172e-63	1.39516e-61	yes	METRNL	PREDICTED: meteorin-like protein, partial [Anas platyrhynchos]	-	-	-	-	GO:0031982//vesicle;GO:0031988//membrane-bounded vesicle;GO:0043226//organelle;GO:0044421//extracellular region part;GO:0005576//extracellular region;GO:0043227//membrane-bounded organelle	-	GO:0045597//positive regulation of cell differentiation;GO:0050794//regulation of cellular process;GO:0050789//regulation of biological process;GO:0048522//positive regulation of cellular process;GO:0032844//regulation of homeostatic process;GO:0050896//response to stimulus;GO:0048519//negative regulation of biological process;GO:0051094//positive regulation of developmental process;GO:0080134//r…
ncbi_101789823	3.33333	26.6667	0.426667	2.43	2.50978	8.44285e-07	1.83873e-06	yes	FKBP1B	PREDICTED: peptidyl-prolyl cis-trans isomerase FKBP1B-like [Mesitornis unicolor]	-	-	-	-	GO:0043292//contractile fiber;GO:0031674//I band;GO:0012505//endomembrane system;GO:0044446//intracellular organelle part;GO:0044449//contractile fiber part;GO:0034702//ion channel complex;GO:0043228//non-membrane-bounded organelle;GO:0032991//macromolecular complex;GO:0044425//membrane part;GO:0043227//membrane-bounded organelle;GO:0005623//cell;GO:0043231//intracellular membrane-bounded organel…	GO:0005527//macrolide binding;GO:1901363//heterocyclic compound binding;GO:0098772//molecular function regulator;GO:0005488//binding;GO:0005246//calcium channel regulator activity;GO:0016859//cis-trans isomerase activity;GO:0005515//protein binding;GO:0016247//channel regulator activity;GO:0016853//isomerase activity;GO:0008144//drug binding;GO:0003824//catalytic activity;GO:0097159//organic cycl…	GO:0051174//regulation of phosphorus metabolic process;GO:1904062//regulation of cation transmembrane transport;GO:0050848//regulation of calcium-mediated signaling;GO:0044699//single-organism process;GO:0009987//cellular process;GO:0032846//positive regulation of homeostatic process;GO:0009966//regulation of signal transduction;GO:0032409//regulation of transporter activity;GO:0010033//response …
ncbi_101789824	0	5.33333	0.001	0.0666667	6.05889	0.00069238	0.00119243	yes	LOC101789824	PREDICTED: coiled-coil domain-containing protein 141 [Anas platyrhynchos]	-	-	-	-	GO:0005815//microtubule organizing center;GO:0044430//cytoskeletal part;GO:0044446//intracellular organelle part;GO:0043232//intracellular non-membrane-bounded organelle;GO:0044422//organelle part;GO:0005623//cell;GO:0005856//cytoskeleton;GO:0015630//microtubule cytoskeleton;GO:0043229//intracellular organelle;GO:0005622//intracellular;GO:0044424//intracellular part;GO:0044464//cell part;GO:00432…	-	GO:0060322//head development;GO:0007417//central nervous system development;GO:0051674//localization of cell;GO:0021537//telencephalon development;GO:0032502//developmental process;GO:0051640//organelle localization;GO:0021987//cerebral cortex development;GO:0022029//telencephalon cell migration;GO:0040011//locomotion;GO:0016477//cell migration;GO:0048731//system development;GO:0051641//cellular …
ncbi_101789826	1.66667	42.6667	0.0933333	1.90333	4.34999	2.57714e-12	7.85939e-12	yes	CLIC6	PREDICTED: chloride intracellular channel protein 6 [Meleagris gallopavo]	-	-	-	-	GO:0032991//macromolecular complex;GO:1990351//transporter complex;GO:0044464//cell part;GO:0044425//membrane part;GO:0031224//intrinsic component of membrane;GO:0005622//intracellular;GO:1902495//transmembrane transporter complex;GO:0034702//ion channel complex;GO:0098796//membrane protein complex;GO:0031988//membrane-bounded vesicle;GO:0016021//integral component of membrane;GO:0016020//membran…	GO:0005216//ion channel activity;GO:0001664//G-protein coupled receptor binding;GO:0005253//anion channel activity;GO:0015267//channel activity;GO:0015075//ion transmembrane transporter activity;GO:0022892//substrate-specific transporter activity;GO:0005515//protein binding;GO:0008509//anion transmembrane transporter activity;GO:0022891//substrate-specific transmembrane transporter activity;GO:00…	GO:0051234//establishment of localization;GO:0006821//chloride transport;GO:0009987//cellular process;GO:0034220//ion transmembrane transport;GO:0044699//single-organism process;GO:0006811//ion transport;GO:0006820//anion transport;GO:0015698//inorganic anion transport;GO:0044765//single-organism transport;GO:0006810//transport;GO:0055085//transmembrane transport;GO:0051179//localization;GO:00447…
ncbi_101789828	4949.38	3072.65	146.46	69.3467	-1.07861	6.99596e-39	5.97524e-38	yes	LOC101789828	PREDICTED: LOW QUALITY PROTEIN: alanine--tRNA ligase, cytoplasmic-like [Anas platyrhynchos]	Genetic Information Processing	Translation	ko00970//Aminoacyl-tRNA biosynthesis	K01872	GO:0031982//vesicle;GO:0043226//organelle;GO:0043227//membrane-bounded organelle;GO:0044464//cell part;GO:0005623//cell;GO:0044424//intracellular part;GO:0031988//membrane-bounded vesicle;GO:0005622//intracellular	GO:0004812//aminoacyl-tRNA ligase activity;GO:1901363//heterocyclic compound binding;GO:0016788//hydrolase activity, acting on ester bonds;GO:0003676//nucleic acid binding;GO:0043169//cation binding;GO:0016875//ligase activity, forming carbon-oxygen bonds;GO:0016876//ligase activity, forming aminoacyl-tRNA and related compounds;GO:0005488//binding;GO:0043167//ion binding;GO:0032549//ribonucleosid…	GO:0034470//ncRNA processing;GO:0016070//RNA metabolic process;GO:0006950//response to stress;GO:0043069//negative regulation of programmed cell death;GO:0042981//regulation of apoptotic process;GO:0009059//macromolecule biosynthetic process;GO:0019752//carboxylic acid metabolic process;GO:0043603//cellular amide metabolic process;GO:0006986//response to unfolded protein;GO:0044237//cellular meta…
ncbi_101789829	451.92	1397.59	4.19667	9.77	1.21911	1.5138e-32	1.04574e-31	yes	USP32	PREDICTED: LOW QUALITY PROTEIN: ubiquitin carboxyl-terminal hydrolase 32 [Anas platyrhynchos]	-	-	-	-	-	-	-
ncbi_101789834	1439.33	3933.33	31.85	66.4733	1.06148	3.69092e-28	2.17641e-27	yes	CLINT1	PREDICTED: clathrin interactor 1 [Anas platyrhynchos]	-	-	-	-	-	-	-
ncbi_101789835	1795.33	1044.33	68.9233	30.21	-1.18997	8.30468e-38	6.86784e-37	yes	GGA1	PREDICTED: LOW QUALITY PROTEIN: ADP-ribosylation factor-binding protein GGA1 [Anas platyrhynchos]	Cellular Processes	Transport and catabolism	ko04142//Lysosome	K12404	GO:0044424//intracellular part;GO:0043234//protein complex;GO:0005623//cell;GO:0005622//intracellular;GO:0044425//membrane part;GO:0044444//cytoplasmic part;GO:0016020//membrane;GO:0005737//cytoplasm;GO:0030119//AP-type membrane coat adaptor complex;GO:0030117//membrane coat;GO:0032991//macromolecular complex;GO:0048475//coated membrane;GO:0098796//membrane protein complex;GO:0044464//cell part	-	GO:0051179//localization;GO:0006810//transport;GO:0051234//establishment of localization
ncbi_101789837	6	3.66667	0.193333	0.0866667	-1.15754	0.0289533	0.0414892	yes	DOK7	PREDICTED: protein Dok-7 [Anas platyrhynchos]	-	-	-	-	GO:0045202//synapse	GO:0008289//lipid binding;GO:0043168//anion binding;GO:0019900//kinase binding;GO:0043167//ion binding;GO:0019899//enzyme binding;GO:0005515//protein binding;GO:0005543//phospholipid binding;GO:0005488//binding;GO:0005102//receptor binding	GO:0042327//positive regulation of phosphorylation;GO:0051347//positive regulation of transferase activity;GO:0042325//regulation of phosphorylation;GO:0044802//single-organism membrane organization;GO:0045859//regulation of protein kinase activity;GO:0051338//regulation of transferase activity;GO:0070727//cellular macromolecule localization;GO:0019222//regulation of metabolic process;GO:0051641/…
ncbi_101789840	24.6667	143.667	1.24333	5.61667	2.1755	1.73562e-14	5.88042e-14	yes	LOC101789840	PREDICTED: protocadherin Fat 4 [Anas platyrhynchos]	-	-	-	-	-	-	-
ncbi_101789844	1563.33	682.333	126.35	42.2233	-1.58131	4.0341e-55	5.70532e-54	yes	LOC101789844	PREDICTED: kinetochore-associated protein DSN1 homolog, partial [Anas platyrhynchos]	-	-	-	-	-	-	GO:0009987//cellular process;GO:0044763//single-organism cellular process;GO:0044699//single-organism process
ncbi_101789847	1583.33	1000	18.81	8.92667	-1.07531	3.29895e-28	1.946e-27	yes	FZR1	PREDICTED: fizzy-related protein homolog isoform X3 [Melopsittacus undulatus]	Cellular Processes;Genetic Information Processing;Organismal Systems	Folding, sorting and degradation;Endocrine system;Cell growth and death	ko04120//Ubiquitin mediated proteolysis;ko04110//Cell cycle;ko04914//Progesterone-mediated oocyte maturation	K03364	GO:0044422//organelle part;GO:0000151//ubiquitin ligase complex;GO:0044464//cell part;GO:0044446//intracellular organelle part;GO:0000152//nuclear ubiquitin ligase complex;GO:0043227//membrane-bounded organelle;GO:0016020//membrane;GO:0031090//organelle membrane;GO:0043231//intracellular membrane-bounded organelle;GO:0043229//intracellular organelle;GO:1990234//transferase complex;GO:0043226//org…	-	GO:0048523//negative regulation of cellular process;GO:0051351//positive regulation of ligase activity;GO:0071840//cellular component organization or biogenesis;GO:0051347//positive regulation of transferase activity;GO:0022414//reproductive process;GO:0007275//multicellular organism development;GO:1901575//organic substance catabolic process;GO:0051716//cellular response to stimulus;GO:0048285//…
ncbi_101789850	10.3333	0	0.156667	0.001	-7.29155	5.80422e-08	1.36892e-07	yes	RADIL	PREDICTED: LOW QUALITY PROTEIN: ras-associating and dilute domain-containing protein [Anas platyrhynchos]	-	-	-	-	-	-	GO:0009987//cellular process;GO:0044699//single-organism process;GO:0044763//single-organism cellular process
ncbi_101789851	0	24	0.001	1.15333	10.1716	7.74641e-14	2.54707e-13	yes	LOC101789851	PREDICTED: G-protein coupled receptor 183-like [Anas platyrhynchos]	-	-	-	-	-	-	-
ncbi_101789852	6.33333	29	0.16	0.586667	1.87447	0.000293204	0.000523343	yes	LOC101789852	Macrophage mannose receptor 1, partial [Ophiophagus hannah]	-	-	-	-	-	-	-
ncbi_101789855	1.66667	10.3333	0.05	0.216667	2.11548	0.00174512	0.00289349	yes	GPD1	PREDICTED: glycerol-3-phosphate dehydrogenase [NAD(+)], cytoplasmic [Anas platyrhynchos]	Metabolism	Global and Overview;Lipid metabolism	ko01110//Biosynthesis of secondary metabolites;ko00564//Glycerophospholipid metabolism	K00006	GO:0031982//vesicle;GO:0044424//intracellular part;GO:0043226//organelle;GO:0005622//intracellular;GO:0044464//cell part;GO:0043231//intracellular membrane-bounded organelle;GO:0043229//intracellular organelle;GO:0043227//membrane-bounded organelle;GO:0031988//membrane-bounded vesicle;GO:0005737//cytoplasm;GO:0005623//cell;GO:0044444//cytoplasmic part	GO:0003824//catalytic activity;GO:1901363//heterocyclic compound binding;GO:0016491//oxidoreductase activity;GO:0036094//small molecule binding;GO:0000166//nucleotide binding;GO:0097159//organic cyclic compound binding;GO:1901265//nucleoside phosphate binding;GO:0005515//protein binding;GO:0005488//binding;GO:0046983//protein dimerization activity;GO:0048037//cofactor binding;GO:0016614//oxidored…	GO:0051193//regulation of cofactor metabolic process;GO:0006109//regulation of carbohydrate metabolic process;GO:0044723//single-organism carbohydrate metabolic process;GO:0046907//intracellular transport;GO:0044237//cellular metabolic process;GO:0005975//carbohydrate metabolic process;GO:0051179//localization;GO:0042325//regulation of phosphorylation;GO:0019220//regulation of phosphate metabolic…
ncbi_101789857	2425	1078	39.7933	13.32	-1.57893	1.97116e-63	3.49848e-62	yes	LOC101789857	PREDICTED: D-glucuronyl C5-epimerase [Anas platyrhynchos]	Metabolism	Global and Overview;Glycan biosynthesis and metabolism	ko01100//Metabolic pathways;ko00534//Glycosaminoglycan biosynthesis - heparan sulfate / heparin	K01793	GO:0016020//membrane;GO:0031224//intrinsic component of membrane;GO:0044425//membrane part	GO:0016854//racemase and epimerase activity;GO:0016853//isomerase activity;GO:0016857//racemase and epimerase activity, acting on carbohydrates and derivatives;GO:0003824//catalytic activity	GO:1901564//organonitrogen compound metabolic process;GO:0006807//nitrogen compound metabolic process;GO:1901576//organic substance biosynthetic process;GO:1901135//carbohydrate derivative metabolic process;GO:0044710//single-organism metabolic process;GO:0009059//macromolecule biosynthetic process;GO:0044711//single-organism biosynthetic process;GO:0006022//aminoglycan metabolic process;GO:19015…
ncbi_101789859	0	950.333	0.001	27.5467	14.7496	6.45588e-170	8.54663e-168	yes	IRF6	PREDICTED: interferon regulatory factor 6 [Anas platyrhynchos]	-	-	-	-	GO:0005622//intracellular;GO:0043226//organelle;GO:0031988//membrane-bounded vesicle;GO:0043227//membrane-bounded organelle;GO:0044464//cell part;GO:0044424//intracellular part;GO:0031982//vesicle;GO:0005623//cell	GO:0097159//organic cyclic compound binding;GO:1901363//heterocyclic compound binding;GO:0001071//nucleic acid binding transcription factor activity;GO:0003676//nucleic acid binding;GO:0005488//binding	GO:0022402//cell cycle process;GO:0051171//regulation of nitrogen compound metabolic process;GO:0019222//regulation of metabolic process;GO:1903506//regulation of nucleic acid-templated transcription;GO:0030154//cell differentiation;GO:0080090//regulation of primary metabolic process;GO:0048856//anatomical structure development;GO:0044707//single-multicellular organism process;GO:0031326//regulat…
ncbi_101789861	481.667	3688	15.1633	87.7767	2.53325	2.4656e-132	1.83511e-130	yes	CD82	PREDICTED: CD82 antigen [Anas platyrhynchos]	Cellular Processes	Cell growth and death	ko04115//p53 signaling pathway	K06509	-	-	-
ncbi_101789862	132.667	1803	2.95333	29.2567	3.30835	2.0302e-136	1.63133e-134	yes	LCP1	PREDICTED: plastin-2 [Anas platyrhynchos]	-	-	-	-	GO:0030054//cell junction;GO:0043227//membrane-bounded organelle;GO:0071944//cell periphery;GO:0031982//vesicle;GO:0005886//plasma membrane;GO:0005737//cytoplasm;GO:0030055//cell-substrate junction;GO:0044421//extracellular region part;GO:0043226//organelle;GO:0031988//membrane-bounded vesicle;GO:0044430//cytoskeletal part;GO:0005856//cytoskeleton;GO:0044425//membrane part;GO:0005924//cell-substr…	GO:0003779//actin binding;GO:0043169//cation binding;GO:0046872//metal ion binding;GO:0008092//cytoskeletal protein binding;GO:0005488//binding;GO:0005515//protein binding;GO:0043167//ion binding	GO:0032386//regulation of intracellular transport;GO:0002366//leukocyte activation involved in immune response;GO:0002376//immune system process;GO:0032879//regulation of localization;GO:0023052//signaling;GO:0044085//cellular component biogenesis;GO:0002252//immune effector process;GO:0022607//cellular component assembly;GO:0050794//regulation of cellular process;GO:0051716//cellular response to…
ncbi_101789866	24.3333	12	5.82	2.34333	-1.31246	0.00980355	0.0149473	yes	MTFP1	Mitochondrial 18 kDa protein, partial [Anas platyrhynchos]	-	-	-	-	GO:0044446//intracellular organelle part;GO:0044424//intracellular part;GO:0031975//envelope;GO:0031090//organelle membrane;GO:0044464//cell part;GO:0031967//organelle envelope;GO:0044422//organelle part;GO:0016020//membrane;GO:0043229//intracellular organelle;GO:0043226//organelle;GO:0005623//cell;GO:0005622//intracellular;GO:0043227//membrane-bounded organelle;GO:0019866//organelle inner membra…	-	-
ncbi_101789868	176.333	856.333	4.23667	15.0233	1.8262	6.77097e-30	4.25517e-29	yes	PXK	PX domain-containing protein kinase-like, partial [Cariama cristata]	-	-	-	-	-	-	-
ncbi_101789877	543.667	349.333	16.7133	8.02667	-1.05813	8.61885e-16	3.10167e-15	yes	LOC101789877	PREDICTED: F-box/WD repeat-containing protein 7 isoform X1 [Anas platyrhynchos]	Genetic Information Processing	Folding, sorting and degradation	ko04120//Ubiquitin mediated proteolysis	K10260	-	-	-
ncbi_101789878	0.333333	4	0.00666667	0.0433333	2.70044	0.00648876	0.0101022	yes	CCR7	PREDICTED: C-C chemokine receptor type 7 [Anas platyrhynchos]	Environmental Information Processing	Signaling molecules and interaction	ko04060//Cytokine-cytokine receptor interaction	K04182	GO:0031224//intrinsic component of membrane;GO:0016020//membrane;GO:0044425//membrane part;GO:0044459//plasma membrane part;GO:0071944//cell periphery;GO:0044464//cell part;GO:0005623//cell;GO:0005886//plasma membrane	GO:0038023//signaling receptor activity;GO:0005488//binding;GO:0019955//cytokine binding;GO:0004950//chemokine receptor activity;GO:0004896//cytokine receptor activity;GO:0001637//G-protein coupled chemoattractant receptor activity;GO:0019956//chemokine binding;GO:0005515//protein binding;GO:0016493//C-C chemokine receptor activity;GO:0004930//G-protein coupled receptor activity;GO:0019957//C-C c…	GO:0009988//cell-cell recognition;GO:0002682//regulation of immune system process;GO:0032502//developmental process;GO:0048584//positive regulation of response to stimulus;GO:0045321//leukocyte activation;GO:0002675//positive regulation of acute inflammatory response;GO:0002864//regulation of acute inflammatory response to antigenic stimulus;GO:0048731//system development;GO:0001775//cell activat…
ncbi_101789881	21.3333	4	0.993333	0.153333	-2.69561	7.63351e-09	1.90407e-08	yes	LOC101789881	PREDICTED: RING finger protein 223 isoform X1 [Anas platyrhynchos]	-	-	-	-	-	GO:0043169//cation binding;GO:0043167//ion binding;GO:0005488//binding	-
ncbi_101789882	673.667	341.667	47.8833	17.8733	-1.42171	9.0009e-24	4.49934e-23	yes	LOC101789882	PREDICTED: E3 ubiquitin-protein ligase RNF115, partial [Anas platyrhynchos]	-	-	-	-	GO:0044424//intracellular part;GO:0005622//intracellular;GO:0005623//cell;GO:0005737//cytoplasm;GO:0044444//cytoplasmic part;GO:0044464//cell part	GO:0019787//ubiquitin-like protein transferase activity;GO:0043169//cation binding;GO:0043167//ion binding;GO:0046872//metal ion binding;GO:0016740//transferase activity;GO:0005488//binding;GO:0003824//catalytic activity;GO:0046914//transition metal ion binding;GO:0004842//ubiquitin-protein transferase activity	GO:0065007//biological regulation;GO:0009056//catabolic process;GO:0023051//regulation of signaling;GO:0044238//primary metabolic process;GO:1901184//regulation of ERBB signaling pathway;GO:0051603//proteolysis involved in cellular protein catabolic process;GO:0071704//organic substance metabolic process;GO:0009966//regulation of signal transduction;GO:0044260//cellular macromolecule metabolic pr…
ncbi_101789884	109.333	10.6667	2.15667	0.16	-3.75266	3.91207e-40	3.48121e-39	yes	RASGRF1	PREDICTED: ras-specific guanine nucleotide-releasing factor 1 isoform X1 [Anser cygnoides domesticus]	Environmental Information Processing;Cellular Processes	Cellular commiunity;Signal transduction	ko04010//MAPK signaling pathway;ko04510//Focal adhesion	K04349	GO:0005623//cell;GO:0043005//neuron projection;GO:0044424//intracellular part;GO:0097458//neuron part;GO:0005622//intracellular;GO:0005737//cytoplasm;GO:0042995//cell projection;GO:0044444//cytoplasmic part;GO:0044464//cell part	GO:0005515//protein binding;GO:0098772//molecular function regulator;GO:0005102//receptor binding;GO:0005088//Ras guanyl-nucleotide exchange factor activity;GO:0005085//guanyl-nucleotide exchange factor activity;GO:0005488//binding	GO:0050794//regulation of cellular process;GO:0048167//regulation of synaptic plasticity;GO:0010469//regulation of receptor activity;GO:0016043//cellular component organization;GO:0065009//regulation of molecular function;GO:0065007//biological regulation;GO:0050789//regulation of biological process;GO:0009987//cellular process;GO:0051336//regulation of hydrolase activity;GO:0050803//regulation o…
ncbi_101789885	5831.16	2948	830.863	318.887	-1.38157	1.78175e-42	1.71803e-41	yes	LOC101789885	PREDICTED: 60S ribosomal protein L19 [Columba livia]	Genetic Information Processing	Translation	ko03010//Ribosome	K02885	GO:0005622//intracellular;GO:0005840//ribosome;GO:0005924//cell-substrate adherens junction;GO:0032991//macromolecular complex;GO:0030054//cell junction;GO:0043228//non-membrane-bounded organelle;GO:0044424//intracellular part;GO:0043229//intracellular organelle;GO:0043226//organelle;GO:0044464//cell part;GO:0005912//adherens junction;GO:0043232//intracellular non-membrane-bounded organelle;GO:00…	GO:0003676//nucleic acid binding;GO:0097159//organic cyclic compound binding;GO:0003723//RNA binding;GO:0005488//binding;GO:1901363//heterocyclic compound binding;GO:0005198//structural molecule activity	GO:1901575//organic substance catabolic process;GO:0044248//cellular catabolic process;GO:0043170//macromolecule metabolic process;GO:0000956//nuclear-transcribed mRNA catabolic process;GO:0046907//intracellular transport;GO:0043043//peptide biosynthetic process;GO:0034641//cellular nitrogen compound metabolic process;GO:1901564//organonitrogen compound metabolic process;GO:0006412//translation;G…
ncbi_101789886	974.667	3298.33	18.3567	47.44	1.3698	5.08836e-43	4.99891e-42	yes	RBM26	PREDICTED: RNA-binding protein 26 isoform X1 [Anser cygnoides domesticus]	-	-	-	-	-	GO:0097159//organic cyclic compound binding;GO:0005488//binding;GO:0003676//nucleic acid binding;GO:0043167//ion binding;GO:0043169//cation binding;GO:1901363//heterocyclic compound binding	GO:0006725//cellular aromatic compound metabolic process;GO:0010467//gene expression;GO:0090304//nucleic acid metabolic process;GO:0044238//primary metabolic process;GO:0043170//macromolecule metabolic process;GO:0006807//nitrogen compound metabolic process;GO:1901360//organic cyclic compound metabolic process;GO:0006139//nucleobase-containing compound metabolic process;GO:0016070//RNA metabolic …
ncbi_101789887	90.6667	402.333	0.846667	2.94333	1.79758	3.99021e-16	1.45608e-15	yes	CDPF1	PREDICTED: cysteine-rich DPF motif domain-containing protein 1 [Anas platyrhynchos]	-	-	-	-	-	-	-
ncbi_101789888	498.667	2822.67	9.65	41.3133	2.09801	5.44471e-107	2.5864e-105	yes	NAPG	PREDICTED: gamma-soluble NSF attachment protein [Balearica regulorum gibbericeps]	-	-	-	-	-	-	-
ncbi_101789889	8.33333	39	0.433333	1.53333	1.82312	1.04015e-05	2.08896e-05	yes	JAM2	PREDICTED: junctional adhesion molecule B [Anas platyrhynchos]	Environmental Information Processing;Cellular Processes	Signaling molecules and interaction;Cellular commiunity	ko04530//Tight junction;ko04514//Cell adhesion molecules (CAMs)	K06735	-	GO:0005488//binding;GO:0046983//protein dimerization activity;GO:0005515//protein binding	-
ncbi_101789890	345	192	12.4033	5.06	-1.29352	1.38276e-14	4.70862e-14	yes	RNMTL1	PREDICTED: rRNA methyltransferase 3, mitochondrial, partial [Anas platyrhynchos]	-	-	-	-	GO:0043229//intracellular organelle;GO:0043226//organelle;GO:0005622//intracellular;GO:0044424//intracellular part;GO:0043231//intracellular membrane-bounded organelle;GO:0044464//cell part;GO:0043227//membrane-bounded organelle;GO:0005623//cell	GO:0003824//catalytic activity;GO:0097159//organic cyclic compound binding;GO:1901363//heterocyclic compound binding;GO:0008168//methyltransferase activity;GO:0016740//transferase activity;GO:0016741//transferase activity, transferring one-carbon groups;GO:0005488//binding;GO:0003676//nucleic acid binding;GO:0003723//RNA binding	GO:0043170//macromolecule metabolic process;GO:0071704//organic substance metabolic process;GO:0010467//gene expression;GO:0008152//metabolic process
ncbi_101789891	11019	4702	108.71	34.85	-1.64125	1.57464e-91	5.57719e-90	yes	LOC101789891	PREDICTED: acetyl-CoA carboxylase 1 isoform X1 [Anas platyrhynchos]	Metabolism;Organismal Systems	Global and Overview;Lipid metabolism;Endocrine system;Carbohydrate metabolism	ko01100//Metabolic pathways;ko01110//Biosynthesis of secondary metabolites;ko04910//Insulin signaling pathway;ko01212//Fatty acid metabolism;ko00620//Pyruvate metabolism;ko00640//Propanoate metabolism;ko00061//Fatty acid biosynthesis	K11262	GO:0043229//intracellular organelle;GO:0031988//membrane-bounded vesicle;GO:0005622//intracellular;GO:0044424//intracellular part;GO:0005623//cell;GO:0044464//cell part;GO:0005737//cytoplasm;GO:0043226//organelle;GO:0044444//cytoplasmic part;GO:0043227//membrane-bounded organelle;GO:0031982//vesicle;GO:0043231//intracellular membrane-bounded organelle	GO:0016874//ligase activity;GO:0097159//organic cyclic compound binding;GO:0097367//carbohydrate derivative binding;GO:0043167//ion binding;GO:0032550//purine ribonucleoside binding;GO:1901363//heterocyclic compound binding;GO:0016879//ligase activity, forming carbon-nitrogen bonds;GO:0001883//purine nucleoside binding;GO:0036094//small molecule binding;GO:0016421//CoA carboxylase activity;GO:000…	GO:0035383//thioester metabolic process;GO:0042592//homeostatic process;GO:0044085//cellular component biogenesis;GO:0006793//phosphorus metabolic process;GO:0006461//protein complex assembly;GO:0044699//single-organism process;GO:0009987//cellular process;GO:0043170//macromolecule metabolic process;GO:0006629//lipid metabolic process;GO:0043436//oxoacid metabolic process;GO:0019538//protein meta…
ncbi_101789892	8	1.66667	0.766667	0.12	-2.67557	0.000546842	0.000951114	yes	LOC101789892	PREDICTED: C-type lectin domain family 2 member L-like isoform X2 [Anser cygnoides domesticus]	-	-	-	-	-	-	-
ncbi_101789897	89.6667	307	2.28667	5.91333	1.37073	2.65581e-10	7.25665e-10	yes	IFT74	PREDICTED: intraflagellar transport protein 74 homolog [Anas platyrhynchos]	-	-	-	-	-	-	-
ncbi_101789898	284.667	1040.33	10.5367	29.3767	1.47925	3.00819e-33	2.13e-32	yes	PHF11	PREDICTED: PHD finger protein 11 [Anser cygnoides domesticus]	-	-	-	-	-	-	-
ncbi_101789902	615.667	2430.67	6.59333	19.81	1.58715	2.16597e-42	2.08106e-41	yes	PHIP	PH-interacting protein, partial [Anas platyrhynchos]	-	-	-	-	-	-	-
ncbi_101789903	0.333333	7.66667	0.01	0.183333	4.1964	0.000405963	0.000714784	yes	FAM83C	PREDICTED: protein FAM83C [Anas platyrhynchos]	-	-	-	-	-	-	-
ncbi_101789908	879	5073.33	7.6	31.9333	2.07099	3.91934e-44	3.99629e-43	yes	LOC101789908	PREDICTED: poly [ADP-ribose] polymerase 14 [Anas platyrhynchos]	-	-	-	-	-	-	-
ncbi_101789910	56	18	1.56	0.35	-2.15612	5.73309e-10	1.53329e-09	yes	MAPK4	PREDICTED: LOW QUALITY PROTEIN: mitogen-activated protein kinase 4 [Anas platyrhynchos]	-	-	-	-	GO:0043231//intracellular membrane-bounded organelle;GO:0044424//intracellular part;GO:0043229//intracellular organelle;GO:0044464//cell part;GO:0005622//intracellular;GO:0043227//membrane-bounded organelle;GO:0043226//organelle;GO:0005623//cell	GO:0004702//receptor signaling protein serine/threonine kinase activity;GO:0001882//nucleoside binding;GO:0016772//transferase activity, transferring phosphorus-containing groups;GO:0016773//phosphotransferase activity, alcohol group as acceptor;GO:0003824//catalytic activity;GO:0005488//binding;GO:0019899//enzyme binding;GO:0016740//transferase activity;GO:0097367//carbohydrate derivative bindin…	GO:0044237//cellular metabolic process;GO:0009987//cellular process;GO:0006464//cellular protein modification process;GO:0043170//macromolecule metabolic process;GO:0043412//macromolecule modification;GO:0071704//organic substance metabolic process;GO:0044260//cellular macromolecule metabolic process;GO:0044267//cellular protein metabolic process;GO:0008152//metabolic process;GO:0036211//protein …
ncbi_101789911	747.333	2185.67	10.4167	23.09	1.14837	5.00599e-28	2.93686e-27	yes	SLC25A36	Solute carrier family 25 member 36, partial [Anas platyrhynchos]	-	-	-	-	-	-	-
ncbi_101789916	418	1175	11.49	24.57	1.09652	9.60336e-18	3.74919e-17	yes	FAM65B	PREDICTED: protein FAM65B isoform X3 [Anas platyrhynchos]	-	-	-	-	-	-	-
ncbi_101789917	0	5.33333	0.001	0.16	7.32193	0.000177808	0.000323071	yes	VGLL1	PREDICTED: transcription cofactor vestigial-like protein 1 isoform X1 [Anas platyrhynchos]	-	-	-	-	-	-	GO:0060255//regulation of macromolecule metabolic process;GO:0065007//biological regulation;GO:0010468//regulation of gene expression;GO:0019222//regulation of metabolic process;GO:0050789//regulation of biological process
ncbi_101789918	11121.3	4020	291.077	79.53	-1.87183	1.79495e-95	6.95208e-94	yes	LOC101789918	PREDICTED: LOW QUALITY PROTEIN: dystroglycan-like, partial [Anas platyrhynchos]	Environmental Information Processing	Signaling molecules and interaction	ko04512//ECM-receptor interaction	K06265	-	-	-
ncbi_101789923	12.5367	38.4433	0.576667	1.34333	1.22001	0.00913214	0.0139738	yes	LOC101789923	PREDICTED: E3 SUMO-protein ligase PIAS2, partial [Anas platyrhynchos]	Genetic Information Processing;Environmental Information Processing	Signal transduction;Folding, sorting and degradation	ko04120//Ubiquitin mediated proteolysis;ko04630//Jak-STAT signaling pathway	K16063	-	GO:0043169//cation binding;GO:0043167//ion binding;GO:0016740//transferase activity;GO:0003824//catalytic activity;GO:0046914//transition metal ion binding;GO:0005488//binding;GO:0046872//metal ion binding;GO:0019787//ubiquitin-like protein transferase activity	-
ncbi_101789924	16	251	1.29667	15.1433	3.5458	2.35916e-35	1.79561e-34	yes	LOC101789924	PREDICTED: spondin-1 isoform X1 [Anser cygnoides domesticus]	-	-	-	-	-	-	-
ncbi_101789925	1667.67	10339.3	50.5467	239.747	2.24582	1.35172e-83	3.83684e-82	yes	RAP1B	ras-related protein Rap-1b isoform 1 precursor [Homo sapiens]	Cellular Processes;Environmental Information Processing	Signal transduction;Cellular commiunity	ko04010//MAPK signaling pathway;ko04510//Focal adhesion	K07836	GO:0044444//cytoplasmic part;GO:0005737//cytoplasm;GO:0005623//cell;GO:0031988//membrane-bounded vesicle;GO:0043229//intracellular organelle;GO:0098805//whole membrane;GO:0012505//endomembrane system;GO:0043231//intracellular membrane-bounded organelle;GO:0032991//macromolecular complex;GO:0044425//membrane part;GO:0044464//cell part;GO:0043234//protein complex;GO:0030054//cell junction;GO:009858…	GO:0005088//Ras guanyl-nucleotide exchange factor activity;GO:0001882//nucleoside binding;GO:0016787//hydrolase activity;GO:0031267//small GTPase binding;GO:0001883//purine nucleoside binding;GO:0016817//hydrolase activity, acting on acid anhydrides;GO:0032550//purine ribonucleoside binding;GO:0097367//carbohydrate derivative binding;GO:0005085//guanyl-nucleotide exchange factor activity;GO:19013…	GO:1902578//single-organism localization;GO:0009888//tissue development;GO:0010604//positive regulation of macromolecule metabolic process;GO:0033036//macromolecule localization;GO:0048468//cell development;GO:0032502//developmental process;GO:0001944//vasculature development;GO:0051234//establishment of localization;GO:0001934//positive regulation of protein phosphorylation;GO:0048518//positive …
ncbi_101789927	151.333	478.333	6.07333	14.3933	1.24484	2.37583e-15	8.4094e-15	yes	TMEM135	PREDICTED: transmembrane protein 135 [Anas platyrhynchos]	-	-	-	-	-	-	-
ncbi_101789929	8.66667	101	0.196667	1.74667	3.15078	2.80457e-24	1.43162e-23	yes	RHOJ	Rho-related GTP-binding protein RhoJ, partial [Anas platyrhynchos]	-	-	-	-	GO:0044464//cell part;GO:0005623//cell;GO:0031982//vesicle;GO:0031988//membrane-bounded vesicle;GO:0043227//membrane-bounded organelle;GO:0043226//organelle	GO:0097159//organic cyclic compound binding;GO:0032549//ribonucleoside binding;GO:1901363//heterocyclic compound binding;GO:0036094//small molecule binding;GO:0005488//binding;GO:0032550//purine ribonucleoside binding;GO:0097367//carbohydrate derivative binding;GO:0001883//purine nucleoside binding;GO:0001882//nucleoside binding	GO:0009987//cellular process;GO:0050794//regulation of cellular process;GO:0007165//signal transduction;GO:0007265//Ras protein signal transduction;GO:0071840//cellular component organization or biogenesis;GO:0050789//regulation of biological process;GO:0023052//signaling;GO:0022604//regulation of cell morphogenesis;GO:0044763//single-organism cellular process;GO:0051128//regulation of cellular c…
ncbi_101789931	704.667	3517	34.3867	129.963	1.91818	5.32094e-65	9.86665e-64	yes	RAB5A	PREDICTED: ras-related protein Rab-5A [Anas platyrhynchos]	Cellular Processes	Transport and catabolism	ko04144//Endocytosis;ko04145//Phagosome	K07887	-	-	-
ncbi_101789934	201.333	73.6667	8.51333	2.32667	-1.87146	1.53536e-20	6.73297e-20	yes	LOC101789934	Zinc transporter SLC39A7, partial [Anas platyrhynchos]	Organismal Systems	Endocrine system	ko03320//PPAR signaling pathway;ko04920//Adipocytokine signaling pathway	K08525	GO:0005622//intracellular;GO:0043226//organelle;GO:0044424//intracellular part;GO:0044464//cell part;GO:0043229//intracellular organelle;GO:0043231//intracellular membrane-bounded organelle;GO:0005623//cell;GO:0043227//membrane-bounded organelle	GO:0097159//organic cyclic compound binding;GO:0038023//signaling receptor activity;GO:0046872//metal ion binding;GO:0043169//cation binding;GO:0046914//transition metal ion binding;GO:0043167//ion binding;GO:0004871//signal transducer activity;GO:1901363//heterocyclic compound binding;GO:0001071//nucleic acid binding transcription factor activity;GO:0004872//receptor activity;GO:0005488//binding…	GO:0050896//response to stimulus;GO:0042221//response to chemical;GO:0009987//cellular process;GO:0009058//biosynthetic process;GO:0009059//macromolecule biosynthetic process;GO:0010468//regulation of gene expression;GO:0043170//macromolecule metabolic process;GO:0044249//cellular biosynthetic process;GO:0050789//regulation of biological process;GO:0044260//cellular macromolecule metabolic proces…
ncbi_101789940	1819.33	8739.67	17.4833	63.4267	1.85911	3.75523e-86	1.1422e-84	yes	MYO10	PREDICTED: unconventional myosin-X [Anas platyrhynchos]	-	-	-	-	-	-	-
ncbi_101789945	123	408.667	3.70667	9.54333	1.36437	1.44911e-16	5.38407e-16	yes	UBXN2B	PREDICTED: UBX domain-containing protein 2B isoform X1 [Anas platyrhynchos]	-	-	-	-	-	-	-
ncbi_101789947	254	119	12.72	4.67667	-1.44355	7.36498e-11	2.0774e-10	yes	LOC101789947	-	-	-	-	-	-	-	-
ncbi_101789950	1849.33	455.333	59.3033	11.0767	-2.42059	7.08756e-84	2.02963e-82	yes	MCM5	PREDICTED: LOW QUALITY PROTEIN: DNA replication licensing factor MCM5, partial [Anas platyrhynchos]	Genetic Information Processing;Cellular Processes	Cell growth and death;Replication and repair	ko04110//Cell cycle;ko03030//DNA replication	K02209	GO:0043226//organelle;GO:0043227//membrane-bounded organelle;GO:0043229//intracellular organelle;GO:0043231//intracellular membrane-bounded organelle;GO:0005623//cell;GO:0043234//protein complex;GO:0032991//macromolecular complex;GO:0005622//intracellular;GO:0044464//cell part;GO:0044424//intracellular part	GO:0016787//hydrolase activity;GO:0004386//helicase activity;GO:0032549//ribonucleoside binding;GO:0036094//small molecule binding;GO:0016462//pyrophosphatase activity;GO:0032550//purine ribonucleoside binding;GO:0016818//hydrolase activity, acting on acid anhydrides, in phosphorus-containing anhydrides;GO:0003824//catalytic activity;GO:0017111//nucleoside-triphosphatase activity;GO:0003676//nucl…	GO:0006259//DNA metabolic process;GO:0043170//macromolecule metabolic process;GO:0044237//cellular metabolic process;GO:0071704//organic substance metabolic process;GO:0044238//primary metabolic process;GO:0034641//cellular nitrogen compound metabolic process;GO:0006725//cellular aromatic compound metabolic process;GO:0006996//organelle organization;GO:0044260//cellular macromolecule metabolic pr…
ncbi_101789952	1426	5682	32.99	100.663	1.60944	4.73965e-62	8.09197e-61	yes	LONP1	PREDICTED: lon protease homolog, mitochondrial [Anas platyrhynchos]	-	-	-	-	GO:0043229//intracellular organelle;GO:0009295//nucleoid;GO:0044464//cell part;GO:0005623//cell;GO:0043231//intracellular membrane-bounded organelle;GO:0043226//organelle;GO:0043227//membrane-bounded organelle;GO:0044424//intracellular part;GO:0005622//intracellular	GO:0008233//peptidase activity;GO:0043566//structure-specific DNA binding;GO:0019899//enzyme binding;GO:0032550//purine ribonucleoside binding;GO:0016787//hydrolase activity;GO:0016887//ATPase activity;GO:0032549//ribonucleoside binding;GO:0003824//catalytic activity;GO:0000975//regulatory region DNA binding;GO:0001067//regulatory region nucleic acid binding;GO:0016817//hydrolase activity, acting…	GO:0044238//primary metabolic process;GO:0071822//protein complex subunit organization;GO:0009057//macromolecule catabolic process;GO:0006996//organelle organization;GO:0050896//response to stimulus;GO:0071840//cellular component organization or biogenesis;GO:1901575//organic substance catabolic process;GO:0044085//cellular component biogenesis;GO:0043170//macromolecule metabolic process;GO:00512…
ncbi_101789953	13.6667	71.6667	0.47	1.78667	1.92654	1.14053e-07	2.63342e-07	yes	TOM1L1	PREDICTED: TOM1-like protein 1 [Anas platyrhynchos]	-	-	-	-	-	-	-
ncbi_101789956	563.333	1806.67	12.5533	30.2067	1.2668	8.37246e-28	4.86591e-27	yes	ZDBF2	PREDICTED: DBF4-type zinc finger-containing protein 2 isoform X2 [Anas platyrhynchos]	-	-	-	-	-	GO:0005488//binding;GO:0046872//metal ion binding;GO:0016787//hydrolase activity;GO:0008233//peptidase activity;GO:0046914//transition metal ion binding;GO:0003824//catalytic activity;GO:0070011//peptidase activity, acting on L-amino acid peptides;GO:0043167//ion binding;GO:0043169//cation binding	GO:0043170//macromolecule metabolic process;GO:0008152//metabolic process;GO:0044238//primary metabolic process;GO:0019538//protein metabolic process;GO:0071704//organic substance metabolic process
ncbi_101789962	2419.33	610.667	67.77	13.0767	-2.37365	7.66367e-125	5.05208e-123	yes	PRC1	PREDICTED: LOW QUALITY PROTEIN: protein regulator of cytokinesis 1, partial [Anas platyrhynchos]	-	-	-	-	-	-	-
ncbi_101789964	218	1372.67	7.27333	34.5967	2.24994	1.10541e-70	2.32165e-69	yes	GSKIP	PREDICTED: GSK3-beta interaction protein [Anas platyrhynchos]	-	-	-	-	-	-	-
ncbi_101789965	226	1610	2.76333	14.8567	2.42663	1.9321e-59	3.0927e-58	yes	ZBED4	PREDICTED: zinc finger BED domain-containing protein 4 [Anas platyrhynchos]	-	-	-	-	GO:0043227//membrane-bounded organelle;GO:0043226//organelle;GO:0043229//intracellular organelle;GO:0043231//intracellular membrane-bounded organelle;GO:0044464//cell part;GO:0005622//intracellular;GO:0044424//intracellular part;GO:0005623//cell	GO:0005488//binding;GO:0097159//organic cyclic compound binding;GO:0005515//protein binding;GO:1901363//heterocyclic compound binding;GO:0003676//nucleic acid binding	-
ncbi_101789970	413	1276	22.7667	53.2233	1.22514	1.78431e-24	9.17782e-24	yes	COMMD2	COMM domain-containing protein 2, partial [Anas platyrhynchos]	-	-	-	-	-	-	-
ncbi_101789972	653.667	381	73.5533	32.3733	-1.18398	3.30708e-22	1.54506e-21	yes	PPP6C	PREDICTED: serine/threonine-protein phosphatase 6 catalytic subunit, partial [Anas platyrhynchos]	-	-	-	-	GO:0005737//cytoplasm;GO:0005623//cell;GO:0044424//intracellular part;GO:0005622//intracellular;GO:0044444//cytoplasmic part;GO:0044464//cell part	GO:0016787//hydrolase activity;GO:0004721//phosphoprotein phosphatase activity;GO:0016791//phosphatase activity;GO:0016788//hydrolase activity, acting on ester bonds;GO:0042578//phosphoric ester hydrolase activity;GO:0003824//catalytic activity	GO:0019538//protein metabolic process;GO:0036211//protein modification process;GO:0008152//metabolic process;GO:0044237//cellular metabolic process;GO:0071704//organic substance metabolic process;GO:0044260//cellular macromolecule metabolic process;GO:0043170//macromolecule metabolic process;GO:0044238//primary metabolic process;GO:0006464//cellular protein modification process;GO:0044267//cellul…
ncbi_101789974	133.333	4426.33	2.26	56.49	4.6436	0	0	yes	COL6A2	PREDICTED: collagen alpha-2(VI) chain isoform X1 [Anas platyrhynchos]	Cellular Processes;Environmental Information Processing	Cellular commiunity;Signaling molecules and interaction	ko04510//Focal adhesion;ko04512//ECM-receptor interaction	K06238	GO:0044464//cell part;GO:0043226//organelle;GO:0071944//cell periphery;GO:0044421//extracellular region part;GO:0005576//extracellular region;GO:0032991//macromolecular complex;GO:0031982//vesicle;GO:0005886//plasma membrane;GO:0031988//membrane-bounded vesicle;GO:0016020//membrane;GO:0005623//cell;GO:0043227//membrane-bounded organelle	-	GO:0022607//cellular component assembly;GO:0022610//biological adhesion;GO:0070271//protein complex biogenesis;GO:0044085//cellular component biogenesis;GO:0043933//macromolecular complex subunit organization;GO:0071840//cellular component organization or biogenesis;GO:0009987//cellular process;GO:0065003//macromolecular complex assembly;GO:0006461//protein complex assembly;GO:0051259//protein ol…
ncbi_101789976	0.666667	11	0.00666667	0.0966667	3.85798	0.00052427	0.000913231	yes	TRPM1	Transient receptor potential cation channel subfamily M member 1, partial [Anas platyrhynchos]	-	-	-	-	-	-	-
ncbi_101789979	7545.67	4748.67	140.09	65.83	-1.08954	1.54439e-34	1.13949e-33	yes	VAT1	PREDICTED: synaptic vesicle membrane protein VAT-1 homolog [Anas platyrhynchos]	-	-	-	-	-	-	-
ncbi_101789980	124.667	77.6667	8.03667	3.7	-1.11907	1.2402e-06	2.66895e-06	yes	LOC101789980	PREDICTED: E3 ubiquitin-protein ligase CBL-like, partial [Nipponia nippon]	Organismal Systems;Environmental Information Processing;Cellular Processes;Genetic Information Processing	Signal transduction;Endocrine system;Folding, sorting and degradation;Transport and catabolism	ko04144//Endocytosis;ko04120//Ubiquitin mediated proteolysis;ko04910//Insulin signaling pathway;ko04012//ErbB signaling pathway	K04707	-	-	-
ncbi_101789981	31.3333	10	6.12333	1.62333	-1.91536	4.813e-07	1.0672e-06	yes	LOC101789981	PREDICTED: misshapen-like kinase 1 isoform X2 [Protobothrops mucrosquamatus]	-	-	-	-	-	-	-
ncbi_101789983	304.667	2502.33	3.08333	19.3033	2.64629	3.61492e-128	2.48445e-126	yes	BAZ2B	PREDICTED: bromodomain adjacent to zinc finger domain protein 2B isoform X1 [Anas platyrhynchos]	-	-	-	-	GO:0005622//intracellular;GO:0043226//organelle;GO:0043227//membrane-bounded organelle;GO:0043229//intracellular organelle;GO:0043231//intracellular membrane-bounded organelle;GO:0044424//intracellular part;GO:0044464//cell part;GO:0005623//cell	GO:0043167//ion binding;GO:0046914//transition metal ion binding;GO:0046872//metal ion binding;GO:0005488//binding;GO:0043169//cation binding	-
ncbi_101789986	2523.33	437.667	31.0367	4.19	-2.88895	1.11505e-121	6.92658e-120	yes	KIF1A	PREDICTED: LOW QUALITY PROTEIN: kinesin-like protein KIF1A [Anas platyrhynchos]	-	-	-	-	-	-	-
ncbi_101789987	252.333	744.667	1.26	2.83667	1.17077	1.26183e-18	5.11668e-18	yes	LOC101789987	PREDICTED: hemicentin-1, partial [Anas platyrhynchos]	-	-	-	-	-	-	-
ncbi_101789988	25	325.333	1.38667	13.7067	3.30518	3.50568e-58	5.45474e-57	yes	GCH1	PREDICTED: LOW QUALITY PROTEIN: GTP cyclohydrolase 1 [Anas platyrhynchos]	Metabolism	Global and Overview;Metabolism of cofactors and vitamins	ko01100//Metabolic pathways;ko00790//Folate biosynthesis	K01495	-	-	-
ncbi_101789991	2845.33	1788	187.453	88.97	-1.07514	1.71889e-32	1.18438e-31	yes	LOC101789991	PREDICTED: MICOS complex subunit MIC60 [Anas platyrhynchos]	-	-	-	-	GO:0043226//organelle;GO:0016020//membrane;GO:0005623//cell;GO:0044446//intracellular organelle part;GO:0031967//organelle envelope;GO:0005622//intracellular;GO:0019866//organelle inner membrane;GO:0044464//cell part;GO:0044424//intracellular part;GO:0043229//intracellular organelle;GO:0031224//intrinsic component of membrane;GO:0044422//organelle part;GO:0031090//organelle membrane;GO:0031975//e…	GO:1901363//heterocyclic compound binding;GO:0003723//RNA binding;GO:0003676//nucleic acid binding;GO:0005488//binding;GO:0097159//organic cyclic compound binding	GO:0065008//regulation of biological quality;GO:0072507//divalent inorganic cation homeostasis;GO:0006874//cellular calcium ion homeostasis;GO:0055065//metal ion homeostasis;GO:0044699//single-organism process;GO:0006875//cellular metal ion homeostasis;GO:0055082//cellular chemical homeostasis;GO:0042592//homeostatic process;GO:0048878//chemical homeostasis;GO:0030003//cellular cation homeostasis…
ncbi_101789993	181.333	119.667	12.4967	6.18667	-1.01431	7.24139e-08	1.69624e-07	yes	LOC101789993	PREDICTED: coiled-coil domain-containing protein 94, partial [Anas platyrhynchos]	-	-	-	-	-	-	-
ncbi_101789994	1188.33	458	81.49	23.6167	-1.78682	1.15466e-49	1.40429e-48	yes	MSL1	PREDICTED: male-specific lethal 1 homolog [Anas platyrhynchos]	-	-	-	-	GO:0044422//organelle part;GO:0005622//intracellular;GO:0031248//protein acetyltransferase complex;GO:0043231//intracellular membrane-bounded organelle;GO:0043233//organelle lumen;GO:0043229//intracellular organelle;GO:1902494//catalytic complex;GO:0043227//membrane-bounded organelle;GO:0070013//intracellular organelle lumen;GO:0043234//protein complex;GO:0005623//cell;GO:0044424//intracellular p…	-	GO:0008152//metabolic process;GO:0071704//organic substance metabolic process;GO:0044260//cellular macromolecule metabolic process;GO:0018205//peptidyl-lysine modification;GO:0019538//protein metabolic process;GO:0043170//macromolecule metabolic process;GO:0016568//chromatin modification;GO:0018394//peptidyl-lysine acetylation;GO:0044238//primary metabolic process;GO:0009987//cellular process;GO:…
ncbi_101790001	38.3333	167.667	1.44333	4.81333	1.73763	6.78341e-15	2.34652e-14	yes	MOXD1	PREDICTED: DBH-like monooxygenase protein 1, partial [Anas platyrhynchos]	-	-	-	-	-	-	-
[truncated: 5,793 more rows]

## Sheet: T_0h-vs-T_6h.genes.filter.annot
Differentially expressed mRNAs between T_0h and T_6h
id	T_0h_count	T_6h_count	T_0h_fpkm	T_6h_fpkm	log2(FC)	Pvalue	FDR	significant	Symbol	Description	KEGG_A_class	KEGG_B_class	Pathway	K_ID	GO Component	GO Function	GO Process
[truncated: 6,650 more rows]

## Sheet: T_0h-vs-T_9h.genes.filter.annot
Differentially expressed mRNAs between T_0h and T_9h
[truncated: 4,078 more rows]

[truncated: 3 more sheets: T_3h-vs-T_6h.genes.filter.annot, T_3h-vs-T_9h.genes.filter.annot, T_6h-vs-T_9h.genes.filter.annot]
