# Supplementary material for: Dual Transcriptomic Analyses Unveil Host–Pathogen Interactions Between Salmonella enterica Serovar Enteritidis and Laying Ducks (Anas platyrhynchos)
Source: Front Microbiol. 2021 Aug 5;12:705712. doi: 10.3389/fmicb.2021.705712 (PMC8374152; doi:10.3389/fmicb.2021.705712)
Supplement: Supplementary Table 7 — GO enrichment analysis of dGCs difference expression genes between 0, 3, 6, and 9 h post-infection. [file Table_7.XLSX]

## Sheet: T_0h-vs-T_3h.Level2
GO ID	Description	GeneRatio (3068)	BgRatio (7330)	pvalue	p.adjust	geneID
GO:0002376	immune system process	283	521	1.90254e-09	7.65964e-06	XLOC_036250;XLOC_040239;XLOC_041318;XLOC_041858;ncbi_101789486;ncbi_101789503;ncbi_101789556;ncbi_101789567;ncbi_101789569;ncbi_101789706;ncbi_101789715;ncbi_101789746;ncbi_101789777;ncbi_101789823;ncbi_101789862;ncbi_101789878;ncbi_101790039;ncbi_101790075;ncbi_101790140;ncbi_101790153;ncbi_101790172;ncbi_101790237;ncbi_101790249;ncbi_101790413;ncbi_101790417;ncbi_101790439;ncbi_101790541;ncbi_1…
GO:0001817	regulation of cytokine production	109	184	1.1454e-06	0.00160014	XLOC_008517;XLOC_041367;ncbi_101789479;ncbi_101789503;ncbi_101789567;ncbi_101789679;ncbi_101789777;ncbi_101789878;ncbi_101790019;ncbi_101790075;ncbi_101790154;ncbi_101790249;ncbi_101790307;ncbi_101790439;ncbi_101790478;ncbi_101790771;ncbi_101790774;ncbi_101790787;ncbi_101790862;ncbi_101790913;ncbi_101790975;ncbi_101791305;ncbi_101791321;ncbi_101791352;ncbi_101791388;ncbi_101791678;ncbi_101791697;…
GO:0010033	response to organic substance	302	590	1.19235e-06	0.00160014	XLOC_037828;XLOC_039192;XLOC_040703;XLOC_041429;XLOC_041991;ncbi_101789479;ncbi_101789567;ncbi_101789572;ncbi_101789617;ncbi_101789650;ncbi_101789679;ncbi_101789777;ncbi_101789823;ncbi_101789828;ncbi_101789855;ncbi_101789878;ncbi_101789925;ncbi_101789934;ncbi_101790010;ncbi_101790013;ncbi_101790039;ncbi_101790082;ncbi_101790088;ncbi_101790153;ncbi_101790179;ncbi_101790249;ncbi_101790252;ncbi_1017…
GO:0048584	positive regulation of response to stimulus	188	349	2.42219e-06	0.00243794	XLOC_008517;XLOC_037828;XLOC_040703;XLOC_040824;XLOC_041367;ncbi_101789413;ncbi_101789567;ncbi_101789706;ncbi_101789777;ncbi_101789878;ncbi_101789925;ncbi_101790039;ncbi_101790075;ncbi_101790135;ncbi_101790153;ncbi_101790172;ncbi_101790193;ncbi_101790307;ncbi_101790422;ncbi_101790439;ncbi_101790529;ncbi_101790559;ncbi_101790659;ncbi_101790771;ncbi_101790787;ncbi_101790794;ncbi_101790862;ncbi_1017…
GO:0034097	response to cytokine	83	137	6.43267e-06	0.00437428	ncbi_101789479;ncbi_101789679;ncbi_101789855;ncbi_101789878;ncbi_101790010;ncbi_101790088;ncbi_101790179;ncbi_101790439;ncbi_101790884;ncbi_101791359;ncbi_101791559;ncbi_101791678;ncbi_101791719;ncbi_101791961;ncbi_101792052;ncbi_101792285;ncbi_101792335;ncbi_101792342;ncbi_101792421;ncbi_101792432;ncbi_101792901;ncbi_101793107;ncbi_101793247;ncbi_101793334;ncbi_101793642;ncbi_101793785;ncbi_1017…
GO:0031347	regulation of defense response	84	139	6.51905e-06	0.00437428	XLOC_008517;ncbi_101789567;ncbi_101789777;ncbi_101789821;ncbi_101789878;ncbi_101790075;ncbi_101790135;ncbi_101790153;ncbi_101790771;ncbi_101790862;ncbi_101791305;ncbi_101791352;ncbi_101791359;ncbi_101791388;ncbi_101791396;ncbi_101791752;ncbi_101791786;ncbi_101792125;ncbi_101792278;ncbi_101792281;ncbi_101792658;ncbi_101792901;ncbi_101792994;ncbi_101793614;ncbi_101793615;ncbi_101793726;ncbi_1017940…
GO:0043122	regulation of I-kappaB kinase/NF-kappaB signaling	61	96	1.33736e-05	0.00769174	ncbi_101789396;ncbi_101789702;ncbi_101789777;ncbi_101790039;ncbi_101790309;ncbi_101790396;ncbi_101790771;ncbi_101790862;ncbi_101791305;ncbi_101791307;ncbi_101791388;ncbi_101791574;ncbi_101791650;ncbi_101791752;ncbi_101791786;ncbi_101792049;ncbi_101792318;ncbi_101793008;ncbi_101793630;ncbi_101793999;ncbi_101794110;ncbi_101794256;ncbi_101794423;ncbi_101794591;ncbi_101795572;ncbi_101795629;ncbi_1017…
GO:0048518	positive regulation of biological process	575	1216	1.61922e-05	0.0081487	XLOC_008517;XLOC_028041;XLOC_029293;XLOC_030008;XLOC_037339;XLOC_037828;XLOC_038182;XLOC_039107;XLOC_039623;XLOC_040239;XLOC_040703;XLOC_040824;XLOC_041367;XLOC_041858;XLOC_041991;XLOC_042300;XLOC_043185;ncbi_101789396;ncbi_101789413;ncbi_101789486;ncbi_101789567;ncbi_101789572;ncbi_101789617;ncbi_101789650;ncbi_101789679;ncbi_101789702;ncbi_101789706;ncbi_101789744;ncbi_101789756;ncbi_101789777;…
GO:0001819	positive regulation of cytokine production	65	107	5.65793e-05	0.0253098	XLOC_041367;ncbi_101789567;ncbi_101789679;ncbi_101789777;ncbi_101789878;ncbi_101790019;ncbi_101790154;ncbi_101790439;ncbi_101790771;ncbi_101790774;ncbi_101790787;ncbi_101790975;ncbi_101791305;ncbi_101791352;ncbi_101791388;ncbi_101791678;ncbi_101791752;ncbi_101791786;ncbi_101792049;ncbi_101792967;ncbi_101793247;ncbi_101793614;ncbi_101793615;ncbi_101794347;ncbi_101794483;ncbi_101794527;ncbi_1017949…
GO:0031401	positive regulation of protein modification process	155	294	8.23669e-05	0.0280905	XLOC_008517;XLOC_039107;XLOC_042300;ncbi_101789396;ncbi_101789486;ncbi_101789617;ncbi_101789650;ncbi_101789679;ncbi_101789702;ncbi_101789706;ncbi_101789777;ncbi_101789837;ncbi_101789847;ncbi_101789925;ncbi_101790019;ncbi_101790039;ncbi_101790140;ncbi_101790193;ncbi_101790253;ncbi_101790307;ncbi_101790309;ncbi_101790439;ncbi_101790546;ncbi_101790659;ncbi_101790771;ncbi_101790862;ncbi_101790884;ncb…
GO:0065009	regulation of molecular function	374	775	8.33123e-05	0.0280905	XLOC_027015;XLOC_037828;XLOC_039623;XLOC_039755;XLOC_040703;XLOC_041318;XLOC_041991;XLOC_042184;XLOC_042300;ncbi_101789396;ncbi_101789479;ncbi_101789481;ncbi_101789486;ncbi_101789617;ncbi_101789650;ncbi_101789702;ncbi_101789706;ncbi_101789707;ncbi_101789746;ncbi_101789752;ncbi_101789823;ncbi_101789837;ncbi_101789847;ncbi_101789884;ncbi_101789925;ncbi_101790019;ncbi_101790022;ncbi_101790025;ncbi_1…
GO:0002682	regulation of immune system process	176	339	8.37272e-05	0.0280905	XLOC_008517;XLOC_039623;XLOC_040239;ncbi_101789479;ncbi_101789567;ncbi_101789878;ncbi_101790039;ncbi_101790075;ncbi_101790153;ncbi_101790172;ncbi_101790249;ncbi_101790252;ncbi_101790439;ncbi_101790541;ncbi_101790771;ncbi_101790787;ncbi_101790794;ncbi_101790862;ncbi_101790889;ncbi_101790913;ncbi_101791271;ncbi_101791305;ncbi_101791321;ncbi_101791352;ncbi_101791388;ncbi_101791396;ncbi_101791469;ncb…
GO:0006950	response to stress	350	725	0.000138915	0.0352107	XLOC_039192;XLOC_039590;XLOC_039623;XLOC_039684;XLOC_040881;XLOC_040884;XLOC_040885;XLOC_041318;XLOC_041651;XLOC_042300;ncbi_101789567;ncbi_101789572;ncbi_101789679;ncbi_101789752;ncbi_101789758;ncbi_101789777;ncbi_101789828;ncbi_101789847;ncbi_101789952;ncbi_101790019;ncbi_101790039;ncbi_101790043;ncbi_101790105;ncbi_101790122;ncbi_101790135;ncbi_101790140;ncbi_101790166;ncbi_101790167;ncbi_1017…
GO:0051090	regulation of sequence-specific DNA binding transcription factor activity	50	80	0.000146484	0.0352107	XLOC_041991;ncbi_101789479;ncbi_101789702;ncbi_101789752;ncbi_101790307;ncbi_101790771;ncbi_101791305;ncbi_101791396;ncbi_101791495;ncbi_101791574;ncbi_101791786;ncbi_101792047;ncbi_101792050;ncbi_101792318;ncbi_101792421;ncbi_101792647;ncbi_101793362;ncbi_101794037;ncbi_101795644;ncbi_101795868;ncbi_101795987;ncbi_101796056;ncbi_101796300;ncbi_101796415;ncbi_101796752;ncbi_101796943;ncbi_1017972…
GO:0032270	positive regulation of cellular protein metabolic process	171	331	0.000147245	0.0352107	XLOC_008517;XLOC_039107;XLOC_042300;ncbi_101789396;ncbi_101789486;ncbi_101789617;ncbi_101789650;ncbi_101789679;ncbi_101789702;ncbi_101789706;ncbi_101789777;ncbi_101789837;ncbi_101789847;ncbi_101789925;ncbi_101790019;ncbi_101790039;ncbi_101790075;ncbi_101790140;ncbi_101790193;ncbi_101790253;ncbi_101790307;ncbi_101790309;ncbi_101790439;ncbi_101790546;ncbi_101790556;ncbi_101790659;ncbi_101790771;ncb…
GO:0048520	positive regulation of behavior	21	27	0.000156449	0.0352107	ncbi_101789878;ncbi_101790039;ncbi_101790075;ncbi_101790659;ncbi_101790787;ncbi_101790794;ncbi_101790913;ncbi_101791388;ncbi_101791715;ncbi_101792047;ncbi_101792054;ncbi_101792285;ncbi_101792342;ncbi_101793244;ncbi_101794215;ncbi_101797579;ncbi_101800429;ncbi_101803650;ncbi_101805032;ncbi_101805094;ncbi_101805258
GO:0050921	positive regulation of chemotaxis	21	27	0.000156449	0.0352107	ncbi_101789878;ncbi_101790039;ncbi_101790075;ncbi_101790659;ncbi_101790787;ncbi_101790794;ncbi_101790913;ncbi_101791388;ncbi_101791715;ncbi_101792047;ncbi_101792054;ncbi_101792285;ncbi_101792342;ncbi_101793244;ncbi_101794215;ncbi_101797579;ncbi_101800429;ncbi_101803650;ncbi_101805032;ncbi_101805094;ncbi_101805258
GO:0050776	regulation of immune response	85	150	0.000157425	0.0352107	XLOC_008517;ncbi_101789567;ncbi_101789878;ncbi_101790153;ncbi_101790172;ncbi_101790439;ncbi_101790771;ncbi_101790862;ncbi_101790913;ncbi_101791271;ncbi_101791305;ncbi_101791352;ncbi_101791388;ncbi_101791396;ncbi_101791786;ncbi_101792125;ncbi_101792281;ncbi_101792421;ncbi_101792700;ncbi_101792771;ncbi_101792994;ncbi_101793257;ncbi_101793615;ncbi_101793726;ncbi_101793733;ncbi_101794037;ncbi_1017942…
GO:1901700	response to oxygen-containing compound	129	242	0.000171999	0.0364457	XLOC_037828;XLOC_040703;XLOC_041429;XLOC_041991;ncbi_101789479;ncbi_101789650;ncbi_101789758;ncbi_101789777;ncbi_101789823;ncbi_101789855;ncbi_101789925;ncbi_101790039;ncbi_101790252;ncbi_101790338;ncbi_101790433;ncbi_101790439;ncbi_101790562;ncbi_101790675;ncbi_101791121;ncbi_101791359;ncbi_101791396;ncbi_101791481;ncbi_101791559;ncbi_101791697;ncbi_101791752;ncbi_101791786;ncbi_101791934;ncbi_1…
GO:0051247	positive regulation of protein metabolic process	172	335	0.000212478	0.0409791	XLOC_008517;XLOC_039107;XLOC_042300;ncbi_101789396;ncbi_101789486;ncbi_101789617;ncbi_101789650;ncbi_101789679;ncbi_101789702;ncbi_101789706;ncbi_101789777;ncbi_101789837;ncbi_101789847;ncbi_101789925;ncbi_101790019;ncbi_101790039;ncbi_101790075;ncbi_101790140;ncbi_101790193;ncbi_101790253;ncbi_101790307;ncbi_101790309;ncbi_101790439;ncbi_101790546;ncbi_101790556;ncbi_101790659;ncbi_101790771;ncb…
GO:0033559	unsaturated fatty acid metabolic process	12	13	0.000228064	0.0409791	ncbi_101790135;ncbi_101792773;ncbi_101795486;ncbi_101796320;ncbi_101797163;ncbi_101798388;ncbi_101798526;ncbi_101801930;ncbi_101802051;ncbi_101802986;ncbi_101803012;ncbi_101804367
GO:0002764	immune response-regulating signaling pathway	50	81	0.00022848	0.0409791	ncbi_101789567;ncbi_101790153;ncbi_101790172;ncbi_101790771;ncbi_101790913;ncbi_101791305;ncbi_101791396;ncbi_101791786;ncbi_101792125;ncbi_101792281;ncbi_101792421;ncbi_101792700;ncbi_101792771;ncbi_101792994;ncbi_101793257;ncbi_101793733;ncbi_101794214;ncbi_101794441;ncbi_101794713;ncbi_101794843;ncbi_101794939;ncbi_101795629;ncbi_101796083;ncbi_101796085;ncbi_101796184;ncbi_101796495;ncbi_1017…
GO:0044093	positive regulation of molecular function	156	301	0.000234108	0.0409791	XLOC_039755;XLOC_041318;XLOC_041991;XLOC_042300;ncbi_101789396;ncbi_101789486;ncbi_101789617;ncbi_101789650;ncbi_101789702;ncbi_101789706;ncbi_101789837;ncbi_101789847;ncbi_101790019;ncbi_101790075;ncbi_101790439;ncbi_101790513;ncbi_101790546;ncbi_101790556;ncbi_101790659;ncbi_101790771;ncbi_101790862;ncbi_101791121;ncbi_101791305;ncbi_101791363;ncbi_101791574;ncbi_101791694;ncbi_101791725;ncbi_1…
GO:0032844	regulation of homeostatic process	62	105	0.000261139	0.0438061	ncbi_101789428;ncbi_101789821;ncbi_101789823;ncbi_101790025;ncbi_101790039;ncbi_101790817;ncbi_101790913;ncbi_101790929;ncbi_101791271;ncbi_101791752;ncbi_101791869;ncbi_101792278;ncbi_101792285;ncbi_101792508;ncbi_101792647;ncbi_101792805;ncbi_101792901;ncbi_101793215;ncbi_101793247;ncbi_101793324;ncbi_101793732;ncbi_101793745;ncbi_101793953;ncbi_101794163;ncbi_101794451;ncbi_101794479;ncbi_1017…
GO:0034612	response to tumor necrosis factor	20	26	0.000294641	0.0474491	ncbi_101789479;ncbi_101789679;ncbi_101789855;ncbi_101791559;ncbi_101792901;ncbi_101794037;ncbi_101795595;ncbi_101796665;ncbi_101796844;ncbi_101797241;ncbi_101798379;ncbi_101798423;ncbi_101799032;ncbi_101799275;ncbi_101799454;ncbi_101800728;ncbi_101800972;ncbi_101801990;ncbi_101803149;ncbi_101803291
GO:0070887	cellular response to chemical stimulus	142	273	0.00035901	0.0543033	XLOC_041858;XLOC_041991;ncbi_101789572;ncbi_101789617;ncbi_101789679;ncbi_101789758;ncbi_101789878;ncbi_101789925;ncbi_101789934;ncbi_101790010;ncbi_101790039;ncbi_101790088;ncbi_101790439;ncbi_101790556;ncbi_101790562;ncbi_101790675;ncbi_101790884;ncbi_101790903;ncbi_101790980;ncbi_101791359;ncbi_101791559;ncbi_101791678;ncbi_101791719;ncbi_101791752;ncbi_101791961;ncbi_101792052;ncbi_101792054;…
GO:0032103	positive regulation of response to external stimulus	25	35	0.000374436	0.0543033	ncbi_101789878;ncbi_101790039;ncbi_101790075;ncbi_101790135;ncbi_101790659;ncbi_101790787;ncbi_101790794;ncbi_101790913;ncbi_101791388;ncbi_101791715;ncbi_101792047;ncbi_101792054;ncbi_101792285;ncbi_101792342;ncbi_101793244;ncbi_101794215;ncbi_101794895;ncbi_101797579;ncbi_101800429;ncbi_101800579;ncbi_101803149;ncbi_101803650;ncbi_101805032;ncbi_101805094;ncbi_101805258
GO:0001818	negative regulation of cytokine production	38	59	0.000377668	0.0543033	ncbi_101789479;ncbi_101789503;ncbi_101790249;ncbi_101790307;ncbi_101790439;ncbi_101790478;ncbi_101790913;ncbi_101791388;ncbi_101791678;ncbi_101791786;ncbi_101791961;ncbi_101792052;ncbi_101793008;ncbi_101793107;ncbi_101794037;ncbi_101794213;ncbi_101794842;ncbi_101795055;ncbi_101795228;ncbi_101795572;ncbi_101796300;ncbi_101796547;ncbi_101796895;ncbi_101797043;ncbi_101797223;ncbi_101797802;ncbi_1017…
GO:0031349	positive regulation of defense response	39	61	0.000396647	0.0550656	ncbi_101789567;ncbi_101789777;ncbi_101789878;ncbi_101790135;ncbi_101790153;ncbi_101790771;ncbi_101790862;ncbi_101791305;ncbi_101791396;ncbi_101791786;ncbi_101792125;ncbi_101792281;ncbi_101792994;ncbi_101794214;ncbi_101794527;ncbi_101794564;ncbi_101795572;ncbi_101795629;ncbi_101796085;ncbi_101796184;ncbi_101796495;ncbi_101796626;ncbi_101796752;ncbi_101796895;ncbi_101797264;ncbi_101797832;ncbi_1017…
GO:0010604	positive regulation of macromolecule metabolic process	225	455	0.000443737	0.0595495	XLOC_008517;XLOC_030008;XLOC_039107;XLOC_041991;XLOC_042300;ncbi_101789396;ncbi_101789486;ncbi_101789572;ncbi_101789617;ncbi_101789650;ncbi_101789679;ncbi_101789702;ncbi_101789706;ncbi_101789777;ncbi_101789837;ncbi_101789847;ncbi_101789925;ncbi_101790019;ncbi_101790039;ncbi_101790043;ncbi_101790075;ncbi_101790140;ncbi_101790193;ncbi_101790253;ncbi_101790307;ncbi_101790309;ncbi_101790439;ncbi_1017…
GO:0001934	positive regulation of protein phosphorylation	124	236	0.000495392	0.0625085	XLOC_008517;ncbi_101789486;ncbi_101789617;ncbi_101789650;ncbi_101789702;ncbi_101789706;ncbi_101789777;ncbi_101789837;ncbi_101789925;ncbi_101790019;ncbi_101790039;ncbi_101790140;ncbi_101790193;ncbi_101790307;ncbi_101790309;ncbi_101790439;ncbi_101790659;ncbi_101790771;ncbi_101790862;ncbi_101790884;ncbi_101790913;ncbi_101790931;ncbi_101791019;ncbi_101791121;ncbi_101791363;ncbi_101791388;ncbi_1017920…
GO:0051338	regulation of transferase activity	115	217	0.000512017	0.0625085	XLOC_027015;XLOC_039623;XLOC_039755;ncbi_101789486;ncbi_101789617;ncbi_101789650;ncbi_101789702;ncbi_101789706;ncbi_101789837;ncbi_101789847;ncbi_101790019;ncbi_101790039;ncbi_101790138;ncbi_101790494;ncbi_101790513;ncbi_101790556;ncbi_101790659;ncbi_101790685;ncbi_101790862;ncbi_101791019;ncbi_101791022;ncbi_101791074;ncbi_101791121;ncbi_101791271;ncbi_101791363;ncbi_101791559;ncbi_101791694;ncb…
GO:0002253	activation of immune response	48	79	0.000512365	0.0625085	ncbi_101789567;ncbi_101790153;ncbi_101790172;ncbi_101790771;ncbi_101790913;ncbi_101791305;ncbi_101791396;ncbi_101791786;ncbi_101792125;ncbi_101792281;ncbi_101792700;ncbi_101792771;ncbi_101792994;ncbi_101793733;ncbi_101794214;ncbi_101794441;ncbi_101794713;ncbi_101794843;ncbi_101794939;ncbi_101795629;ncbi_101796085;ncbi_101796184;ncbi_101796495;ncbi_101796626;ncbi_101796752;ncbi_101796895;ncbi_1017…
GO:0042327	positive regulation of phosphorylation	136	262	0.000530934	0.0628689	XLOC_008517;ncbi_101789486;ncbi_101789617;ncbi_101789650;ncbi_101789702;ncbi_101789706;ncbi_101789777;ncbi_101789837;ncbi_101789925;ncbi_101790019;ncbi_101790039;ncbi_101790140;ncbi_101790193;ncbi_101790307;ncbi_101790309;ncbi_101790439;ncbi_101790659;ncbi_101790771;ncbi_101790862;ncbi_101790884;ncbi_101790913;ncbi_101790931;ncbi_101791019;ncbi_101791121;ncbi_101791363;ncbi_101791388;ncbi_1017915…
GO:0048522	positive regulation of cellular process	475	1020	0.000589978	0.0678643	XLOC_008517;XLOC_028041;XLOC_029293;XLOC_037339;XLOC_037828;XLOC_038182;XLOC_039107;XLOC_039623;XLOC_040239;XLOC_040703;XLOC_040824;XLOC_041367;XLOC_041858;XLOC_041991;XLOC_042300;XLOC_043185;ncbi_101789396;ncbi_101789413;ncbi_101789486;ncbi_101789567;ncbi_101789572;ncbi_101789617;ncbi_101789650;ncbi_101789679;ncbi_101789702;ncbi_101789706;ncbi_101789744;ncbi_101789756;ncbi_101789777;ncbi_1017898…
GO:0042325	regulation of phosphorylation	239	489	0.000702393	0.076329	XLOC_008517;XLOC_027015;XLOC_039623;XLOC_039755;ncbi_101789486;ncbi_101789617;ncbi_101789650;ncbi_101789702;ncbi_101789706;ncbi_101789777;ncbi_101789837;ncbi_101789855;ncbi_101789925;ncbi_101790010;ncbi_101790019;ncbi_101790039;ncbi_101790075;ncbi_101790085;ncbi_101790138;ncbi_101790140;ncbi_101790193;ncbi_101790194;ncbi_101790307;ncbi_101790309;ncbi_101790412;ncbi_101790439;ncbi_101790477;ncbi_1…
GO:0080134	regulation of response to stress	146	285	0.000710659	0.076329	XLOC_008517;ncbi_101789396;ncbi_101789567;ncbi_101789679;ncbi_101789758;ncbi_101789777;ncbi_101789821;ncbi_101789878;ncbi_101790039;ncbi_101790075;ncbi_101790085;ncbi_101790135;ncbi_101790153;ncbi_101790193;ncbi_101790194;ncbi_101790477;ncbi_101790546;ncbi_101790761;ncbi_101790771;ncbi_101790862;ncbi_101790884;ncbi_101791022;ncbi_101791305;ncbi_101791352;ncbi_101791359;ncbi_101791388;ncbi_1017913…
GO:0050920	regulation of chemotaxis	25	36	0.000739995	0.076329	ncbi_101789878;ncbi_101790039;ncbi_101790075;ncbi_101790659;ncbi_101790787;ncbi_101790794;ncbi_101790913;ncbi_101791388;ncbi_101791636;ncbi_101791715;ncbi_101792047;ncbi_101792054;ncbi_101792285;ncbi_101792342;ncbi_101793244;ncbi_101794215;ncbi_101796969;ncbi_101797579;ncbi_101798416;ncbi_101800429;ncbi_101803650;ncbi_101803881;ncbi_101805032;ncbi_101805094;ncbi_101805258
GO:0002757	immune response-activating signal transduction	46	76	0.000750196	0.076329	ncbi_101789567;ncbi_101790153;ncbi_101790172;ncbi_101790771;ncbi_101790913;ncbi_101791305;ncbi_101791396;ncbi_101791786;ncbi_101792125;ncbi_101792281;ncbi_101792700;ncbi_101792771;ncbi_101792994;ncbi_101793733;ncbi_101794214;ncbi_101794441;ncbi_101794713;ncbi_101794843;ncbi_101794939;ncbi_101795629;ncbi_101796085;ncbi_101796184;ncbi_101796495;ncbi_101796626;ncbi_101796752;ncbi_101796895;ncbi_1017…
GO:0071310	cellular response to organic substance	117	223	0.00075836	0.076329	XLOC_041991;ncbi_101789572;ncbi_101789617;ncbi_101789679;ncbi_101789878;ncbi_101789925;ncbi_101789934;ncbi_101790010;ncbi_101790088;ncbi_101790556;ncbi_101790562;ncbi_101790675;ncbi_101790884;ncbi_101790903;ncbi_101790980;ncbi_101791359;ncbi_101791559;ncbi_101791678;ncbi_101791719;ncbi_101791752;ncbi_101791961;ncbi_101792052;ncbi_101792054;ncbi_101792278;ncbi_101792285;ncbi_101792342;ncbi_1017923…
GO:0040017	positive regulation of locomotion	33	51	0.000803455	0.0788953	ncbi_101789878;ncbi_101790039;ncbi_101790075;ncbi_101790478;ncbi_101790659;ncbi_101790787;ncbi_101790794;ncbi_101790913;ncbi_101791388;ncbi_101791715;ncbi_101792047;ncbi_101792054;ncbi_101792285;ncbi_101792342;ncbi_101793244;ncbi_101794215;ncbi_101794561;ncbi_101794895;ncbi_101795228;ncbi_101795578;ncbi_101795837;ncbi_101797579;ncbi_101798692;ncbi_101800165;ncbi_101800301;ncbi_101800429;ncbi_1018…
GO:0048583	regulation of response to stimulus	493	1065	0.000872316	0.0816397	XLOC_008517;XLOC_025287;XLOC_037339;XLOC_037828;XLOC_039623;XLOC_040703;XLOC_040824;XLOC_041312;XLOC_041367;XLOC_041858;XLOC_041991;XLOC_043185;ncbi_101789396;ncbi_101789413;ncbi_101789417;ncbi_101789479;ncbi_101789558;ncbi_101789567;ncbi_101789572;ncbi_101789679;ncbi_101789702;ncbi_101789706;ncbi_101789758;ncbi_101789777;ncbi_101789821;ncbi_101789823;ncbi_101789878;ncbi_101789882;ncbi_101789884;…
GO:0032879	regulation of localization	296	618	0.000889077	0.0816397	XLOC_041367;XLOC_041858;XLOC_041935;XLOC_041991;XLOC_042184;ncbi_101789396;ncbi_101789413;ncbi_101789428;ncbi_101789567;ncbi_101789572;ncbi_101789592;ncbi_101789702;ncbi_101789706;ncbi_101789823;ncbi_101789862;ncbi_101789878;ncbi_101789925;ncbi_101790025;ncbi_101790039;ncbi_101790051;ncbi_101790075;ncbi_101790082;ncbi_101790179;ncbi_101790245;ncbi_101790307;ncbi_101790412;ncbi_101790439;ncbi_1017…
GO:0050790	regulation of catalytic activity	266	551	0.000912365	0.0816397	XLOC_027015;XLOC_039623;XLOC_039755;XLOC_042300;ncbi_101789481;ncbi_101789486;ncbi_101789617;ncbi_101789650;ncbi_101789702;ncbi_101789706;ncbi_101789707;ncbi_101789823;ncbi_101789837;ncbi_101789847;ncbi_101789884;ncbi_101789925;ncbi_101790019;ncbi_101790025;ncbi_101790039;ncbi_101790051;ncbi_101790075;ncbi_101790138;ncbi_101790194;ncbi_101790293;ncbi_101790307;ncbi_101790439;ncbi_101790494;ncbi_1…
GO:0050795	regulation of behavior	27	40	0.000912516	0.0816397	ncbi_101789878;ncbi_101790039;ncbi_101790075;ncbi_101790659;ncbi_101790787;ncbi_101790794;ncbi_101790913;ncbi_101791388;ncbi_101791636;ncbi_101791715;ncbi_101792047;ncbi_101792054;ncbi_101792285;ncbi_101792342;ncbi_101793244;ncbi_101794215;ncbi_101795351;ncbi_101796969;ncbi_101797579;ncbi_101798416;ncbi_101800035;ncbi_101800429;ncbi_101803650;ncbi_101803881;ncbi_101805032;ncbi_101805094;ncbi_1018…
GO:1901698	response to nitrogen compound	80	146	0.000989546	0.0866068	XLOC_041429;ncbi_101789567;ncbi_101789650;ncbi_101789777;ncbi_101789855;ncbi_101789925;ncbi_101790082;ncbi_101790252;ncbi_101790433;ncbi_101790562;ncbi_101790675;ncbi_101790771;ncbi_101790929;ncbi_101791305;ncbi_101791396;ncbi_101791559;ncbi_101791697;ncbi_101791786;ncbi_101791934;ncbi_101792196;ncbi_101792421;ncbi_101792700;ncbi_101793239;ncbi_101794214;ncbi_101794453;ncbi_101794583;ncbi_1017946…
GO:0010562	positive regulation of phosphorus metabolic process	152	300	0.0010326	0.0866096	XLOC_008517;XLOC_028041;ncbi_101789486;ncbi_101789617;ncbi_101789650;ncbi_101789702;ncbi_101789706;ncbi_101789777;ncbi_101789837;ncbi_101789925;ncbi_101790019;ncbi_101790039;ncbi_101790140;ncbi_101790193;ncbi_101790307;ncbi_101790309;ncbi_101790439;ncbi_101790546;ncbi_101790659;ncbi_101790771;ncbi_101790862;ncbi_101790884;ncbi_101790913;ncbi_101790931;ncbi_101791019;ncbi_101791121;ncbi_101791363;…
GO:0045937	positive regulation of phosphate metabolic process	152	300	0.0010326	0.0866096	XLOC_008517;XLOC_028041;ncbi_101789486;ncbi_101789617;ncbi_101789650;ncbi_101789702;ncbi_101789706;ncbi_101789777;ncbi_101789837;ncbi_101789925;ncbi_101790019;ncbi_101790039;ncbi_101790140;ncbi_101790193;ncbi_101790307;ncbi_101790309;ncbi_101790439;ncbi_101790546;ncbi_101790659;ncbi_101790771;ncbi_101790862;ncbi_101790884;ncbi_101790913;ncbi_101790931;ncbi_101791019;ncbi_101791121;ncbi_101791363;…
GO:0043410	positive regulation of MAPK cascade	59	103	0.00106563	0.0875556	XLOC_008517;ncbi_101789706;ncbi_101789777;ncbi_101789925;ncbi_101790039;ncbi_101790193;ncbi_101790307;ncbi_101790771;ncbi_101790884;ncbi_101790931;ncbi_101791019;ncbi_101791363;ncbi_101791388;ncbi_101792049;ncbi_101792285;ncbi_101792508;ncbi_101792999;ncbi_101793107;ncbi_101793244;ncbi_101793334;ncbi_101793661;ncbi_101794513;ncbi_101794895;ncbi_101795055;ncbi_101795228;ncbi_101795595;ncbi_1017966…
GO:0043085	positive regulation of catalytic activity	104	197	0.0011068	0.0881505	XLOC_042300;ncbi_101789486;ncbi_101789617;ncbi_101789650;ncbi_101789702;ncbi_101789706;ncbi_101789837;ncbi_101789847;ncbi_101790019;ncbi_101790075;ncbi_101790439;ncbi_101790546;ncbi_101790556;ncbi_101790659;ncbi_101790862;ncbi_101791121;ncbi_101791363;ncbi_101791694;ncbi_101791725;ncbi_101792049;ncbi_101792050;ncbi_101792281;ncbi_101792285;ncbi_101792999;ncbi_101793107;ncbi_101793310;ncbi_1017933…
GO:0002252	immune effector process	53	91	0.00111666	0.0881505	ncbi_101789567;ncbi_101789569;ncbi_101789777;ncbi_101789862;ncbi_101790417;ncbi_101790439;ncbi_101790771;ncbi_101790787;ncbi_101790975;ncbi_101791271;ncbi_101791305;ncbi_101791388;ncbi_101791752;ncbi_101791779;ncbi_101791982;ncbi_101792000;ncbi_101792052;ncbi_101792173;ncbi_101792285;ncbi_101793239;ncbi_101794527;ncbi_101794668;ncbi_101795629;ncbi_101795664;ncbi_101796083;ncbi_101796331;ncbi_1017…
GO:0050900	leukocyte migration	32	50	0.00126701	0.0980956	XLOC_041858;ncbi_101789878;ncbi_101790039;ncbi_101790439;ncbi_101790640;ncbi_101792342;ncbi_101792421;ncbi_101793107;ncbi_101793244;ncbi_101793733;ncbi_101793823;ncbi_101794166;ncbi_101794227;ncbi_101794475;ncbi_101794895;ncbi_101794939;ncbi_101795331;ncbi_101795578;ncbi_101796083;ncbi_101797223;ncbi_101797802;ncbi_101799032;ncbi_101800184;ncbi_101802189;ncbi_101802326;ncbi_101802743;ncbi_1018030…
GO:0050896	response to stimulus	1040	2342	0.00132863	0.100926	XLOC_008517;XLOC_028041;XLOC_037828;XLOC_038182;XLOC_039192;XLOC_039590;XLOC_039623;XLOC_039684;XLOC_039804;XLOC_040517;XLOC_040703;XLOC_040881;XLOC_040884;XLOC_040885;XLOC_041312;XLOC_041318;XLOC_041429;XLOC_041651;XLOC_041858;XLOC_041991;XLOC_042300;ncbi_101789389;ncbi_101789396;ncbi_101789417;ncbi_101789479;ncbi_101789556;ncbi_101789567;ncbi_101789572;ncbi_101789617;ncbi_101789627;ncbi_1017896…
GO:0002684	positive regulation of immune system process	96	181	0.00138954	0.103598	XLOC_040239;ncbi_101789567;ncbi_101789878;ncbi_101790039;ncbi_101790153;ncbi_101790172;ncbi_101790249;ncbi_101790439;ncbi_101790541;ncbi_101790771;ncbi_101790787;ncbi_101790794;ncbi_101790913;ncbi_101791305;ncbi_101791352;ncbi_101791388;ncbi_101791396;ncbi_101791469;ncbi_101791659;ncbi_101791715;ncbi_101791786;ncbi_101792047;ncbi_101792052;ncbi_101792125;ncbi_101792281;ncbi_101792285;ncbi_1017923…
GO:0012501	programmed cell death	142	280	0.00142105	0.104021	XLOC_038182;XLOC_040517;XLOC_041318;XLOC_042300;ncbi_101789486;ncbi_101789726;ncbi_101789777;ncbi_101789812;ncbi_101790075;ncbi_101790439;ncbi_101790500;ncbi_101790556;ncbi_101790562;ncbi_101790564;ncbi_101790618;ncbi_101790790;ncbi_101790903;ncbi_101790921;ncbi_101790958;ncbi_101791238;ncbi_101791533;ncbi_101791634;ncbi_101791694;ncbi_101791725;ncbi_101791841;ncbi_101791927;ncbi_101791961;ncbi_1…
GO:0045786	negative regulation of cell cycle	26	39	0.00150032	0.104936	ncbi_101790556;ncbi_101791694;ncbi_101792432;ncbi_101792901;ncbi_101793010;ncbi_101795324;ncbi_101795668;ncbi_101795949;ncbi_101796953;ncbi_101797070;ncbi_101798215;ncbi_101798681;ncbi_101799454;ncbi_101800639;ncbi_101800932;ncbi_101801289;ncbi_101801777;ncbi_101803061;ncbi_101803327;ncbi_101803650;ncbi_101803695;ncbi_101803833;ncbi_101804792;ncbi_101804870;ncbi_101804945;ncbi_101805150
GO:0050778	positive regulation of immune response	57	100	0.0015089	0.104936	ncbi_101789567;ncbi_101789878;ncbi_101790153;ncbi_101790172;ncbi_101790439;ncbi_101790771;ncbi_101790913;ncbi_101791305;ncbi_101791352;ncbi_101791388;ncbi_101791396;ncbi_101791786;ncbi_101792125;ncbi_101792281;ncbi_101792700;ncbi_101792771;ncbi_101792994;ncbi_101793733;ncbi_101794214;ncbi_101794441;ncbi_101794527;ncbi_101794713;ncbi_101794843;ncbi_101794939;ncbi_101795629;ncbi_101796085;ncbi_1017…
GO:0042221	response to chemical	418	899	0.00151175	0.104936	XLOC_037828;XLOC_039192;XLOC_039623;XLOC_040703;XLOC_041429;XLOC_041858;XLOC_041991;ncbi_101789396;ncbi_101789479;ncbi_101789567;ncbi_101789572;ncbi_101789617;ncbi_101789650;ncbi_101789679;ncbi_101789758;ncbi_101789777;ncbi_101789823;ncbi_101789828;ncbi_101789855;ncbi_101789878;ncbi_101789925;ncbi_101789934;ncbi_101790010;ncbi_101790013;ncbi_101790039;ncbi_101790082;ncbi_101790088;ncbi_101790153;…
GO:0019220	regulation of phosphate metabolic process	272	569	0.00165357	0.112835	XLOC_008517;XLOC_027015;XLOC_028041;XLOC_039623;XLOC_039755;ncbi_101789486;ncbi_101789617;ncbi_101789650;ncbi_101789702;ncbi_101789706;ncbi_101789777;ncbi_101789823;ncbi_101789837;ncbi_101789855;ncbi_101789925;ncbi_101790010;ncbi_101790019;ncbi_101790039;ncbi_101790075;ncbi_101790082;ncbi_101790085;ncbi_101790138;ncbi_101790140;ncbi_101790193;ncbi_101790194;ncbi_101790307;ncbi_101790309;ncbi_1017…
GO:0060341	regulation of cellular localization	124	242	0.00172287	0.114591	XLOC_041991;ncbi_101789396;ncbi_101789428;ncbi_101789567;ncbi_101789702;ncbi_101789706;ncbi_101789823;ncbi_101789862;ncbi_101789925;ncbi_101790025;ncbi_101790039;ncbi_101790075;ncbi_101790082;ncbi_101790179;ncbi_101790245;ncbi_101790307;ncbi_101790439;ncbi_101790458;ncbi_101790618;ncbi_101790771;ncbi_101790790;ncbi_101790889;ncbi_101790931;ncbi_101791271;ncbi_101791352;ncbi_101791388;ncbi_1017913…
GO:1903649	regulation of cytoplasmic transport	66	119	0.0017619	0.114591	XLOC_041991;ncbi_101789567;ncbi_101789702;ncbi_101789823;ncbi_101790025;ncbi_101790039;ncbi_101790075;ncbi_101790179;ncbi_101790618;ncbi_101790771;ncbi_101790790;ncbi_101790931;ncbi_101791271;ncbi_101791396;ncbi_101791495;ncbi_101791786;ncbi_101792285;ncbi_101792318;ncbi_101792647;ncbi_101792754;ncbi_101792805;ncbi_101792901;ncbi_101793008;ncbi_101793107;ncbi_101793795;ncbi_101793953;ncbi_1017949…
GO:0051174	regulation of phosphorus metabolic process	273	572	0.00181714	0.114591	XLOC_008517;XLOC_027015;XLOC_028041;XLOC_039623;XLOC_039755;ncbi_101789486;ncbi_101789617;ncbi_101789650;ncbi_101789702;ncbi_101789706;ncbi_101789777;ncbi_101789823;ncbi_101789837;ncbi_101789855;ncbi_101789925;ncbi_101790010;ncbi_101790019;ncbi_101790039;ncbi_101790075;ncbi_101790082;ncbi_101790085;ncbi_101790138;ncbi_101790140;ncbi_101790193;ncbi_101790194;ncbi_101790307;ncbi_101790309;ncbi_1017…
GO:0023056	positive regulation of signaling	128	251	0.00184041	0.114591	XLOC_008517;XLOC_037828;XLOC_040703;XLOC_040824;XLOC_041367;ncbi_101789413;ncbi_101789706;ncbi_101789777;ncbi_101789925;ncbi_101790039;ncbi_101790075;ncbi_101790193;ncbi_101790307;ncbi_101790422;ncbi_101790529;ncbi_101790559;ncbi_101790771;ncbi_101790862;ncbi_101790884;ncbi_101790889;ncbi_101790910;ncbi_101790931;ncbi_101791019;ncbi_101791352;ncbi_101791363;ncbi_101791388;ncbi_101791559;ncbi_1017…
GO:0002687	positive regulation of leukocyte migration	17	23	0.00184531	0.114591	ncbi_101789878;ncbi_101790039;ncbi_101790787;ncbi_101790794;ncbi_101790913;ncbi_101791388;ncbi_101791715;ncbi_101792047;ncbi_101792285;ncbi_101792342;ncbi_101793244;ncbi_101794215;ncbi_101795578;ncbi_101800429;ncbi_101803675;ncbi_101805094;ncbi_101805258
GO:0009719	response to endogenous stimulus	145	288	0.00185008	0.114591	XLOC_041429;ncbi_101789572;ncbi_101789617;ncbi_101789650;ncbi_101789679;ncbi_101789777;ncbi_101789855;ncbi_101789925;ncbi_101789934;ncbi_101790010;ncbi_101790013;ncbi_101790039;ncbi_101790082;ncbi_101790179;ncbi_101790249;ncbi_101790252;ncbi_101790433;ncbi_101790556;ncbi_101790562;ncbi_101790675;ncbi_101790980;ncbi_101791396;ncbi_101791481;ncbi_101791559;ncbi_101791697;ncbi_101791752;ncbi_1017917…
GO:0043549	regulation of kinase activity	108	208	0.0018905	0.115321	XLOC_027015;XLOC_039623;XLOC_039755;ncbi_101789486;ncbi_101789617;ncbi_101789650;ncbi_101789702;ncbi_101789706;ncbi_101789837;ncbi_101790019;ncbi_101790039;ncbi_101790138;ncbi_101790494;ncbi_101790513;ncbi_101790556;ncbi_101790659;ncbi_101790685;ncbi_101790862;ncbi_101791019;ncbi_101791022;ncbi_101791074;ncbi_101791121;ncbi_101791271;ncbi_101791363;ncbi_101791559;ncbi_101791694;ncbi_101791725;ncb…
GO:2000021	regulation of ion homeostasis	31	49	0.00197816	0.115774	ncbi_101789823;ncbi_101790025;ncbi_101790039;ncbi_101790817;ncbi_101791271;ncbi_101791869;ncbi_101792285;ncbi_101792508;ncbi_101792647;ncbi_101792805;ncbi_101792901;ncbi_101793745;ncbi_101794939;ncbi_101795629;ncbi_101796017;ncbi_101796939;ncbi_101797095;ncbi_101797733;ncbi_101797990;ncbi_101798010;ncbi_101798692;ncbi_101799033;ncbi_101799246;ncbi_101799716;ncbi_101801281;ncbi_101802816;ncbi_1018…
GO:0001775	cell activation	106	204	0.00200926	0.115774	XLOC_036250;XLOC_040881;XLOC_040884;XLOC_040885;ncbi_101789823;ncbi_101789862;ncbi_101789878;ncbi_101789925;ncbi_101790075;ncbi_101790140;ncbi_101790172;ncbi_101790237;ncbi_101790249;ncbi_101790413;ncbi_101790439;ncbi_101790559;ncbi_101790640;ncbi_101790685;ncbi_101790965;ncbi_101790975;ncbi_101791271;ncbi_101791352;ncbi_101791388;ncbi_101791469;ncbi_101791659;ncbi_101791752;ncbi_101792049;ncbi_1…
GO:0010647	positive regulation of cell communication	131	258	0.00201805	0.115774	XLOC_008517;XLOC_037828;XLOC_040703;XLOC_040824;XLOC_041367;ncbi_101789413;ncbi_101789706;ncbi_101789777;ncbi_101789925;ncbi_101790039;ncbi_101790075;ncbi_101790193;ncbi_101790307;ncbi_101790422;ncbi_101790529;ncbi_101790559;ncbi_101790771;ncbi_101790862;ncbi_101790884;ncbi_101790889;ncbi_101790910;ncbi_101790931;ncbi_101791019;ncbi_101791352;ncbi_101791363;ncbi_101791388;ncbi_101791559;ncbi_1017…
GO:0043542	endothelial cell migration	11	13	0.00203568	0.115774	ncbi_101789702;ncbi_101792413;ncbi_101792849;ncbi_101795141;ncbi_101797295;ncbi_101798810;ncbi_101799310;ncbi_101800531;ncbi_101801394;ncbi_101802795;ncbi_101805486
GO:0045321	leukocyte activation	82	153	0.00204171	0.115774	ncbi_101789823;ncbi_101789862;ncbi_101789878;ncbi_101790075;ncbi_101790140;ncbi_101790172;ncbi_101790237;ncbi_101790249;ncbi_101790413;ncbi_101790439;ncbi_101790640;ncbi_101790685;ncbi_101790965;ncbi_101790975;ncbi_101791271;ncbi_101791352;ncbi_101791388;ncbi_101791469;ncbi_101791659;ncbi_101791752;ncbi_101792049;ncbi_101792052;ncbi_101792173;ncbi_101792285;ncbi_101792342;ncbi_101792413;ncbi_1017…
GO:0002690	positive regulation of leukocyte chemotaxis	14	18	0.00213748	0.119266	ncbi_101789878;ncbi_101790039;ncbi_101790787;ncbi_101790794;ncbi_101790913;ncbi_101791715;ncbi_101792047;ncbi_101792285;ncbi_101792342;ncbi_101793244;ncbi_101794215;ncbi_101800429;ncbi_101805094;ncbi_101805258
GO:0045088	regulation of innate immune response	34	55	0.00216255	0.119266	ncbi_101789567;ncbi_101790153;ncbi_101790771;ncbi_101791305;ncbi_101791352;ncbi_101791388;ncbi_101791396;ncbi_101791786;ncbi_101792125;ncbi_101792281;ncbi_101792994;ncbi_101794037;ncbi_101794214;ncbi_101794527;ncbi_101795629;ncbi_101796085;ncbi_101796184;ncbi_101796300;ncbi_101796495;ncbi_101796626;ncbi_101796752;ncbi_101796895;ncbi_101797264;ncbi_101797832;ncbi_101798276;ncbi_101799058;ncbi_1017…
GO:0009967	positive regulation of signal transduction	122	239	0.00222539	0.121073	XLOC_008517;XLOC_037828;XLOC_040703;XLOC_040824;XLOC_041367;ncbi_101789413;ncbi_101789706;ncbi_101789777;ncbi_101789925;ncbi_101790039;ncbi_101790075;ncbi_101790193;ncbi_101790307;ncbi_101790422;ncbi_101790529;ncbi_101790559;ncbi_101790771;ncbi_101790862;ncbi_101790884;ncbi_101790910;ncbi_101790931;ncbi_101791019;ncbi_101791352;ncbi_101791363;ncbi_101791388;ncbi_101791559;ncbi_101791786;ncbi_1017…
GO:0051347	positive regulation of transferase activity	62	112	0.00254303	0.13498	ncbi_101789486;ncbi_101789617;ncbi_101789650;ncbi_101789702;ncbi_101789706;ncbi_101789837;ncbi_101789847;ncbi_101790019;ncbi_101790659;ncbi_101790862;ncbi_101791121;ncbi_101791363;ncbi_101792050;ncbi_101792281;ncbi_101792999;ncbi_101793107;ncbi_101793334;ncbi_101793453;ncbi_101794679;ncbi_101794895;ncbi_101795228;ncbi_101795803;ncbi_101795968;ncbi_101796184;ncbi_101796626;ncbi_101798010;ncbi_1017…
GO:0009893	positive regulation of metabolic process	300	636	0.00263401	0.13498	XLOC_008517;XLOC_028041;XLOC_029293;XLOC_030008;XLOC_039107;XLOC_041991;XLOC_042300;ncbi_101789396;ncbi_101789486;ncbi_101789572;ncbi_101789617;ncbi_101789650;ncbi_101789679;ncbi_101789702;ncbi_101789706;ncbi_101789777;ncbi_101789837;ncbi_101789847;ncbi_101789925;ncbi_101790019;ncbi_101790039;ncbi_101790043;ncbi_101790075;ncbi_101790140;ncbi_101790193;ncbi_101790245;ncbi_101790253;ncbi_101790307;…
GO:1902533	positive regulation of intracellular signal transduction	59	106	0.00269947	0.13498	XLOC_008517;ncbi_101789706;ncbi_101789777;ncbi_101789925;ncbi_101790039;ncbi_101790193;ncbi_101790307;ncbi_101790771;ncbi_101790884;ncbi_101790931;ncbi_101791019;ncbi_101791363;ncbi_101791388;ncbi_101792049;ncbi_101792285;ncbi_101792508;ncbi_101792999;ncbi_101793107;ncbi_101793244;ncbi_101793334;ncbi_101793661;ncbi_101794513;ncbi_101794895;ncbi_101795055;ncbi_101795228;ncbi_101795595;ncbi_1017966…
GO:0030155	regulation of cell adhesion	96	184	0.00271995	0.13498	XLOC_039623;XLOC_040239;XLOC_042184;ncbi_101789702;ncbi_101789706;ncbi_101790075;ncbi_101790140;ncbi_101790252;ncbi_101790387;ncbi_101790439;ncbi_101790794;ncbi_101790913;ncbi_101791271;ncbi_101791469;ncbi_101791659;ncbi_101791814;ncbi_101791924;ncbi_101792049;ncbi_101792052;ncbi_101792054;ncbi_101792285;ncbi_101792318;ncbi_101792624;ncbi_101792954;ncbi_101793161;ncbi_101793244;ncbi_101793324;ncb…
GO:0030335	positive regulation of cell migration	27	42	0.00272969	0.13498	ncbi_101789878;ncbi_101790039;ncbi_101790478;ncbi_101790787;ncbi_101790794;ncbi_101790913;ncbi_101791388;ncbi_101791715;ncbi_101792047;ncbi_101792285;ncbi_101792342;ncbi_101793244;ncbi_101794215;ncbi_101794561;ncbi_101794895;ncbi_101795228;ncbi_101795578;ncbi_101795837;ncbi_101798692;ncbi_101800165;ncbi_101800301;ncbi_101800429;ncbi_101800728;ncbi_101803650;ncbi_101803675;ncbi_101805094;ncbi_1018…
GO:0051272	positive regulation of cellular component movement	27	42	0.00272969	0.13498	ncbi_101789878;ncbi_101790039;ncbi_101790478;ncbi_101790787;ncbi_101790794;ncbi_101790913;ncbi_101791388;ncbi_101791715;ncbi_101792047;ncbi_101792285;ncbi_101792342;ncbi_101793244;ncbi_101794215;ncbi_101794561;ncbi_101794895;ncbi_101795228;ncbi_101795578;ncbi_101795837;ncbi_101798692;ncbi_101800165;ncbi_101800301;ncbi_101800429;ncbi_101800728;ncbi_101803650;ncbi_101803675;ncbi_101805094;ncbi_1018…
GO:2000147	positive regulation of cell motility	27	42	0.00272969	0.13498	ncbi_101789878;ncbi_101790039;ncbi_101790478;ncbi_101790787;ncbi_101790794;ncbi_101790913;ncbi_101791388;ncbi_101791715;ncbi_101792047;ncbi_101792285;ncbi_101792342;ncbi_101793244;ncbi_101794215;ncbi_101794561;ncbi_101794895;ncbi_101795228;ncbi_101795578;ncbi_101795837;ncbi_101798692;ncbi_101800165;ncbi_101800301;ncbi_101800429;ncbi_101800728;ncbi_101803650;ncbi_101803675;ncbi_101805094;ncbi_1018…
GO:0032268	regulation of cellular protein metabolic process	354	759	0.00276925	0.13498	XLOC_008517;XLOC_024251;XLOC_027015;XLOC_030008;XLOC_038877;XLOC_039107;XLOC_039192;XLOC_039623;XLOC_039755;XLOC_039774;XLOC_041858;XLOC_042184;XLOC_042300;ncbi_101789396;ncbi_101789486;ncbi_101789617;ncbi_101789650;ncbi_101789679;ncbi_101789702;ncbi_101789706;ncbi_101789777;ncbi_101789817;ncbi_101789823;ncbi_101789828;ncbi_101789837;ncbi_101789847;ncbi_101789925;ncbi_101790019;ncbi_101790039;ncb…
GO:0010243	response to organonitrogen compound	70	129	0.00278274	0.13498	XLOC_041429;ncbi_101789650;ncbi_101789777;ncbi_101789855;ncbi_101789925;ncbi_101790082;ncbi_101790252;ncbi_101790433;ncbi_101790562;ncbi_101790675;ncbi_101791396;ncbi_101791559;ncbi_101791697;ncbi_101791786;ncbi_101791934;ncbi_101792196;ncbi_101792421;ncbi_101792700;ncbi_101793239;ncbi_101794214;ncbi_101794453;ncbi_101794583;ncbi_101794686;ncbi_101794718;ncbi_101794939;ncbi_101795544;ncbi_1017956…
GO:0010522	regulation of calcium ion transport into cytosol	20	29	0.00287309	0.137703	ncbi_101789823;ncbi_101790025;ncbi_101791271;ncbi_101792285;ncbi_101792647;ncbi_101792805;ncbi_101792901;ncbi_101794939;ncbi_101796017;ncbi_101797095;ncbi_101797733;ncbi_101798010;ncbi_101798692;ncbi_101799716;ncbi_101801281;ncbi_101802816;ncbi_101802883;ncbi_101803881;ncbi_101804311;ncbi_101805065
GO:0051239	regulation of multicellular organismal process	353	758	0.00316057	0.1497	XLOC_008517;XLOC_037339;XLOC_037828;XLOC_039623;XLOC_040239;XLOC_040703;XLOC_041367;XLOC_041991;ncbi_101789417;ncbi_101789428;ncbi_101789479;ncbi_101789503;ncbi_101789567;ncbi_101789679;ncbi_101789702;ncbi_101789706;ncbi_101789777;ncbi_101789823;ncbi_101789878;ncbi_101789925;ncbi_101790019;ncbi_101790025;ncbi_101790075;ncbi_101790154;ncbi_101790249;ncbi_101790252;ncbi_101790307;ncbi_101790413;ncb…
GO:0038127	ERBB signaling pathway	16	22	0.00331847	0.15508	ncbi_101789617;ncbi_101789706;ncbi_101792049;ncbi_101792054;ncbi_101792421;ncbi_101793257;ncbi_101793334;ncbi_101795399;ncbi_101796646;ncbi_101797830;ncbi_101798010;ncbi_101798405;ncbi_101798630;ncbi_101798692;ncbi_101803768;ncbi_101804186
GO:0090087	regulation of peptide transport	35	58	0.00335121	0.15508	ncbi_101789428;ncbi_101789702;ncbi_101789706;ncbi_101790039;ncbi_101790245;ncbi_101790307;ncbi_101790771;ncbi_101790790;ncbi_101790889;ncbi_101791559;ncbi_101791786;ncbi_101792318;ncbi_101792508;ncbi_101792864;ncbi_101792901;ncbi_101793008;ncbi_101793247;ncbi_101793661;ncbi_101794291;ncbi_101794713;ncbi_101795629;ncbi_101796915;ncbi_101797264;ncbi_101797377;ncbi_101797910;ncbi_101798855;ncbi_1017…
GO:0032101	regulation of response to external stimulus	61	111	0.00344138	0.157443	XLOC_025287;ncbi_101789572;ncbi_101789878;ncbi_101790039;ncbi_101790075;ncbi_101790135;ncbi_101790546;ncbi_101790659;ncbi_101790761;ncbi_101790787;ncbi_101790794;ncbi_101790913;ncbi_101791388;ncbi_101791528;ncbi_101791636;ncbi_101791715;ncbi_101792047;ncbi_101792054;ncbi_101792285;ncbi_101792342;ncbi_101792647;ncbi_101793244;ncbi_101793615;ncbi_101794215;ncbi_101794895;ncbi_101796300;ncbi_1017964…
GO:0031325	positive regulation of cellular metabolic process	263	555	0.00354657	0.160433	XLOC_008517;XLOC_028041;XLOC_029293;XLOC_039107;XLOC_041991;XLOC_042300;ncbi_101789396;ncbi_101789486;ncbi_101789572;ncbi_101789617;ncbi_101789650;ncbi_101789679;ncbi_101789702;ncbi_101789706;ncbi_101789777;ncbi_101789837;ncbi_101789847;ncbi_101789925;ncbi_101790019;ncbi_101790039;ncbi_101790043;ncbi_101790075;ncbi_101790140;ncbi_101790193;ncbi_101790253;ncbi_101790307;ncbi_101790309;ncbi_1017904…
GO:0042176	regulation of protein catabolic process	17	24	0.00386705	0.171085	XLOC_030008;ncbi_101792575;ncbi_101794003;ncbi_101798136;ncbi_101798276;ncbi_101798405;ncbi_101798810;ncbi_101799454;ncbi_101800074;ncbi_101800098;ncbi_101800116;ncbi_101802433;ncbi_101803061;ncbi_101803571;ncbi_101803773;ncbi_101804004;ncbi_101804937
GO:1903362	regulation of cellular protein catabolic process	17	24	0.00386705	0.171085	XLOC_030008;ncbi_101792575;ncbi_101794003;ncbi_101798136;ncbi_101798276;ncbi_101798405;ncbi_101798810;ncbi_101799454;ncbi_101800074;ncbi_101800098;ncbi_101800116;ncbi_101802433;ncbi_101803061;ncbi_101803571;ncbi_101803773;ncbi_101804004;ncbi_101804937
GO:0051052	regulation of DNA metabolic process	54	97	0.00398526	0.17295	XLOC_041858;XLOC_042184;ncbi_101789650;ncbi_101789679;ncbi_101789702;ncbi_101790043;ncbi_101790191;ncbi_101790439;ncbi_101790669;ncbi_101790929;ncbi_101791264;ncbi_101791738;ncbi_101792432;ncbi_101792624;ncbi_101792741;ncbi_101793485;ncbi_101793769;ncbi_101794451;ncbi_101794479;ncbi_101794895;ncbi_101794955;ncbi_101795184;ncbi_101795558;ncbi_101795803;ncbi_101795968;ncbi_101796183;ncbi_101796315;…
GO:0010883	regulation of lipid storage	13	17	0.00403807	0.17295	ncbi_101789413;ncbi_101789572;ncbi_101791396;ncbi_101793615;ncbi_101793830;ncbi_101794163;ncbi_101796495;ncbi_101797295;ncbi_101797707;ncbi_101799540;ncbi_101802229;ncbi_101803289;ncbi_101803646
GO:0031123	RNA 3'-end processing	13	17	0.00403807	0.17295	XLOC_038442;XLOC_039107;XLOC_041124;ncbi_101789407;ncbi_101791575;ncbi_101793629;ncbi_101794744;ncbi_101800285;ncbi_101800700;ncbi_101801393;ncbi_101801777;ncbi_101802987;ncbi_101804321
GO:0036314	response to sterol	10	12	0.00416641	0.176568	XLOC_037828;XLOC_040703;XLOC_041991;ncbi_101791752;ncbi_101792700;ncbi_101796838;ncbi_101798413;ncbi_101803787;ncbi_101805328;ncbi_101805334
GO:0007548	sex differentiation	50	89	0.00428832	0.179706	ncbi_101790535;ncbi_101790790;ncbi_101791559;ncbi_101792159;ncbi_101792771;ncbi_101793257;ncbi_101794454;ncbi_101794485;ncbi_101794824;ncbi_101794947;ncbi_101795949;ncbi_101796083;ncbi_101796146;ncbi_101796646;ncbi_101796915;ncbi_101797065;ncbi_101797285;ncbi_101797579;ncbi_101798613;ncbi_101798699;ncbi_101798837;ncbi_101798886;ncbi_101798910;ncbi_101798917;ncbi_101798969;ncbi_101799032;ncbi_1017…
GO:0010631	epithelial cell migration	18	26	0.00437436	0.179706	ncbi_101789702;ncbi_101792054;ncbi_101792413;ncbi_101792849;ncbi_101792999;ncbi_101795141;ncbi_101795333;ncbi_101796083;ncbi_101797295;ncbi_101798136;ncbi_101798810;ncbi_101799310;ncbi_101799623;ncbi_101800531;ncbi_101801394;ncbi_101802795;ncbi_101805328;ncbi_101805486
GO:0090132	epithelium migration	18	26	0.00437436	0.179706	ncbi_101789702;ncbi_101792054;ncbi_101792413;ncbi_101792849;ncbi_101792999;ncbi_101795141;ncbi_101795333;ncbi_101796083;ncbi_101797295;ncbi_101798136;ncbi_101798810;ncbi_101799310;ncbi_101799623;ncbi_101800531;ncbi_101801394;ncbi_101802795;ncbi_101805328;ncbi_101805486
GO:0033554	cellular response to stress	172	353	0.00447489	0.181979	XLOC_039684;XLOC_041318;XLOC_041651;XLOC_042300;ncbi_101789679;ncbi_101789752;ncbi_101789758;ncbi_101789847;ncbi_101790043;ncbi_101790122;ncbi_101790167;ncbi_101790245;ncbi_101790500;ncbi_101790556;ncbi_101790618;ncbi_101790669;ncbi_101790790;ncbi_101790965;ncbi_101791272;ncbi_101791359;ncbi_101791363;ncbi_101791382;ncbi_101791453;ncbi_101791471;ncbi_101791559;ncbi_101791697;ncbi_101791707;ncbi_1…
GO:0045089	positive regulation of innate immune response	28	45	0.00456459	0.18377	ncbi_101789567;ncbi_101790153;ncbi_101790771;ncbi_101791305;ncbi_101791396;ncbi_101791786;ncbi_101792125;ncbi_101792281;ncbi_101792994;ncbi_101794214;ncbi_101794527;ncbi_101795629;ncbi_101796085;ncbi_101796184;ncbi_101796495;ncbi_101796626;ncbi_101796752;ncbi_101796895;ncbi_101797264;ncbi_101797832;ncbi_101798276;ncbi_101799058;ncbi_101800084;ncbi_101800211;ncbi_101801807;ncbi_101802573;ncbi_1018…
GO:0043433	negative regulation of sequence-specific DNA binding transcription factor activity	19	28	0.00483598	0.183801	ncbi_101789479;ncbi_101789752;ncbi_101790307;ncbi_101791396;ncbi_101791495;ncbi_101792318;ncbi_101794037;ncbi_101796300;ncbi_101796415;ncbi_101796752;ncbi_101796943;ncbi_101799275;ncbi_101799454;ncbi_101800054;ncbi_101802118;ncbi_101802184;ncbi_101803571;ncbi_101803646;ncbi_101804217
GO:0016311	dephosphorylation	41	71	0.00483948	0.183801	XLOC_038597;ncbi_101789439;ncbi_101789617;ncbi_101789690;ncbi_101789706;ncbi_101790817;ncbi_101790899;ncbi_101791271;ncbi_101792632;ncbi_101792832;ncbi_101793008;ncbi_101793726;ncbi_101794119;ncbi_101794202;ncbi_101794788;ncbi_101795006;ncbi_101795139;ncbi_101796527;ncbi_101797560;ncbi_101798115;ncbi_101798136;ncbi_101799571;ncbi_101800385;ncbi_101800837;ncbi_101800946;ncbi_101801325;ncbi_1018013…
GO:0051223	regulation of protein transport	84	161	0.00484937	0.183801	XLOC_041991;ncbi_101789567;ncbi_101789592;ncbi_101789702;ncbi_101789706;ncbi_101790039;ncbi_101790075;ncbi_101790179;ncbi_101790245;ncbi_101790307;ncbi_101790439;ncbi_101790458;ncbi_101790618;ncbi_101790771;ncbi_101790790;ncbi_101790889;ncbi_101790931;ncbi_101791352;ncbi_101791388;ncbi_101791396;ncbi_101791495;ncbi_101791559;ncbi_101791786;ncbi_101792318;ncbi_101792754;ncbi_101792864;ncbi_1017929…
GO:0031399	regulation of protein modification process	279	594	0.00489822	0.183801	XLOC_008517;XLOC_027015;XLOC_039107;XLOC_039623;XLOC_039755;XLOC_039774;XLOC_042184;XLOC_042300;ncbi_101789396;ncbi_101789486;ncbi_101789617;ncbi_101789650;ncbi_101789679;ncbi_101789702;ncbi_101789706;ncbi_101789777;ncbi_101789823;ncbi_101789837;ncbi_101789847;ncbi_101789925;ncbi_101790019;ncbi_101790039;ncbi_101790075;ncbi_101790085;ncbi_101790140;ncbi_101790193;ncbi_101790194;ncbi_101790253;ncb…
GO:0002768	immune response-regulating cell surface receptor signaling pathway	33	55	0.00492218	0.183801	ncbi_101790172;ncbi_101790913;ncbi_101791786;ncbi_101792281;ncbi_101792421;ncbi_101792700;ncbi_101792771;ncbi_101793257;ncbi_101793733;ncbi_101794441;ncbi_101794713;ncbi_101794843;ncbi_101794939;ncbi_101796083;ncbi_101796184;ncbi_101798276;ncbi_101798353;ncbi_101798692;ncbi_101798786;ncbi_101799032;ncbi_101799246;ncbi_101799398;ncbi_101800084;ncbi_101800184;ncbi_101800437;ncbi_101800750;ncbi_1018…
GO:0045137	development of primary sexual characteristics	37	63	0.0049548	0.183801	ncbi_101790535;ncbi_101791559;ncbi_101792771;ncbi_101793257;ncbi_101794485;ncbi_101794824;ncbi_101794947;ncbi_101795949;ncbi_101796083;ncbi_101796646;ncbi_101797285;ncbi_101797579;ncbi_101798613;ncbi_101798699;ncbi_101798886;ncbi_101798910;ncbi_101798917;ncbi_101798969;ncbi_101799032;ncbi_101799253;ncbi_101799605;ncbi_101799887;ncbi_101800098;ncbi_101800549;ncbi_101800627;ncbi_101800865;ncbi_1018…
GO:0043550	regulation of lipid kinase activity	14	19	0.00499616	0.183801	ncbi_101790039;ncbi_101790494;ncbi_101791074;ncbi_101792285;ncbi_101793733;ncbi_101794895;ncbi_101795331;ncbi_101795528;ncbi_101795759;ncbi_101797285;ncbi_101799454;ncbi_101799587;ncbi_101802325;ncbi_101803881
GO:0002088	lens development in camera-type eye	8	9	0.00529985	0.183801	ncbi_101789847;ncbi_101790075;ncbi_101790659;ncbi_101795019;ncbi_101800496;ncbi_101801230;ncbi_101801454;ncbi_101805334
GO:0071897	DNA biosynthetic process	8	9	0.00529985	0.183801	XLOC_042300;ncbi_101790280;ncbi_101791707;ncbi_101791879;ncbi_101798222;ncbi_101799275;ncbi_101800084;ncbi_101803773
GO:0051246	regulation of protein metabolic process	366	793	0.00534902	0.183801	XLOC_008517;XLOC_024251;XLOC_027015;XLOC_030008;XLOC_038877;XLOC_039107;XLOC_039192;XLOC_039623;XLOC_039755;XLOC_039774;XLOC_041367;XLOC_041858;XLOC_042184;XLOC_042300;ncbi_101789396;ncbi_101789486;ncbi_101789617;ncbi_101789650;ncbi_101789679;ncbi_101789702;ncbi_101789706;ncbi_101789777;ncbi_101789817;ncbi_101789823;ncbi_101789828;ncbi_101789837;ncbi_101789847;ncbi_101789925;ncbi_101790019;ncbi_1…
GO:0001953	negative regulation of cell-matrix adhesion	6	6	0.00536133	0.183801	ncbi_101794919;ncbi_101796603;ncbi_101797223;ncbi_101798136;ncbi_101799198;ncbi_101803620
GO:0010812	negative regulation of cell-substrate adhesion	6	6	0.00536133	0.183801	ncbi_101794919;ncbi_101796603;ncbi_101797223;ncbi_101798136;ncbi_101799198;ncbi_101803620
GO:0010884	positive regulation of lipid storage	6	6	0.00536133	0.183801	ncbi_101794163;ncbi_101796495;ncbi_101797295;ncbi_101797707;ncbi_101799540;ncbi_101803289
GO:0032434	regulation of proteasomal ubiquitin-dependent protein catabolic process	6	6	0.00536133	0.183801	XLOC_030008;ncbi_101792575;ncbi_101798136;ncbi_101800116;ncbi_101803061;ncbi_101803773
GO:0048875	chemical homeostasis within a tissue	6	6	0.00536133	0.183801	ncbi_101793811;ncbi_101796345;ncbi_101797579;ncbi_101797977;ncbi_101800575;ncbi_101805258
GO:0051320	S phase	6	6	0.00536133	0.183801	ncbi_101792281;ncbi_101796184;ncbi_101798276;ncbi_101800084;ncbi_101801289;ncbi_101803413
GO:0051325	interphase	6	6	0.00536133	0.183801	ncbi_101792281;ncbi_101796184;ncbi_101798276;ncbi_101800084;ncbi_101801289;ncbi_101803413
GO:0009894	regulation of catabolic process	94	183	0.00538712	0.183801	XLOC_029293;XLOC_030008;XLOC_042300;ncbi_101789847;ncbi_101789855;ncbi_101790010;ncbi_101790075;ncbi_101790125;ncbi_101790439;ncbi_101790619;ncbi_101790817;ncbi_101791040;ncbi_101791359;ncbi_101791421;ncbi_101791694;ncbi_101791725;ncbi_101792100;ncbi_101792335;ncbi_101792353;ncbi_101792575;ncbi_101792700;ncbi_101792849;ncbi_101793310;ncbi_101793483;ncbi_101793511;ncbi_101793826;ncbi_101793830;ncb…
GO:0006690	icosanoid metabolic process	11	14	0.0058945	0.19762	ncbi_101790135;ncbi_101792773;ncbi_101795486;ncbi_101796320;ncbi_101797163;ncbi_101798388;ncbi_101798526;ncbi_101801930;ncbi_101802365;ncbi_101803012;ncbi_101804367
GO:1901568	fatty acid derivative metabolic process	11	14	0.0058945	0.19762	ncbi_101790135;ncbi_101792773;ncbi_101795486;ncbi_101796320;ncbi_101797163;ncbi_101798388;ncbi_101798526;ncbi_101801930;ncbi_101802365;ncbi_101803012;ncbi_101804367
GO:0001952	regulation of cell-matrix adhesion	22	34	0.0059394	0.19762	ncbi_101789702;ncbi_101790075;ncbi_101791814;ncbi_101792054;ncbi_101792285;ncbi_101793324;ncbi_101793953;ncbi_101794919;ncbi_101795333;ncbi_101796495;ncbi_101796603;ncbi_101797139;ncbi_101797223;ncbi_101797330;ncbi_101797579;ncbi_101798136;ncbi_101799198;ncbi_101799518;ncbi_101800728;ncbi_101803620;ncbi_101804552;ncbi_101805258
GO:0016265	death	149	304	0.00599764	0.197922	XLOC_038182;XLOC_040517;XLOC_041318;XLOC_042300;ncbi_101789486;ncbi_101789726;ncbi_101789777;ncbi_101789812;ncbi_101790075;ncbi_101790439;ncbi_101790500;ncbi_101790556;ncbi_101790562;ncbi_101790564;ncbi_101790618;ncbi_101790790;ncbi_101790903;ncbi_101790921;ncbi_101790958;ncbi_101791238;ncbi_101791533;ncbi_101791634;ncbi_101791694;ncbi_101791725;ncbi_101791841;ncbi_101791927;ncbi_101791961;ncbi_1…
GO:0051924	regulation of calcium ion transport	23	36	0.00621787	0.203521	ncbi_101789823;ncbi_101790025;ncbi_101791271;ncbi_101792285;ncbi_101792647;ncbi_101792805;ncbi_101792901;ncbi_101794939;ncbi_101796017;ncbi_101797095;ncbi_101797733;ncbi_101797742;ncbi_101798010;ncbi_101798353;ncbi_101798692;ncbi_101799246;ncbi_101799716;ncbi_101801281;ncbi_101802816;ncbi_101802883;ncbi_101803881;ncbi_101804311;ncbi_101805065
GO:0008219	cell death	147	300	0.00639494	0.205678	XLOC_038182;XLOC_040517;XLOC_041318;XLOC_042300;ncbi_101789486;ncbi_101789726;ncbi_101789777;ncbi_101789812;ncbi_101790075;ncbi_101790439;ncbi_101790500;ncbi_101790556;ncbi_101790562;ncbi_101790564;ncbi_101790618;ncbi_101790790;ncbi_101790903;ncbi_101790921;ncbi_101790958;ncbi_101791238;ncbi_101791533;ncbi_101791634;ncbi_101791694;ncbi_101791725;ncbi_101791841;ncbi_101791927;ncbi_101791961;ncbi_1…
GO:0010717	regulation of epithelial to mesenchymal transition	24	38	0.0064557	0.205678	XLOC_037828;XLOC_040703;ncbi_101790075;ncbi_101791559;ncbi_101792052;ncbi_101792478;ncbi_101792754;ncbi_101793453;ncbi_101794513;ncbi_101794601;ncbi_101794947;ncbi_101797664;ncbi_101798156;ncbi_101799454;ncbi_101799755;ncbi_101801230;ncbi_101803206;ncbi_101803252;ncbi_101803581;ncbi_101803773;ncbi_101803787;ncbi_101803833;ncbi_101805334;ncbi_101805386
GO:0033674	positive regulation of kinase activity	57	105	0.00649835	0.205678	ncbi_101789486;ncbi_101789617;ncbi_101789650;ncbi_101789702;ncbi_101789706;ncbi_101789837;ncbi_101790019;ncbi_101790659;ncbi_101790862;ncbi_101791121;ncbi_101791363;ncbi_101792050;ncbi_101792999;ncbi_101793107;ncbi_101793334;ncbi_101793453;ncbi_101794679;ncbi_101794895;ncbi_101795228;ncbi_101795803;ncbi_101795968;ncbi_101796626;ncbi_101798010;ncbi_101798039;ncbi_101798182;ncbi_101798472;ncbi_1017…
GO:0045860	positive regulation of protein kinase activity	57	105	0.00649835	0.205678	ncbi_101789486;ncbi_101789617;ncbi_101789650;ncbi_101789702;ncbi_101789706;ncbi_101789837;ncbi_101790019;ncbi_101790659;ncbi_101790862;ncbi_101791121;ncbi_101791363;ncbi_101792050;ncbi_101792999;ncbi_101793107;ncbi_101793334;ncbi_101793453;ncbi_101794679;ncbi_101794895;ncbi_101795228;ncbi_101795803;ncbi_101795968;ncbi_101796626;ncbi_101798010;ncbi_101798039;ncbi_101798182;ncbi_101798472;ncbi_1017…
GO:1902531	regulation of intracellular signal transduction	215	452	0.0065392	0.205678	XLOC_008517;XLOC_039623;ncbi_101789396;ncbi_101789413;ncbi_101789558;ncbi_101789702;ncbi_101789706;ncbi_101789777;ncbi_101789823;ncbi_101789925;ncbi_101790013;ncbi_101790039;ncbi_101790085;ncbi_101790140;ncbi_101790193;ncbi_101790194;ncbi_101790307;ncbi_101790309;ncbi_101790396;ncbi_101790412;ncbi_101790439;ncbi_101790477;ncbi_101790494;ncbi_101790529;ncbi_101790675;ncbi_101790771;ncbi_101790790;…
GO:0002218	activation of innate immune response	25	40	0.00665576	0.206124	ncbi_101789567;ncbi_101790153;ncbi_101790771;ncbi_101791305;ncbi_101791396;ncbi_101791786;ncbi_101792125;ncbi_101792281;ncbi_101792994;ncbi_101794214;ncbi_101795629;ncbi_101796085;ncbi_101796184;ncbi_101796495;ncbi_101796626;ncbi_101796752;ncbi_101796895;ncbi_101797264;ncbi_101797832;ncbi_101798276;ncbi_101799058;ncbi_101800084;ncbi_101801807;ncbi_101803413;ncbi_101803531
GO:0002758	innate immune response-activating signal transduction	25	40	0.00665576	0.206124	ncbi_101789567;ncbi_101790153;ncbi_101790771;ncbi_101791305;ncbi_101791396;ncbi_101791786;ncbi_101792125;ncbi_101792281;ncbi_101792994;ncbi_101794214;ncbi_101795629;ncbi_101796085;ncbi_101796184;ncbi_101796495;ncbi_101796626;ncbi_101796752;ncbi_101796895;ncbi_101797264;ncbi_101797832;ncbi_101798276;ncbi_101799058;ncbi_101800084;ncbi_101801807;ncbi_101803413;ncbi_101803531
GO:0080090	regulation of primary metabolic process	754	1695	0.00675724	0.207065	XLOC_008517;XLOC_024251;XLOC_027015;XLOC_028041;XLOC_030008;XLOC_036250;XLOC_037828;XLOC_038877;XLOC_039107;XLOC_039192;XLOC_039623;XLOC_039755;XLOC_039774;XLOC_040703;XLOC_041169;XLOC_041312;XLOC_041318;XLOC_041367;XLOC_041858;XLOC_041991;XLOC_042184;XLOC_042300;ncbi_101789396;ncbi_101789428;ncbi_101789466;ncbi_101789479;ncbi_101789486;ncbi_101789554;ncbi_101789567;ncbi_101789572;ncbi_101789617;…
GO:0031323	regulation of cellular metabolic process	792	1784	0.00678902	0.207065	XLOC_008517;XLOC_024251;XLOC_027015;XLOC_028041;XLOC_029293;XLOC_030008;XLOC_036250;XLOC_037828;XLOC_038877;XLOC_039107;XLOC_039192;XLOC_039623;XLOC_039755;XLOC_039774;XLOC_040703;XLOC_041169;XLOC_041312;XLOC_041318;XLOC_041858;XLOC_041991;XLOC_042184;XLOC_042300;ncbi_101789396;ncbi_101789428;ncbi_101789466;ncbi_101789479;ncbi_101789486;ncbi_101789554;ncbi_101789567;ncbi_101789572;ncbi_101789617;…
GO:0051716	cellular response to stimulus	744	1672	0.00693303	0.207392	XLOC_008517;XLOC_028041;XLOC_038182;XLOC_039192;XLOC_039623;XLOC_039684;XLOC_040517;XLOC_041312;XLOC_041318;XLOC_041651;XLOC_041858;XLOC_041991;XLOC_042300;ncbi_101789389;ncbi_101789417;ncbi_101789556;ncbi_101789567;ncbi_101789572;ncbi_101789617;ncbi_101789627;ncbi_101789650;ncbi_101789679;ncbi_101789706;ncbi_101789715;ncbi_101789752;ncbi_101789758;ncbi_101789812;ncbi_101789828;ncbi_101789847;ncb…
GO:0031327	negative regulation of cellular biosynthetic process	64	120	0.00694172	0.207392	ncbi_101789479;ncbi_101789679;ncbi_101789752;ncbi_101790082;ncbi_101790307;ncbi_101790556;ncbi_101791396;ncbi_101791495;ncbi_101791637;ncbi_101791986;ncbi_101792287;ncbi_101792318;ncbi_101793453;ncbi_101793600;ncbi_101793768;ncbi_101794037;ncbi_101794163;ncbi_101794479;ncbi_101794583;ncbi_101794601;ncbi_101795184;ncbi_101795607;ncbi_101796300;ncbi_101796305;ncbi_101796348;ncbi_101796415;ncbi_1017…
GO:0003018	vascular process in circulatory system	27	44	0.00695427	0.207392	ncbi_101789627;ncbi_101790082;ncbi_101790477;ncbi_101791388;ncbi_101792742;ncbi_101793661;ncbi_101794475;ncbi_101795228;ncbi_101795578;ncbi_101796799;ncbi_101797577;ncbi_101797733;ncbi_101797910;ncbi_101797990;ncbi_101798810;ncbi_101799166;ncbi_101799634;ncbi_101800019;ncbi_101801294;ncbi_101802707;ncbi_101802928;ncbi_101803012;ncbi_101803609;ncbi_101803620;ncbi_101803675;ncbi_101804311;ncbi_1018…
GO:0008406	gonad development	36	62	0.00712862	0.209707	ncbi_101790535;ncbi_101791559;ncbi_101792771;ncbi_101793257;ncbi_101794485;ncbi_101794824;ncbi_101794947;ncbi_101795949;ncbi_101796083;ncbi_101796646;ncbi_101797285;ncbi_101797579;ncbi_101798613;ncbi_101798699;ncbi_101798886;ncbi_101798910;ncbi_101798917;ncbi_101798969;ncbi_101799032;ncbi_101799253;ncbi_101799605;ncbi_101799887;ncbi_101800098;ncbi_101800549;ncbi_101800627;ncbi_101800865;ncbi_1018…
GO:0002429	immune response-activating cell surface receptor signaling pathway	29	48	0.0071361	0.209707	ncbi_101790172;ncbi_101790913;ncbi_101791786;ncbi_101792281;ncbi_101792700;ncbi_101792771;ncbi_101793733;ncbi_101794441;ncbi_101794713;ncbi_101794843;ncbi_101794939;ncbi_101796184;ncbi_101798276;ncbi_101798353;ncbi_101798692;ncbi_101798786;ncbi_101799032;ncbi_101799246;ncbi_101799398;ncbi_101800084;ncbi_101800184;ncbi_101800437;ncbi_101800750;ncbi_101800851;ncbi_101801229;ncbi_101801807;ncbi_1018…
GO:0001932	regulation of protein phosphorylation	203	426	0.00737032	0.214318	XLOC_008517;XLOC_027015;XLOC_039623;XLOC_039755;ncbi_101789486;ncbi_101789617;ncbi_101789650;ncbi_101789702;ncbi_101789706;ncbi_101789777;ncbi_101789837;ncbi_101789925;ncbi_101790019;ncbi_101790039;ncbi_101790075;ncbi_101790085;ncbi_101790140;ncbi_101790193;ncbi_101790194;ncbi_101790307;ncbi_101790309;ncbi_101790412;ncbi_101790439;ncbi_101790477;ncbi_101790494;ncbi_101790513;ncbi_101790556;ncbi_1…
GO:0002688	regulation of leukocyte chemotaxis	17	25	0.00739944	0.214318	ncbi_101789878;ncbi_101790039;ncbi_101790787;ncbi_101790794;ncbi_101790913;ncbi_101791636;ncbi_101791715;ncbi_101792047;ncbi_101792285;ncbi_101792342;ncbi_101793244;ncbi_101794215;ncbi_101796969;ncbi_101800429;ncbi_101803881;ncbi_101805094;ncbi_101805258
GO:0048608	reproductive structure development	51	93	0.0075169	0.214632	ncbi_101790535;ncbi_101790790;ncbi_101791559;ncbi_101792159;ncbi_101792771;ncbi_101793257;ncbi_101794454;ncbi_101794485;ncbi_101794824;ncbi_101794947;ncbi_101795949;ncbi_101796083;ncbi_101796646;ncbi_101796915;ncbi_101797065;ncbi_101797285;ncbi_101797405;ncbi_101797579;ncbi_101798613;ncbi_101798699;ncbi_101798837;ncbi_101798886;ncbi_101798910;ncbi_101798917;ncbi_101798969;ncbi_101799032;ncbi_1017…
GO:0061458	reproductive system development	51	93	0.0075169	0.214632	ncbi_101790535;ncbi_101790790;ncbi_101791559;ncbi_101792159;ncbi_101792771;ncbi_101793257;ncbi_101794454;ncbi_101794485;ncbi_101794824;ncbi_101794947;ncbi_101795949;ncbi_101796083;ncbi_101796646;ncbi_101796915;ncbi_101797065;ncbi_101797285;ncbi_101797405;ncbi_101797579;ncbi_101798613;ncbi_101798699;ncbi_101798837;ncbi_101798886;ncbi_101798910;ncbi_101798917;ncbi_101798969;ncbi_101799032;ncbi_1017…
GO:0043067	regulation of programmed cell death	220	465	0.00804647	0.227938	XLOC_039067;XLOC_039192;XLOC_041312;XLOC_041991;XLOC_042300;ncbi_101789396;ncbi_101789486;ncbi_101789679;ncbi_101789702;ncbi_101789828;ncbi_101790039;ncbi_101790051;ncbi_101790075;ncbi_101790154;ncbi_101790307;ncbi_101790439;ncbi_101790477;ncbi_101790513;ncbi_101790556;ncbi_101790640;ncbi_101790790;ncbi_101790884;ncbi_101790912;ncbi_101790913;ncbi_101791559;ncbi_101791694;ncbi_101791697;ncbi_1017…
GO:0030334	regulation of cell migration	110	220	0.008103	0.227938	XLOC_041367;XLOC_042184;ncbi_101789413;ncbi_101789878;ncbi_101790039;ncbi_101790051;ncbi_101790075;ncbi_101790478;ncbi_101790659;ncbi_101790787;ncbi_101790794;ncbi_101790913;ncbi_101791238;ncbi_101791388;ncbi_101791559;ncbi_101791634;ncbi_101791636;ncbi_101791715;ncbi_101791725;ncbi_101792047;ncbi_101792052;ncbi_101792054;ncbi_101792285;ncbi_101792342;ncbi_101792353;ncbi_101792421;ncbi_101792624;…
GO:0070201	regulation of establishment of protein localization	87	170	0.00819738	0.227938	XLOC_041991;ncbi_101789567;ncbi_101789592;ncbi_101789702;ncbi_101789706;ncbi_101790039;ncbi_101790075;ncbi_101790179;ncbi_101790245;ncbi_101790307;ncbi_101790439;ncbi_101790458;ncbi_101790618;ncbi_101790771;ncbi_101790790;ncbi_101790889;ncbi_101790931;ncbi_101791352;ncbi_101791388;ncbi_101791396;ncbi_101791495;ncbi_101791559;ncbi_101791725;ncbi_101791786;ncbi_101792318;ncbi_101792423;ncbi_1017927…
GO:0065008	regulation of biological quality	437	961	0.00824019	0.227938	XLOC_007843;XLOC_040239;XLOC_040881;XLOC_040884;XLOC_040885;XLOC_041858;XLOC_041991;XLOC_042184;ncbi_101789396;ncbi_101789413;ncbi_101789417;ncbi_101789428;ncbi_101789451;ncbi_101789492;ncbi_101789505;ncbi_101789513;ncbi_101789572;ncbi_101789615;ncbi_101789627;ncbi_101789706;ncbi_101789764;ncbi_101789766;ncbi_101789821;ncbi_101789823;ncbi_101789884;ncbi_101789891;ncbi_101789925;ncbi_101789991;ncb…
GO:0048585	negative regulation of response to stimulus	139	284	0.00826602	0.227938	XLOC_037339;XLOC_041312;XLOC_041858;XLOC_043185;ncbi_101789396;ncbi_101789417;ncbi_101789479;ncbi_101789572;ncbi_101789702;ncbi_101789821;ncbi_101790064;ncbi_101790075;ncbi_101790422;ncbi_101790477;ncbi_101790781;ncbi_101790790;ncbi_101791062;ncbi_101791215;ncbi_101791271;ncbi_101791359;ncbi_101791388;ncbi_101791495;ncbi_101791528;ncbi_101791559;ncbi_101791725;ncbi_101791752;ncbi_101792052;ncbi_1…
GO:0045859	regulation of protein kinase activity	97	192	0.008675	0.236076	XLOC_027015;XLOC_039623;XLOC_039755;ncbi_101789486;ncbi_101789617;ncbi_101789650;ncbi_101789702;ncbi_101789706;ncbi_101789837;ncbi_101790019;ncbi_101790494;ncbi_101790513;ncbi_101790556;ncbi_101790659;ncbi_101790685;ncbi_101790862;ncbi_101791019;ncbi_101791022;ncbi_101791121;ncbi_101791271;ncbi_101791363;ncbi_101791559;ncbi_101791694;ncbi_101791725;ncbi_101792050;ncbi_101792073;ncbi_101792999;ncb…
GO:0007169	transmembrane receptor protein tyrosine kinase signaling pathway	72	138	0.00868427	0.236076	ncbi_101789617;ncbi_101789650;ncbi_101789706;ncbi_101790010;ncbi_101790013;ncbi_101790125;ncbi_101790193;ncbi_101790558;ncbi_101790562;ncbi_101791715;ncbi_101792049;ncbi_101792054;ncbi_101792285;ncbi_101792421;ncbi_101792603;ncbi_101792650;ncbi_101792700;ncbi_101792771;ncbi_101793161;ncbi_101793257;ncbi_101793334;ncbi_101793664;ncbi_101794006;ncbi_101794291;ncbi_101794502;ncbi_101794517;ncbi_1017…
GO:0072577	endothelial cell apoptotic process	13	18	0.00897961	0.236076	ncbi_101791634;ncbi_101792049;ncbi_101792742;ncbi_101793107;ncbi_101793661;ncbi_101795228;ncbi_101796300;ncbi_101797549;ncbi_101797579;ncbi_101799032;ncbi_101801136;ncbi_101803291;ncbi_101803833
GO:0014070	response to organic cyclic compound	84	164	0.00902094	0.236076	XLOC_037828;XLOC_040703;XLOC_041991;ncbi_101789567;ncbi_101789679;ncbi_101789777;ncbi_101789855;ncbi_101789925;ncbi_101790010;ncbi_101790013;ncbi_101790249;ncbi_101790556;ncbi_101790771;ncbi_101790929;ncbi_101791305;ncbi_101791396;ncbi_101791559;ncbi_101791694;ncbi_101791752;ncbi_101791758;ncbi_101791934;ncbi_101792136;ncbi_101792196;ncbi_101792700;ncbi_101792901;ncbi_101793929;ncbi_101794037;ncb…
GO:0002573	myeloid leukocyte differentiation	20	31	0.00902663	0.236076	ncbi_101789878;ncbi_101790774;ncbi_101791321;ncbi_101791388;ncbi_101792052;ncbi_101792413;ncbi_101793225;ncbi_101793899;ncbi_101794045;ncbi_101794227;ncbi_101796083;ncbi_101796626;ncbi_101799032;ncbi_101800627;ncbi_101802795;ncbi_101803068;ncbi_101804780;ncbi_101805017;ncbi_101805258;ncbi_101805262
GO:0030595	leukocyte chemotaxis	20	31	0.00902663	0.236076	XLOC_041858;ncbi_101789878;ncbi_101790039;ncbi_101790439;ncbi_101793107;ncbi_101793244;ncbi_101793733;ncbi_101794166;ncbi_101794475;ncbi_101794895;ncbi_101794939;ncbi_101795331;ncbi_101795578;ncbi_101796083;ncbi_101797802;ncbi_101802743;ncbi_101803149;ncbi_101803675;ncbi_101803817;ncbi_101805258
GO:0060326	cell chemotaxis	20	31	0.00902663	0.236076	XLOC_041858;ncbi_101789878;ncbi_101790039;ncbi_101790439;ncbi_101793107;ncbi_101793244;ncbi_101793733;ncbi_101794166;ncbi_101794475;ncbi_101794895;ncbi_101794939;ncbi_101795331;ncbi_101795578;ncbi_101796083;ncbi_101797802;ncbi_101802743;ncbi_101803149;ncbi_101803675;ncbi_101803817;ncbi_101805258
GO:0032880	regulation of protein localization	90	177	0.00903024	0.236076	XLOC_041991;ncbi_101789567;ncbi_101789592;ncbi_101789702;ncbi_101789706;ncbi_101790039;ncbi_101790075;ncbi_101790179;ncbi_101790245;ncbi_101790307;ncbi_101790439;ncbi_101790458;ncbi_101790618;ncbi_101790771;ncbi_101790790;ncbi_101790889;ncbi_101790931;ncbi_101791352;ncbi_101791388;ncbi_101791396;ncbi_101791495;ncbi_101791559;ncbi_101791725;ncbi_101791786;ncbi_101792318;ncbi_101792423;ncbi_1017927…
GO:0000278	mitotic cell cycle	54	100	0.00911476	0.236749	XLOC_040517;ncbi_101790019;ncbi_101790075;ncbi_101790105;ncbi_101790280;ncbi_101790321;ncbi_101790669;ncbi_101790817;ncbi_101791004;ncbi_101791271;ncbi_101791694;ncbi_101792281;ncbi_101792318;ncbi_101792773;ncbi_101793453;ncbi_101793901;ncbi_101794566;ncbi_101794629;ncbi_101795324;ncbi_101795570;ncbi_101795722;ncbi_101795964;ncbi_101795988;ncbi_101796184;ncbi_101796590;ncbi_101796941;ncbi_1017979…
GO:0006955	immune response	40	71	0.00943321	0.243449	ncbi_101789862;ncbi_101790439;ncbi_101791388;ncbi_101791636;ncbi_101791752;ncbi_101792052;ncbi_101792173;ncbi_101792285;ncbi_101793107;ncbi_101793239;ncbi_101793642;ncbi_101793749;ncbi_101794037;ncbi_101794263;ncbi_101794347;ncbi_101794564;ncbi_101794668;ncbi_101795629;ncbi_101796083;ncbi_101796300;ncbi_101797847;ncbi_101797866;ncbi_101798182;ncbi_101798491;ncbi_101798538;ncbi_101798813;ncbi_1017…
GO:0035150	regulation of tube size	22	35	0.00973491	0.248055	ncbi_101789627;ncbi_101790082;ncbi_101790477;ncbi_101791388;ncbi_101793661;ncbi_101794475;ncbi_101795578;ncbi_101796799;ncbi_101797577;ncbi_101797733;ncbi_101797910;ncbi_101797990;ncbi_101798810;ncbi_101799166;ncbi_101800019;ncbi_101801294;ncbi_101802707;ncbi_101802928;ncbi_101803012;ncbi_101803609;ncbi_101803675;ncbi_101804311
GO:0050880	regulation of blood vessel size	22	35	0.00973491	0.248055	ncbi_101789627;ncbi_101790082;ncbi_101790477;ncbi_101791388;ncbi_101793661;ncbi_101794475;ncbi_101795578;ncbi_101796799;ncbi_101797577;ncbi_101797733;ncbi_101797910;ncbi_101797990;ncbi_101798810;ncbi_101799166;ncbi_101800019;ncbi_101801294;ncbi_101802707;ncbi_101802928;ncbi_101803012;ncbi_101803609;ncbi_101803675;ncbi_101804311
GO:0006470	protein dephosphorylation	37	65	0.00989047	0.250434	XLOC_038597;ncbi_101789439;ncbi_101789690;ncbi_101789706;ncbi_101790817;ncbi_101790899;ncbi_101791271;ncbi_101792632;ncbi_101792832;ncbi_101793008;ncbi_101793726;ncbi_101794119;ncbi_101794788;ncbi_101795139;ncbi_101796527;ncbi_101798115;ncbi_101798136;ncbi_101799571;ncbi_101800385;ncbi_101800837;ncbi_101800946;ncbi_101801325;ncbi_101801371;ncbi_101801700;ncbi_101802229;ncbi_101802321;ncbi_1018023…
GO:0046649	lymphocyte activation	67	128	0.0101171	0.254571	ncbi_101789823;ncbi_101789862;ncbi_101789878;ncbi_101790075;ncbi_101790140;ncbi_101790172;ncbi_101790237;ncbi_101790249;ncbi_101790413;ncbi_101790439;ncbi_101790640;ncbi_101790685;ncbi_101790975;ncbi_101791271;ncbi_101791352;ncbi_101791388;ncbi_101791469;ncbi_101791659;ncbi_101791752;ncbi_101792049;ncbi_101792052;ncbi_101792173;ncbi_101792285;ncbi_101792342;ncbi_101792413;ncbi_101793261;ncbi_1017…
GO:0051049	regulation of transport	204	431	0.0102665	0.256725	XLOC_041858;XLOC_041935;XLOC_041991;ncbi_101789396;ncbi_101789428;ncbi_101789567;ncbi_101789592;ncbi_101789702;ncbi_101789706;ncbi_101789823;ncbi_101789862;ncbi_101789925;ncbi_101790025;ncbi_101790039;ncbi_101790075;ncbi_101790082;ncbi_101790179;ncbi_101790245;ncbi_101790307;ncbi_101790412;ncbi_101790439;ncbi_101790458;ncbi_101790618;ncbi_101790771;ncbi_101790790;ncbi_101790817;ncbi_101790889;ncb…
GO:0051091	positive regulation of sequence-specific DNA binding transcription factor activity	32	55	0.0104519	0.259748	XLOC_041991;ncbi_101789702;ncbi_101790771;ncbi_101791305;ncbi_101791574;ncbi_101791786;ncbi_101792047;ncbi_101792050;ncbi_101792421;ncbi_101792647;ncbi_101793362;ncbi_101795644;ncbi_101795868;ncbi_101795987;ncbi_101796056;ncbi_101796415;ncbi_101797241;ncbi_101797384;ncbi_101797949;ncbi_101798413;ncbi_101798749;ncbi_101798813;ncbi_101799755;ncbi_101800084;ncbi_101800728;ncbi_101801136;ncbi_1018018…
GO:0007162	negative regulation of cell adhesion	28	47	0.0105763	0.261227	XLOC_042184;ncbi_101789706;ncbi_101792049;ncbi_101792052;ncbi_101792624;ncbi_101793804;ncbi_101794186;ncbi_101794865;ncbi_101794919;ncbi_101796603;ncbi_101796895;ncbi_101797043;ncbi_101797223;ncbi_101798136;ncbi_101798416;ncbi_101799051;ncbi_101799180;ncbi_101799198;ncbi_101799755;ncbi_101800355;ncbi_101800813;ncbi_101803620;ncbi_101803773;ncbi_101803833;ncbi_101804065;ncbi_101804950;ncbi_1018052…
GO:0051130	positive regulation of cellular component organization	95	189	0.0110864	0.265121	XLOC_038182;XLOC_041858;ncbi_101789396;ncbi_101789679;ncbi_101789756;ncbi_101790051;ncbi_101790075;ncbi_101790193;ncbi_101790249;ncbi_101790253;ncbi_101790307;ncbi_101790387;ncbi_101790467;ncbi_101790546;ncbi_101790659;ncbi_101791154;ncbi_101791382;ncbi_101791478;ncbi_101791489;ncbi_101791694;ncbi_101791697;ncbi_101791725;ncbi_101792047;ncbi_101792095;ncbi_101792159;ncbi_101792257;ncbi_101792433;…
GO:0045017	glycerolipid biosynthetic process	10	13	0.0112688	0.265121	XLOC_041429;ncbi_101792435;ncbi_101794909;ncbi_101795528;ncbi_101796118;ncbi_101796183;ncbi_101797588;ncbi_101799246;ncbi_101803327;ncbi_101805391
GO:0046474	glycerophospholipid biosynthetic process	10	13	0.0112688	0.265121	XLOC_041429;ncbi_101792435;ncbi_101794909;ncbi_101795528;ncbi_101796118;ncbi_101796183;ncbi_101797588;ncbi_101799246;ncbi_101803327;ncbi_101805391
GO:0032386	regulation of intracellular transport	77	150	0.011281	0.265121	XLOC_041991;ncbi_101789567;ncbi_101789702;ncbi_101789706;ncbi_101789823;ncbi_101789862;ncbi_101790025;ncbi_101790039;ncbi_101790075;ncbi_101790179;ncbi_101790618;ncbi_101790771;ncbi_101790790;ncbi_101790931;ncbi_101791271;ncbi_101791396;ncbi_101791495;ncbi_101791786;ncbi_101792285;ncbi_101792318;ncbi_101792423;ncbi_101792647;ncbi_101792754;ncbi_101792805;ncbi_101792901;ncbi_101793008;ncbi_1017931…
GO:0002275	myeloid cell activation involved in immune response	7	8	0.0113732	0.265121	ncbi_101790439;ncbi_101792173;ncbi_101793239;ncbi_101795629;ncbi_101796083;ncbi_101799520;ncbi_101802228
GO:0045445	myoblast differentiation	7	8	0.0113732	0.265121	ncbi_101789702;ncbi_101790513;ncbi_101792647;ncbi_101795162;ncbi_101798493;ncbi_101801394;ncbi_101804383
GO:1902806	regulation of cell cycle G1/S phase transition	7	8	0.0113732	0.265121	ncbi_101797830;ncbi_101798136;ncbi_101798681;ncbi_101803650;ncbi_101803833;ncbi_101804792;ncbi_101805150
GO:0016579	protein deubiquitination	15	22	0.0113787	0.265121	ncbi_101791471;ncbi_101791696;ncbi_101791738;ncbi_101792318;ncbi_101792468;ncbi_101792666;ncbi_101793885;ncbi_101795132;ncbi_101796300;ncbi_101797001;ncbi_101798276;ncbi_101800174;ncbi_101803241;ncbi_101803525;ncbi_101804226
GO:1903050	regulation of proteolysis involved in cellular protein catabolic process	15	22	0.0113787	0.265121	XLOC_030008;ncbi_101792575;ncbi_101798136;ncbi_101798276;ncbi_101798405;ncbi_101798810;ncbi_101799454;ncbi_101800074;ncbi_101800098;ncbi_101800116;ncbi_101803061;ncbi_101803571;ncbi_101803773;ncbi_101804004;ncbi_101804937
GO:0042981	regulation of apoptotic process	216	459	0.0113924	0.265121	XLOC_039067;XLOC_039192;XLOC_041312;XLOC_041991;XLOC_042300;ncbi_101789396;ncbi_101789486;ncbi_101789679;ncbi_101789702;ncbi_101789828;ncbi_101790039;ncbi_101790051;ncbi_101790075;ncbi_101790154;ncbi_101790307;ncbi_101790439;ncbi_101790477;ncbi_101790513;ncbi_101790556;ncbi_101790640;ncbi_101790790;ncbi_101790884;ncbi_101790912;ncbi_101790913;ncbi_101791559;ncbi_101791694;ncbi_101791697;ncbi_1017…
GO:0002520	immune system development	119	242	0.0116143	0.267194	XLOC_036250;XLOC_041318;ncbi_101789706;ncbi_101789715;ncbi_101789746;ncbi_101789878;ncbi_101790140;ncbi_101790249;ncbi_101790413;ncbi_101790439;ncbi_101790774;ncbi_101790913;ncbi_101791271;ncbi_101791321;ncbi_101791388;ncbi_101791469;ncbi_101791559;ncbi_101791636;ncbi_101791659;ncbi_101791683;ncbi_101791752;ncbi_101792049;ncbi_101792052;ncbi_101792120;ncbi_101792152;ncbi_101792285;ncbi_101792413;…
GO:0040012	regulation of locomotion	119	242	0.0116143	0.267194	XLOC_041367;XLOC_042184;ncbi_101789413;ncbi_101789878;ncbi_101790039;ncbi_101790051;ncbi_101790075;ncbi_101790478;ncbi_101790659;ncbi_101790787;ncbi_101790794;ncbi_101790913;ncbi_101791238;ncbi_101791388;ncbi_101791559;ncbi_101791574;ncbi_101791634;ncbi_101791636;ncbi_101791715;ncbi_101791725;ncbi_101791819;ncbi_101792047;ncbi_101792052;ncbi_101792054;ncbi_101792285;ncbi_101792342;ncbi_101792353;…
GO:0002407	dendritic cell chemotaxis	5	5	0.0128213	0.275625	XLOC_041858;ncbi_101789878;ncbi_101790039;ncbi_101793107;ncbi_101793244
GO:0006636	unsaturated fatty acid biosynthetic process	5	5	0.0128213	0.275625	ncbi_101797163;ncbi_101798388;ncbi_101801930;ncbi_101802051;ncbi_101802986
GO:0009226	nucleotide-sugar biosynthetic process	5	5	0.0128213	0.275625	ncbi_101791617;ncbi_101791739;ncbi_101794514;ncbi_101795172;ncbi_101802718
GO:0018108	peptidyl-tyrosine phosphorylation	5	5	0.0128213	0.275625	ncbi_101792285;ncbi_101792421;ncbi_101795803;ncbi_101795926;ncbi_101804311
GO:0018212	peptidyl-tyrosine modification	5	5	0.0128213	0.275625	ncbi_101792285;ncbi_101792421;ncbi_101795803;ncbi_101795926;ncbi_101804311
GO:0019048	modulation by virus of host morphology or physiology	5	5	0.0128213	0.275625	ncbi_101790075;ncbi_101790140;ncbi_101795803;ncbi_101801230;ncbi_101805334
GO:0019985	translesion synthesis	5	5	0.0128213	0.275625	XLOC_042300;ncbi_101791707;ncbi_101798222;ncbi_101800084;ncbi_101803773
GO:0033194	response to hydroperoxide	5	5	0.0128213	0.275625	ncbi_101792353;ncbi_101795860;ncbi_101796495;ncbi_101796953;ncbi_101802612
GO:0034122	negative regulation of toll-like receptor signaling pathway	5	5	0.0128213	0.275625	ncbi_101791388;ncbi_101794037;ncbi_101796300;ncbi_101799454;ncbi_101803881
GO:0036336	dendritic cell migration	5	5	0.0128213	0.275625	XLOC_041858;ncbi_101789878;ncbi_101790039;ncbi_101793107;ncbi_101793244
GO:1901213	regulation of transcription from RNA polymerase II promoter involved in heart development	5	5	0.0128213	0.275625	ncbi_101789702;ncbi_101790513;ncbi_101795162;ncbi_101801394;ncbi_101802372
GO:1901654	response to ketone	5	5	0.0128213	0.275625	ncbi_101791481;ncbi_101791559;ncbi_101793107;ncbi_101794037;ncbi_101797910
GO:0051270	regulation of cellular component movement	111	225	0.0128707	0.275625	XLOC_041367;XLOC_042184;ncbi_101789413;ncbi_101789878;ncbi_101790039;ncbi_101790051;ncbi_101790075;ncbi_101790478;ncbi_101790659;ncbi_101790787;ncbi_101790794;ncbi_101790913;ncbi_101791238;ncbi_101791388;ncbi_101791559;ncbi_101791634;ncbi_101791636;ncbi_101791715;ncbi_101791725;ncbi_101792047;ncbi_101792052;ncbi_101792054;ncbi_101792285;ncbi_101792342;ncbi_101792353;ncbi_101792421;ncbi_101792624;…
GO:0010557	positive regulation of macromolecule biosynthetic process	66	127	0.0129858	0.276619	XLOC_030008;XLOC_041991;ncbi_101789572;ncbi_101789702;ncbi_101790253;ncbi_101790439;ncbi_101790513;ncbi_101790771;ncbi_101791019;ncbi_101791305;ncbi_101791321;ncbi_101791574;ncbi_101791786;ncbi_101792047;ncbi_101792050;ncbi_101792421;ncbi_101792647;ncbi_101793247;ncbi_101793362;ncbi_101793664;ncbi_101794030;ncbi_101794895;ncbi_101795595;ncbi_101795644;ncbi_101795868;ncbi_101795987;ncbi_101796056;…
GO:2000145	regulation of cell motility	110	223	0.0132965	0.281281	XLOC_041367;XLOC_042184;ncbi_101789413;ncbi_101789878;ncbi_101790039;ncbi_101790051;ncbi_101790075;ncbi_101790478;ncbi_101790659;ncbi_101790787;ncbi_101790794;ncbi_101790913;ncbi_101791238;ncbi_101791388;ncbi_101791559;ncbi_101791634;ncbi_101791636;ncbi_101791715;ncbi_101791725;ncbi_101792047;ncbi_101792052;ncbi_101792054;ncbi_101792285;ncbi_101792342;ncbi_101792353;ncbi_101792421;ncbi_101792624;…
GO:0007155	cell adhesion	124	254	0.0133846	0.281281	ncbi_101789534;ncbi_101789823;ncbi_101789878;ncbi_101790193;ncbi_101790237;ncbi_101790249;ncbi_101790439;ncbi_101790640;ncbi_101790685;ncbi_101790794;ncbi_101790913;ncbi_101791215;ncbi_101791271;ncbi_101791352;ncbi_101791469;ncbi_101791636;ncbi_101791659;ncbi_101791752;ncbi_101791798;ncbi_101791811;ncbi_101791924;ncbi_101792049;ncbi_101792052;ncbi_101792054;ncbi_101792173;ncbi_101792342;ncbi_1017…
GO:0019216	regulation of lipid metabolic process	37	66	0.0135733	0.281281	ncbi_101789572;ncbi_101790039;ncbi_101790245;ncbi_101790439;ncbi_101790494;ncbi_101790790;ncbi_101790921;ncbi_101791074;ncbi_101791591;ncbi_101791752;ncbi_101792285;ncbi_101792508;ncbi_101793733;ncbi_101793830;ncbi_101794685;ncbi_101794895;ncbi_101795331;ncbi_101795528;ncbi_101795759;ncbi_101797285;ncbi_101797295;ncbi_101797990;ncbi_101798293;ncbi_101798837;ncbi_101799275;ncbi_101799454;ncbi_1017…
GO:0030029	actin filament-based process	71	138	0.0136671	0.281281	XLOC_040881;XLOC_040884;XLOC_040885;XLOC_041429;XLOC_041858;ncbi_101790141;ncbi_101790207;ncbi_101790307;ncbi_101790467;ncbi_101790659;ncbi_101790794;ncbi_101790808;ncbi_101790955;ncbi_101791478;ncbi_101791758;ncbi_101791920;ncbi_101792025;ncbi_101792049;ncbi_101792114;ncbi_101792132;ncbi_101792250;ncbi_101792285;ncbi_101792413;ncbi_101792647;ncbi_101792739;ncbi_101792849;ncbi_101793468;ncbi_1017…
GO:0071900	regulation of protein serine/threonine kinase activity	57	108	0.0136832	0.281281	XLOC_027015;XLOC_039623;XLOC_039755;ncbi_101790494;ncbi_101790513;ncbi_101790556;ncbi_101790685;ncbi_101791019;ncbi_101791022;ncbi_101791271;ncbi_101791363;ncbi_101791559;ncbi_101791694;ncbi_101792999;ncbi_101793334;ncbi_101793453;ncbi_101793726;ncbi_101793953;ncbi_101794679;ncbi_101794895;ncbi_101794947;ncbi_101795331;ncbi_101795988;ncbi_101796083;ncbi_101796300;ncbi_101796589;ncbi_101796626;ncb…
GO:0006940	regulation of smooth muscle contraction	11	15	0.0137569	0.281281	ncbi_101790513;ncbi_101790923;ncbi_101791742;ncbi_101792901;ncbi_101795578;ncbi_101795595;ncbi_101797910;ncbi_101800857;ncbi_101801394;ncbi_101802365;ncbi_101804622
GO:0070670	response to interleukin-4	11	15	0.0137569	0.281281	ncbi_101792052;ncbi_101794314;ncbi_101796331;ncbi_101796665;ncbi_101796973;ncbi_101797189;ncbi_101799032;ncbi_101803610;ncbi_101805015;ncbi_101805031;ncbi_101805049
GO:0090130	tissue migration	18	28	0.0137648	0.281281	ncbi_101789702;ncbi_101792054;ncbi_101792413;ncbi_101792849;ncbi_101792999;ncbi_101795141;ncbi_101795333;ncbi_101796083;ncbi_101797295;ncbi_101798136;ncbi_101798810;ncbi_101799310;ncbi_101799623;ncbi_101800531;ncbi_101801394;ncbi_101802795;ncbi_101805328;ncbi_101805486
GO:0051336	regulation of hydrolase activity	162	339	0.0138335	0.281281	XLOC_042300;ncbi_101789481;ncbi_101789486;ncbi_101789707;ncbi_101789823;ncbi_101789884;ncbi_101789925;ncbi_101790025;ncbi_101790051;ncbi_101790075;ncbi_101790194;ncbi_101790293;ncbi_101790307;ncbi_101790439;ncbi_101790546;ncbi_101790556;ncbi_101790562;ncbi_101790586;ncbi_101790640;ncbi_101790732;ncbi_101790792;ncbi_101790839;ncbi_101790867;ncbi_101790913;ncbi_101791403;ncbi_101791495;ncbi_1017916…
GO:0006915	apoptotic process	117	239	0.0144429	0.292197	XLOC_038182;XLOC_042300;ncbi_101789486;ncbi_101789726;ncbi_101789777;ncbi_101789812;ncbi_101790075;ncbi_101790439;ncbi_101790500;ncbi_101790556;ncbi_101790562;ncbi_101790618;ncbi_101790790;ncbi_101790903;ncbi_101790921;ncbi_101791533;ncbi_101791634;ncbi_101791694;ncbi_101791725;ncbi_101791927;ncbi_101791961;ncbi_101792049;ncbi_101792052;ncbi_101792318;ncbi_101792620;ncbi_101792742;ncbi_101792805;…
GO:0002685	regulation of leukocyte migration	21	34	0.0150277	0.299866	ncbi_101789878;ncbi_101790039;ncbi_101790787;ncbi_101790794;ncbi_101790913;ncbi_101791388;ncbi_101791636;ncbi_101791715;ncbi_101792047;ncbi_101792285;ncbi_101792342;ncbi_101793244;ncbi_101794215;ncbi_101795578;ncbi_101796969;ncbi_101800318;ncbi_101800429;ncbi_101803675;ncbi_101803881;ncbi_101805094;ncbi_101805258
GO:0097305	response to alcohol	21	34	0.0150277	0.299866	XLOC_037828;XLOC_040703;XLOC_041991;ncbi_101791559;ncbi_101791752;ncbi_101791934;ncbi_101792025;ncbi_101792353;ncbi_101792700;ncbi_101792901;ncbi_101795629;ncbi_101796838;ncbi_101797705;ncbi_101797830;ncbi_101797910;ncbi_101798413;ncbi_101803134;ncbi_101803206;ncbi_101803787;ncbi_101805328;ncbi_101805334
GO:0051707	response to other organism	80	158	0.0150815	0.299866	ncbi_101789479;ncbi_101789567;ncbi_101789777;ncbi_101789878;ncbi_101790140;ncbi_101790153;ncbi_101790237;ncbi_101790338;ncbi_101790439;ncbi_101790574;ncbi_101790771;ncbi_101790923;ncbi_101790929;ncbi_101791305;ncbi_101791352;ncbi_101791359;ncbi_101791396;ncbi_101791481;ncbi_101791650;ncbi_101791678;ncbi_101791697;ncbi_101791786;ncbi_101792125;ncbi_101792250;ncbi_101792421;ncbi_101792994;ncbi_1017…
GO:0009895	negative regulation of catabolic process	22	36	0.0152617	0.299866	XLOC_030008;ncbi_101790075;ncbi_101790817;ncbi_101792100;ncbi_101792575;ncbi_101793826;ncbi_101795668;ncbi_101797830;ncbi_101798109;ncbi_101798259;ncbi_101798285;ncbi_101801230;ncbi_101801551;ncbi_101801595;ncbi_101801826;ncbi_101803061;ncbi_101803289;ncbi_101803330;ncbi_101803773;ncbi_101803955;ncbi_101804455;ncbi_101805334
GO:0051896	regulation of protein kinase B signaling	29	50	0.0152685	0.299866	ncbi_101789413;ncbi_101790039;ncbi_101790529;ncbi_101790790;ncbi_101791019;ncbi_101791528;ncbi_101791725;ncbi_101792771;ncbi_101793107;ncbi_101795228;ncbi_101795803;ncbi_101795868;ncbi_101796844;ncbi_101796856;ncbi_101797035;ncbi_101797249;ncbi_101797825;ncbi_101797830;ncbi_101798136;ncbi_101798182;ncbi_101798810;ncbi_101799032;ncbi_101799111;ncbi_101799275;ncbi_101800728;ncbi_101803149;ncbi_1018…
GO:0002683	negative regulation of immune system process	44	81	0.0154003	0.299866	ncbi_101789479;ncbi_101790889;ncbi_101791271;ncbi_101791388;ncbi_101791559;ncbi_101792342;ncbi_101792421;ncbi_101792658;ncbi_101792783;ncbi_101793008;ncbi_101793148;ncbi_101793726;ncbi_101793953;ncbi_101794037;ncbi_101794214;ncbi_101795228;ncbi_101795572;ncbi_101795933;ncbi_101796300;ncbi_101796552;ncbi_101796895;ncbi_101796969;ncbi_101797043;ncbi_101797069;ncbi_101797866;ncbi_101798010;ncbi_1017…
GO:0002274	myeloid leukocyte activation	23	38	0.0154209	0.299866	ncbi_101790439;ncbi_101790965;ncbi_101791388;ncbi_101792173;ncbi_101793239;ncbi_101793630;ncbi_101794065;ncbi_101794215;ncbi_101795578;ncbi_101795629;ncbi_101796083;ncbi_101796626;ncbi_101796665;ncbi_101799520;ncbi_101800396;ncbi_101800773;ncbi_101801217;ncbi_101802192;ncbi_101802228;ncbi_101802372;ncbi_101802471;ncbi_101803817;ncbi_101804780
GO:0009890	negative regulation of biosynthetic process	67	130	0.0155341	0.299866	ncbi_101789479;ncbi_101789572;ncbi_101789679;ncbi_101789752;ncbi_101790082;ncbi_101790307;ncbi_101790556;ncbi_101791396;ncbi_101791495;ncbi_101791637;ncbi_101791986;ncbi_101792287;ncbi_101792318;ncbi_101792901;ncbi_101793453;ncbi_101793600;ncbi_101793768;ncbi_101794037;ncbi_101794163;ncbi_101794479;ncbi_101794583;ncbi_101794601;ncbi_101795184;ncbi_101795607;ncbi_101796300;ncbi_101796305;ncbi_1017…
GO:0010941	regulation of cell death	224	480	0.0155626	0.299866	XLOC_039067;XLOC_039192;XLOC_041312;XLOC_041991;XLOC_042300;ncbi_101789396;ncbi_101789486;ncbi_101789679;ncbi_101789702;ncbi_101789828;ncbi_101790039;ncbi_101790051;ncbi_101790075;ncbi_101790154;ncbi_101790307;ncbi_101790439;ncbi_101790477;ncbi_101790513;ncbi_101790556;ncbi_101790640;ncbi_101790790;ncbi_101790884;ncbi_101790912;ncbi_101790913;ncbi_101791495;ncbi_101791559;ncbi_101791694;ncbi_1017…
GO:0009891	positive regulation of biosynthetic process	90	180	0.0155668	0.299866	XLOC_028041;XLOC_030008;XLOC_041991;ncbi_101789572;ncbi_101789702;ncbi_101790245;ncbi_101790253;ncbi_101790439;ncbi_101790513;ncbi_101790771;ncbi_101790790;ncbi_101791019;ncbi_101791305;ncbi_101791321;ncbi_101791574;ncbi_101791786;ncbi_101792047;ncbi_101792050;ncbi_101792421;ncbi_101792647;ncbi_101792742;ncbi_101792901;ncbi_101793247;ncbi_101793362;ncbi_101793664;ncbi_101793811;ncbi_101793953;ncb…
GO:0007167	enzyme linked receptor protein signaling pathway	105	213	0.0156501	0.300035	XLOC_039623;ncbi_101789617;ncbi_101789650;ncbi_101789706;ncbi_101790010;ncbi_101790013;ncbi_101790075;ncbi_101790098;ncbi_101790125;ncbi_101790193;ncbi_101790412;ncbi_101790558;ncbi_101790562;ncbi_101790659;ncbi_101790912;ncbi_101791356;ncbi_101791715;ncbi_101791807;ncbi_101791924;ncbi_101792049;ncbi_101792052;ncbi_101792054;ncbi_101792285;ncbi_101792421;ncbi_101792603;ncbi_101792650;ncbi_1017927…
GO:0002521	leukocyte differentiation	59	113	0.016157	0.30683	ncbi_101789878;ncbi_101790140;ncbi_101790249;ncbi_101790413;ncbi_101790439;ncbi_101790774;ncbi_101791271;ncbi_101791321;ncbi_101791388;ncbi_101791469;ncbi_101791659;ncbi_101791752;ncbi_101792049;ncbi_101792052;ncbi_101792285;ncbi_101792413;ncbi_101793107;ncbi_101793225;ncbi_101793261;ncbi_101793630;ncbi_101793899;ncbi_101794045;ncbi_101794227;ncbi_101794668;ncbi_101794824;ncbi_101795965;ncbi_1017…
GO:0051046	regulation of secretion	59	113	0.016157	0.30683	ncbi_101789396;ncbi_101789428;ncbi_101789706;ncbi_101789925;ncbi_101790082;ncbi_101790245;ncbi_101790307;ncbi_101790439;ncbi_101790458;ncbi_101790790;ncbi_101790889;ncbi_101791352;ncbi_101791388;ncbi_101791417;ncbi_101791559;ncbi_101792508;ncbi_101792864;ncbi_101792901;ncbi_101793239;ncbi_101793247;ncbi_101793327;ncbi_101793661;ncbi_101793953;ncbi_101794291;ncbi_101794713;ncbi_101795629;ncbi_1017…
GO:0043408	regulation of MAPK cascade	88	176	0.0166253	0.310333	XLOC_008517;XLOC_039623;ncbi_101789706;ncbi_101789777;ncbi_101789925;ncbi_101790039;ncbi_101790193;ncbi_101790307;ncbi_101790412;ncbi_101790494;ncbi_101790771;ncbi_101790884;ncbi_101790931;ncbi_101791019;ncbi_101791271;ncbi_101791363;ncbi_101791388;ncbi_101791559;ncbi_101792049;ncbi_101792285;ncbi_101792508;ncbi_101792999;ncbi_101793107;ncbi_101793244;ncbi_101793334;ncbi_101793453;ncbi_101793661;…
GO:0006301	postreplication repair	8	10	0.0167268	0.310333	XLOC_042300;ncbi_101791707;ncbi_101793115;ncbi_101793310;ncbi_101798222;ncbi_101800084;ncbi_101802671;ncbi_101803773
GO:0043535	regulation of blood vessel endothelial cell migration	8	10	0.0167268	0.310333	ncbi_101790478;ncbi_101794679;ncbi_101798214;ncbi_101800165;ncbi_101800301;ncbi_101800728;ncbi_101803620;ncbi_101805258
GO:0045930	negative regulation of mitotic cell cycle	8	10	0.0167268	0.310333	ncbi_101795324;ncbi_101798215;ncbi_101798681;ncbi_101800639;ncbi_101800932;ncbi_101803327;ncbi_101803695;ncbi_101803833
GO:0070555	response to interleukin-1	8	10	0.0167268	0.310333	ncbi_101789479;ncbi_101791559;ncbi_101793247;ncbi_101794037;ncbi_101796646;ncbi_101798379;ncbi_101799454;ncbi_101803431
GO:0033993	response to lipid	76	150	0.0171934	0.317526	XLOC_037828;XLOC_040703;XLOC_041991;ncbi_101789479;ncbi_101789679;ncbi_101790010;ncbi_101790013;ncbi_101790039;ncbi_101790249;ncbi_101790338;ncbi_101790439;ncbi_101790556;ncbi_101791359;ncbi_101791481;ncbi_101791559;ncbi_101791752;ncbi_101791758;ncbi_101792049;ncbi_101792136;ncbi_101792285;ncbi_101792700;ncbi_101792901;ncbi_101793378;ncbi_101793729;ncbi_101794037;ncbi_101794685;ncbi_101794753;ncb…
GO:0048534	hematopoietic or lymphoid organ development	111	227	0.0175402	0.322039	XLOC_036250;XLOC_041318;ncbi_101789706;ncbi_101789715;ncbi_101789746;ncbi_101789878;ncbi_101790140;ncbi_101790249;ncbi_101790413;ncbi_101790439;ncbi_101790774;ncbi_101790913;ncbi_101791271;ncbi_101791321;ncbi_101791388;ncbi_101791469;ncbi_101791559;ncbi_101791636;ncbi_101791659;ncbi_101791683;ncbi_101791752;ncbi_101792049;ncbi_101792052;ncbi_101792120;ncbi_101792152;ncbi_101792285;ncbi_101792413;…
GO:0006024	glycosaminoglycan biosynthetic process	13	19	0.0176104	0.322039	XLOC_042178;ncbi_101793033;ncbi_101793558;ncbi_101795228;ncbi_101796158;ncbi_101796810;ncbi_101798379;ncbi_101800894;ncbi_101801382;ncbi_101802820;ncbi_101803398;ncbi_101804514;ncbi_101804775
GO:0051704	multi-organism process	197	420	0.0177572	0.322039	XLOC_022878;XLOC_023475;XLOC_023587;XLOC_042300;ncbi_101789479;ncbi_101789567;ncbi_101789777;ncbi_101789878;ncbi_101789885;ncbi_101790075;ncbi_101790105;ncbi_101790140;ncbi_101790141;ncbi_101790153;ncbi_101790237;ncbi_101790293;ncbi_101790338;ncbi_101790412;ncbi_101790439;ncbi_101790535;ncbi_101790556;ncbi_101790574;ncbi_101790684;ncbi_101790771;ncbi_101790923;ncbi_101790929;ncbi_101791065;ncbi_1…
GO:0051241	negative regulation of multicellular organismal process	86	172	0.0177577	0.322039	XLOC_041991;ncbi_101789479;ncbi_101789503;ncbi_101789702;ncbi_101790249;ncbi_101790307;ncbi_101790413;ncbi_101790439;ncbi_101790478;ncbi_101790513;ncbi_101790889;ncbi_101790913;ncbi_101791321;ncbi_101791388;ncbi_101791528;ncbi_101791559;ncbi_101791678;ncbi_101791786;ncbi_101791841;ncbi_101791961;ncbi_101792052;ncbi_101792285;ncbi_101792783;ncbi_101793008;ncbi_101793107;ncbi_101793148;ncbi_1017932…
GO:0051345	positive regulation of hydrolase activity	38	69	0.0178741	0.322695	XLOC_042300;ncbi_101789486;ncbi_101790075;ncbi_101790439;ncbi_101790546;ncbi_101790556;ncbi_101791694;ncbi_101791725;ncbi_101792049;ncbi_101793310;ncbi_101794947;ncbi_101795060;ncbi_101795331;ncbi_101795386;ncbi_101796298;ncbi_101796603;ncbi_101797285;ncbi_101797990;ncbi_101798194;ncbi_101798222;ncbi_101798276;ncbi_101799109;ncbi_101799443;ncbi_101799587;ncbi_101799716;ncbi_101799967;ncbi_1018004…
GO:0030097	hemopoiesis	90	181	0.0184687	0.331942	XLOC_041318;ncbi_101789706;ncbi_101789715;ncbi_101789746;ncbi_101789878;ncbi_101790140;ncbi_101790249;ncbi_101790413;ncbi_101790439;ncbi_101790774;ncbi_101790913;ncbi_101791271;ncbi_101791321;ncbi_101791388;ncbi_101791469;ncbi_101791559;ncbi_101791636;ncbi_101791659;ncbi_101791752;ncbi_101792049;ncbi_101792052;ncbi_101792120;ncbi_101792152;ncbi_101792285;ncbi_101792413;ncbi_101792783;ncbi_1017930…
GO:0006952	defense response	67	131	0.0190268	0.336125	ncbi_101789567;ncbi_101789777;ncbi_101790019;ncbi_101790140;ncbi_101790237;ncbi_101790598;ncbi_101790774;ncbi_101790787;ncbi_101790923;ncbi_101791574;ncbi_101791636;ncbi_101791637;ncbi_101791650;ncbi_101791786;ncbi_101791961;ncbi_101792419;ncbi_101792508;ncbi_101792607;ncbi_101792889;ncbi_101792967;ncbi_101793101;ncbi_101793257;ncbi_101793362;ncbi_101793642;ncbi_101793720;ncbi_101793749;ncbi_1017…
GO:0035821	modification of morphology or physiology of other organism	14	21	0.0190354	0.336125	ncbi_101790075;ncbi_101790140;ncbi_101790556;ncbi_101791786;ncbi_101792052;ncbi_101795607;ncbi_101795803;ncbi_101796626;ncbi_101799013;ncbi_101799723;ncbi_101801230;ncbi_101802365;ncbi_101804739;ncbi_101805334
GO:0051817	modification of morphology or physiology of other organism involved in symbiotic interaction	14	21	0.0190354	0.336125	ncbi_101790075;ncbi_101790140;ncbi_101790556;ncbi_101791786;ncbi_101792052;ncbi_101795607;ncbi_101795803;ncbi_101796626;ncbi_101799013;ncbi_101799723;ncbi_101801230;ncbi_101802365;ncbi_101804739;ncbi_101805334
GO:1901699	cellular response to nitrogen compound	14	21	0.0190354	0.336125	ncbi_101790675;ncbi_101791559;ncbi_101792421;ncbi_101794939;ncbi_101796646;ncbi_101797767;ncbi_101798288;ncbi_101798423;ncbi_101799033;ncbi_101799109;ncbi_101799111;ncbi_101800716;ncbi_101804329;ncbi_101804383
GO:0007166	cell surface receptor signaling pathway	340	748	0.0196176	0.344893	XLOC_008517;XLOC_028041;XLOC_038182;XLOC_039623;XLOC_040517;XLOC_041312;ncbi_101789389;ncbi_101789417;ncbi_101789617;ncbi_101789650;ncbi_101789706;ncbi_101789812;ncbi_101789878;ncbi_101789925;ncbi_101790010;ncbi_101790013;ncbi_101790036;ncbi_101790064;ncbi_101790075;ncbi_101790088;ncbi_101790098;ncbi_101790125;ncbi_101790127;ncbi_101790153;ncbi_101790168;ncbi_101790172;ncbi_101790193;ncbi_1017903…
GO:0030010	establishment of cell polarity	15	23	0.020178	0.351673	ncbi_101789925;ncbi_101791634;ncbi_101791725;ncbi_101792285;ncbi_101792413;ncbi_101795333;ncbi_101797139;ncbi_101797330;ncbi_101798420;ncbi_101799032;ncbi_101800296;ncbi_101801854;ncbi_101802192;ncbi_101802310;ncbi_101802795
GO:0030888	regulation of B cell proliferation	15	23	0.020178	0.351673	ncbi_101790913;ncbi_101791305;ncbi_101792120;ncbi_101793733;ncbi_101797804;ncbi_101797866;ncbi_101798749;ncbi_101798786;ncbi_101800097;ncbi_101801826;ncbi_101803327;ncbi_101803777;ncbi_101803881;ncbi_101804945;ncbi_101805205
GO:0001816	cytokine production	32	57	0.0203546	0.351706	ncbi_101789479;ncbi_101789878;ncbi_101790207;ncbi_101790439;ncbi_101790975;ncbi_101791388;ncbi_101791874;ncbi_101793107;ncbi_101794256;ncbi_101795030;ncbi_101795228;ncbi_101795965;ncbi_101796019;ncbi_101796083;ncbi_101796300;ncbi_101797449;ncbi_101798182;ncbi_101799032;ncbi_101799156;ncbi_101800097;ncbi_101800098;ncbi_101800396;ncbi_101800446;ncbi_101801056;ncbi_101801217;ncbi_101801229;ncbi_1018…
GO:0019221	cytokine-mediated signaling pathway	32	57	0.0203546	0.351706	ncbi_101789878;ncbi_101790010;ncbi_101790088;ncbi_101790884;ncbi_101791359;ncbi_101791678;ncbi_101791719;ncbi_101791961;ncbi_101792285;ncbi_101792342;ncbi_101792421;ncbi_101793334;ncbi_101793785;ncbi_101794055;ncbi_101794065;ncbi_101794227;ncbi_101794359;ncbi_101794879;ncbi_101795076;ncbi_101795572;ncbi_101796083;ncbi_101796415;ncbi_101796752;ncbi_101797241;ncbi_101800429;ncbi_101800728;ncbi_1018…
GO:0016192	vesicle-mediated transport	128	266	0.0207545	0.357085	XLOC_022598;XLOC_038507;XLOC_040239;XLOC_041429;XLOC_041935;XLOC_042332;ncbi_101789503;ncbi_101789556;ncbi_101789737;ncbi_101789780;ncbi_101789925;ncbi_101790303;ncbi_101790546;ncbi_101790562;ncbi_101790645;ncbi_101790723;ncbi_101790732;ncbi_101790884;ncbi_101790956;ncbi_101791326;ncbi_101791453;ncbi_101791797;ncbi_101791839;ncbi_101791930;ncbi_101792049;ncbi_101792054;ncbi_101792075;ncbi_1017921…
GO:0010810	regulation of cell-substrate adhesion	30	53	0.0211167	0.359438	ncbi_101789702;ncbi_101790075;ncbi_101791814;ncbi_101792054;ncbi_101792285;ncbi_101792954;ncbi_101793324;ncbi_101793953;ncbi_101794751;ncbi_101794919;ncbi_101795333;ncbi_101795513;ncbi_101795595;ncbi_101795629;ncbi_101796495;ncbi_101796603;ncbi_101797077;ncbi_101797139;ncbi_101797223;ncbi_101797330;ncbi_101797579;ncbi_101798136;ncbi_101799198;ncbi_101799518;ncbi_101800728;ncbi_101803449;ncbi_1018…
GO:0051701	interaction with host	9	12	0.0211574	0.359438	ncbi_101790075;ncbi_101790140;ncbi_101792703;ncbi_101793107;ncbi_101795803;ncbi_101797156;ncbi_101799013;ncbi_101801230;ncbi_101805334
GO:1902679	negative regulation of RNA biosynthetic process	42	78	0.0211592	0.359438	ncbi_101789479;ncbi_101789752;ncbi_101790307;ncbi_101790556;ncbi_101791396;ncbi_101791495;ncbi_101791986;ncbi_101792287;ncbi_101792318;ncbi_101793453;ncbi_101794037;ncbi_101794163;ncbi_101794479;ncbi_101794583;ncbi_101794601;ncbi_101795607;ncbi_101796300;ncbi_101796305;ncbi_101796348;ncbi_101796415;ncbi_101796626;ncbi_101796721;ncbi_101796752;ncbi_101796943;ncbi_101797202;ncbi_101798491;ncbi_1017…
GO:0044419	interspecies interaction between organisms	50	95	0.02135	0.361155	XLOC_022878;XLOC_023475;XLOC_023587;XLOC_042300;ncbi_101789885;ncbi_101790075;ncbi_101790105;ncbi_101790140;ncbi_101790556;ncbi_101790684;ncbi_101791725;ncbi_101791786;ncbi_101792052;ncbi_101792076;ncbi_101792281;ncbi_101792703;ncbi_101792967;ncbi_101793107;ncbi_101793255;ncbi_101793264;ncbi_101793494;ncbi_101794030;ncbi_101795432;ncbi_101795607;ncbi_101795803;ncbi_101796184;ncbi_101796626;ncbi_1…
GO:0043207	response to external biotic stimulus	80	160	0.021656	0.3648	ncbi_101789479;ncbi_101789567;ncbi_101789777;ncbi_101789878;ncbi_101790140;ncbi_101790153;ncbi_101790237;ncbi_101790338;ncbi_101790439;ncbi_101790574;ncbi_101790771;ncbi_101790923;ncbi_101790929;ncbi_101791305;ncbi_101791352;ncbi_101791359;ncbi_101791396;ncbi_101791481;ncbi_101791650;ncbi_101791678;ncbi_101791697;ncbi_101791786;ncbi_101792125;ncbi_101792250;ncbi_101792421;ncbi_101792994;ncbi_1017…
GO:0007159	leukocyte cell-cell adhesion	41	76	0.0217544	0.36493	ncbi_101789823;ncbi_101789878;ncbi_101790237;ncbi_101790249;ncbi_101790439;ncbi_101790640;ncbi_101790685;ncbi_101790794;ncbi_101791352;ncbi_101791469;ncbi_101791659;ncbi_101791752;ncbi_101792049;ncbi_101792052;ncbi_101792173;ncbi_101792342;ncbi_101792849;ncbi_101793261;ncbi_101794301;ncbi_101794668;ncbi_101795988;ncbi_101796331;ncbi_101797139;ncbi_101797330;ncbi_101797405;ncbi_101797847;ncbi_1017…
GO:0000079	regulation of cyclin-dependent protein serine/threonine kinase activity	18	29	0.0222727	0.370536	XLOC_039755;ncbi_101790513;ncbi_101790556;ncbi_101790685;ncbi_101791694;ncbi_101794895;ncbi_101795988;ncbi_101796300;ncbi_101796589;ncbi_101797830;ncbi_101798136;ncbi_101798215;ncbi_101799454;ncbi_101800116;ncbi_101800639;ncbi_101803650;ncbi_101803833;ncbi_101804945
GO:1904029	regulation of cyclin-dependent protein kinase activity	18	29	0.0222727	0.370536	XLOC_039755;ncbi_101790513;ncbi_101790556;ncbi_101790685;ncbi_101791694;ncbi_101794895;ncbi_101795988;ncbi_101796300;ncbi_101796589;ncbi_101797830;ncbi_101798136;ncbi_101798215;ncbi_101799454;ncbi_101800116;ncbi_101800639;ncbi_101803650;ncbi_101803833;ncbi_101804945
GO:0098602	single organism cell adhesion	68	134	0.0223783	0.370761	ncbi_101789823;ncbi_101789878;ncbi_101790237;ncbi_101790249;ncbi_101790439;ncbi_101790640;ncbi_101790685;ncbi_101790794;ncbi_101791352;ncbi_101791469;ncbi_101791636;ncbi_101791659;ncbi_101791752;ncbi_101791811;ncbi_101792049;ncbi_101792052;ncbi_101792173;ncbi_101792342;ncbi_101792413;ncbi_101792421;ncbi_101792773;ncbi_101792849;ncbi_101792925;ncbi_101793261;ncbi_101794301;ncbi_101794483;ncbi_1017…
GO:0002791	regulation of peptide secretion	25	43	0.0226151	0.37315	ncbi_101789428;ncbi_101789706;ncbi_101790245;ncbi_101790307;ncbi_101790790;ncbi_101790889;ncbi_101791559;ncbi_101792508;ncbi_101792864;ncbi_101792901;ncbi_101793247;ncbi_101793661;ncbi_101794291;ncbi_101794713;ncbi_101795629;ncbi_101796915;ncbi_101797377;ncbi_101798855;ncbi_101799518;ncbi_101799908;ncbi_101800492;ncbi_101800673;ncbi_101802443;ncbi_101803149;ncbi_101803955
GO:2000736	regulation of stem cell differentiation	24	41	0.0227994	0.374007	XLOC_037828;XLOC_040703;ncbi_101790075;ncbi_101791559;ncbi_101792052;ncbi_101792478;ncbi_101792754;ncbi_101793453;ncbi_101794513;ncbi_101794601;ncbi_101794947;ncbi_101797664;ncbi_101798156;ncbi_101799454;ncbi_101799755;ncbi_101801230;ncbi_101803206;ncbi_101803252;ncbi_101803581;ncbi_101803773;ncbi_101803787;ncbi_101803833;ncbi_101805334;ncbi_101805386
GO:0002221	pattern recognition receptor signaling pathway	20	33	0.0228529	0.374007	ncbi_101789567;ncbi_101790153;ncbi_101790771;ncbi_101791305;ncbi_101791396;ncbi_101791786;ncbi_101792125;ncbi_101792994;ncbi_101794214;ncbi_101795629;ncbi_101796085;ncbi_101796626;ncbi_101796752;ncbi_101796895;ncbi_101797264;ncbi_101797832;ncbi_101799058;ncbi_101800084;ncbi_101801807;ncbi_101803531
GO:0031348	negative regulation of defense response	22	37	0.0229867	0.374675	ncbi_101789821;ncbi_101790075;ncbi_101791359;ncbi_101791752;ncbi_101792658;ncbi_101792901;ncbi_101794037;ncbi_101794256;ncbi_101794662;ncbi_101795055;ncbi_101796300;ncbi_101796547;ncbi_101798109;ncbi_101799032;ncbi_101801230;ncbi_101801826;ncbi_101802229;ncbi_101802580;ncbi_101803431;ncbi_101804659;ncbi_101805334;ncbi_101805423
GO:0048870	cell motility	140	294	0.0240124	0.377232	XLOC_041216;XLOC_041858;XLOC_041991;ncbi_101789567;ncbi_101789628;ncbi_101789697;ncbi_101789702;ncbi_101789824;ncbi_101789862;ncbi_101789878;ncbi_101790010;ncbi_101790039;ncbi_101790064;ncbi_101790193;ncbi_101790439;ncbi_101790558;ncbi_101790559;ncbi_101790640;ncbi_101790723;ncbi_101790781;ncbi_101790808;ncbi_101791478;ncbi_101791696;ncbi_101791811;ncbi_101792054;ncbi_101792257;ncbi_101792342;ncb…
GO:0051674	localization of cell	140	294	0.0240124	0.377232	XLOC_041216;XLOC_041858;XLOC_041991;ncbi_101789567;ncbi_101789628;ncbi_101789697;ncbi_101789702;ncbi_101789824;ncbi_101789862;ncbi_101789878;ncbi_101790010;ncbi_101790039;ncbi_101790064;ncbi_101790193;ncbi_101790439;ncbi_101790558;ncbi_101790559;ncbi_101790640;ncbi_101790723;ncbi_101790781;ncbi_101790808;ncbi_101791478;ncbi_101791696;ncbi_101791811;ncbi_101792054;ncbi_101792257;ncbi_101792342;ncb…
GO:0001676	long-chain fatty acid metabolic process	6	7	0.0240806	0.377232	ncbi_101789631;ncbi_101790135;ncbi_101796431;ncbi_101798526;ncbi_101802983;ncbi_101805484
GO:0006692	prostanoid metabolic process	6	7	0.0240806	0.377232	ncbi_101792773;ncbi_101795486;ncbi_101796320;ncbi_101798526;ncbi_101803012;ncbi_101804367
GO:0010935	regulation of macrophage cytokine production	6	7	0.0240806	0.377232	XLOC_008517;ncbi_101790862;ncbi_101791786;ncbi_101796495;ncbi_101799220;ncbi_101804078
GO:0032743	positive regulation of interleukin-2 production	6	7	0.0240806	0.377232	ncbi_101792049;ncbi_101796547;ncbi_101798749;ncbi_101800074;ncbi_101800773;ncbi_101804738
GO:0043534	blood vessel endothelial cell migration	6	7	0.0240806	0.377232	ncbi_101789702;ncbi_101792849;ncbi_101795141;ncbi_101799310;ncbi_101800531;ncbi_101801394
GO:0044003	modification by symbiont of host morphology or physiology	6	7	0.0240806	0.377232	ncbi_101790075;ncbi_101790140;ncbi_101795803;ncbi_101799013;ncbi_101801230;ncbi_101805334
GO:0044126	regulation of growth of symbiont in host	6	7	0.0240806	0.377232	ncbi_101790439;ncbi_101791786;ncbi_101796495;ncbi_101798500;ncbi_101800211;ncbi_101801826
GO:2000045	regulation of G1/S transition of mitotic cell cycle	6	7	0.0240806	0.377232	ncbi_101797830;ncbi_101798136;ncbi_101798681;ncbi_101803650;ncbi_101803833;ncbi_101805150
GO:0016337	single organismal cell-cell adhesion	53	102	0.024333	0.379707	ncbi_101789823;ncbi_101789878;ncbi_101790237;ncbi_101790249;ncbi_101790439;ncbi_101790640;ncbi_101790685;ncbi_101790794;ncbi_101791352;ncbi_101791469;ncbi_101791636;ncbi_101791659;ncbi_101791752;ncbi_101792049;ncbi_101792052;ncbi_101792173;ncbi_101792342;ncbi_101792421;ncbi_101792849;ncbi_101793261;ncbi_101794301;ncbi_101794483;ncbi_101794668;ncbi_101794670;ncbi_101795595;ncbi_101795907;ncbi_1017…
GO:0008654	phospholipid biosynthetic process	10	14	0.0247047	0.382542	XLOC_041429;ncbi_101792435;ncbi_101794909;ncbi_101795528;ncbi_101796118;ncbi_101796183;ncbi_101797588;ncbi_101799246;ncbi_101803327;ncbi_101805391
GO:0061136	regulation of proteasomal protein catabolic process	10	14	0.0247047	0.382542	XLOC_030008;ncbi_101792575;ncbi_101798136;ncbi_101799454;ncbi_101800074;ncbi_101800116;ncbi_101803061;ncbi_101803571;ncbi_101803773;ncbi_101804937
GO:0030099	myeloid cell differentiation	35	64	0.0255361	0.392561	ncbi_101789706;ncbi_101789878;ncbi_101790774;ncbi_101790913;ncbi_101791271;ncbi_101791321;ncbi_101791388;ncbi_101792052;ncbi_101792152;ncbi_101792413;ncbi_101793225;ncbi_101793892;ncbi_101793899;ncbi_101794045;ncbi_101794227;ncbi_101794485;ncbi_101795523;ncbi_101795952;ncbi_101796083;ncbi_101796345;ncbi_101796626;ncbi_101797530;ncbi_101798095;ncbi_101799032;ncbi_101799566;ncbi_101799755;ncbi_1018…
GO:0050878	regulation of body fluid levels	58	113	0.0255479	0.392561	XLOC_040239;XLOC_040881;XLOC_040884;XLOC_040885;ncbi_101789925;ncbi_101790546;ncbi_101790559;ncbi_101790956;ncbi_101791271;ncbi_101791388;ncbi_101791528;ncbi_101791742;ncbi_101792413;ncbi_101792739;ncbi_101793107;ncbi_101793239;ncbi_101793661;ncbi_101793973;ncbi_101794454;ncbi_101794822;ncbi_101794895;ncbi_101795251;ncbi_101796348;ncbi_101796495;ncbi_101797014;ncbi_101797285;ncbi_101797448;ncbi_1…
GO:0010942	positive regulation of cell death	44	83	0.0256442	0.392561	XLOC_042300;ncbi_101789486;ncbi_101790075;ncbi_101790439;ncbi_101790556;ncbi_101791559;ncbi_101791694;ncbi_101791725;ncbi_101792700;ncbi_101793310;ncbi_101793953;ncbi_101794454;ncbi_101794685;ncbi_101795028;ncbi_101795386;ncbi_101796298;ncbi_101797307;ncbi_101797713;ncbi_101797910;ncbi_101798194;ncbi_101798222;ncbi_101798813;ncbi_101799109;ncbi_101799275;ncbi_101799443;ncbi_101799623;ncbi_1017998…
GO:1903530	regulation of secretion by cell	51	98	0.0259447	0.395656	ncbi_101789396;ncbi_101789428;ncbi_101789706;ncbi_101789925;ncbi_101790082;ncbi_101790245;ncbi_101790307;ncbi_101790439;ncbi_101790458;ncbi_101790790;ncbi_101790889;ncbi_101791352;ncbi_101791388;ncbi_101791417;ncbi_101791559;ncbi_101792864;ncbi_101792901;ncbi_101793239;ncbi_101793247;ncbi_101793327;ncbi_101793661;ncbi_101793953;ncbi_101794291;ncbi_101794713;ncbi_101795629;ncbi_101796617;ncbi_1017…
GO:0051128	regulation of cellular component organization	295	648	0.0263827	0.400817	XLOC_006928;XLOC_008517;XLOC_030008;XLOC_036250;XLOC_037828;XLOC_038182;XLOC_039623;XLOC_040703;XLOC_041858;XLOC_042300;ncbi_101789396;ncbi_101789542;ncbi_101789569;ncbi_101789615;ncbi_101789628;ncbi_101789679;ncbi_101789702;ncbi_101789756;ncbi_101789925;ncbi_101789929;ncbi_101790051;ncbi_101790075;ncbi_101790179;ncbi_101790193;ncbi_101790249;ncbi_101790253;ncbi_101790307;ncbi_101790350;ncbi_1017…
GO:0051726	regulation of cell cycle	98	201	0.0267752	0.401899	XLOC_039755;XLOC_041318;XLOC_041858;ncbi_101789679;ncbi_101789706;ncbi_101790179;ncbi_101790191;ncbi_101790249;ncbi_101790293;ncbi_101790513;ncbi_101790556;ncbi_101790669;ncbi_101790685;ncbi_101790965;ncbi_101791004;ncbi_101791022;ncbi_101791559;ncbi_101791694;ncbi_101792052;ncbi_101792073;ncbi_101792432;ncbi_101792575;ncbi_101792901;ncbi_101792925;ncbi_101793010;ncbi_101793052;ncbi_101793215;ncb…
GO:0007599	hemostasis	33	60	0.0268531	0.401899	XLOC_040239;XLOC_040881;XLOC_040884;XLOC_040885;ncbi_101789925;ncbi_101790559;ncbi_101790956;ncbi_101791271;ncbi_101791388;ncbi_101792413;ncbi_101792739;ncbi_101793107;ncbi_101793239;ncbi_101793661;ncbi_101793973;ncbi_101794822;ncbi_101795251;ncbi_101796348;ncbi_101797014;ncbi_101797910;ncbi_101798628;ncbi_101799368;ncbi_101799398;ncbi_101800296;ncbi_101800437;ncbi_101800703;ncbi_101800806;ncbi_1…
GO:0045892	negative regulation of transcription, DNA-templated	33	60	0.0268531	0.401899	ncbi_101789479;ncbi_101789752;ncbi_101790307;ncbi_101791396;ncbi_101791495;ncbi_101791986;ncbi_101792287;ncbi_101792318;ncbi_101793453;ncbi_101794037;ncbi_101794163;ncbi_101794479;ncbi_101794583;ncbi_101794601;ncbi_101796300;ncbi_101796348;ncbi_101796415;ncbi_101796752;ncbi_101796943;ncbi_101797202;ncbi_101798491;ncbi_101799275;ncbi_101799454;ncbi_101800054;ncbi_101801476;ncbi_101802118;ncbi_1018…
GO:1903507	negative regulation of nucleic acid-templated transcription	33	60	0.0268531	0.401899	ncbi_101789479;ncbi_101789752;ncbi_101790307;ncbi_101791396;ncbi_101791495;ncbi_101791986;ncbi_101792287;ncbi_101792318;ncbi_101793453;ncbi_101794037;ncbi_101794163;ncbi_101794479;ncbi_101794583;ncbi_101794601;ncbi_101796300;ncbi_101796348;ncbi_101796415;ncbi_101796752;ncbi_101796943;ncbi_101797202;ncbi_101798491;ncbi_101799275;ncbi_101799454;ncbi_101800054;ncbi_101801476;ncbi_101802118;ncbi_1018…
GO:0009617	response to bacterium	56	109	0.0272856	0.403749	ncbi_101789479;ncbi_101789777;ncbi_101789878;ncbi_101790140;ncbi_101790153;ncbi_101790237;ncbi_101790338;ncbi_101790439;ncbi_101790574;ncbi_101790923;ncbi_101791305;ncbi_101791359;ncbi_101791396;ncbi_101791481;ncbi_101791650;ncbi_101791678;ncbi_101791697;ncbi_101791786;ncbi_101792125;ncbi_101792421;ncbi_101792994;ncbi_101793101;ncbi_101793726;ncbi_101793749;ncbi_101794037;ncbi_101794939;ncbi_1017…
GO:0044092	negative regulation of molecular function	88	179	0.0273519	0.403749	XLOC_027015;XLOC_041991;XLOC_042184;ncbi_101789479;ncbi_101789746;ncbi_101789752;ncbi_101790025;ncbi_101790307;ncbi_101790556;ncbi_101790790;ncbi_101790839;ncbi_101790913;ncbi_101791022;ncbi_101791396;ncbi_101791495;ncbi_101791559;ncbi_101791725;ncbi_101792052;ncbi_101792287;ncbi_101792318;ncbi_101792624;ncbi_101792826;ncbi_101793107;ncbi_101793615;ncbi_101793726;ncbi_101793811;ncbi_101793894;ncb…
GO:1901019	regulation of calcium ion transmembrane transporter activity	11	16	0.0274869	0.403749	ncbi_101789823;ncbi_101790025;ncbi_101794939;ncbi_101796017;ncbi_101797095;ncbi_101797742;ncbi_101798353;ncbi_101799246;ncbi_101799716;ncbi_101802816;ncbi_101805065
GO:0022604	regulation of cell morphogenesis	78	157	0.0274974	0.403749	XLOC_006928;XLOC_037828;XLOC_040703;XLOC_041858;ncbi_101789702;ncbi_101789756;ncbi_101789929;ncbi_101790051;ncbi_101790075;ncbi_101790350;ncbi_101790659;ncbi_101791559;ncbi_101792052;ncbi_101792102;ncbi_101792250;ncbi_101792257;ncbi_101792285;ncbi_101792413;ncbi_101792433;ncbi_101792478;ncbi_101792613;ncbi_101792754;ncbi_101793049;ncbi_101793161;ncbi_101793453;ncbi_101793468;ncbi_101793986;ncbi_1…
GO:0019222	regulation of metabolic process	1005	2310	0.027616	0.403749	XLOC_008517;XLOC_024251;XLOC_027015;XLOC_028041;XLOC_029293;XLOC_030008;XLOC_036250;XLOC_037828;XLOC_038877;XLOC_039107;XLOC_039192;XLOC_039556;XLOC_039623;XLOC_039684;XLOC_039755;XLOC_039774;XLOC_040703;XLOC_040872;XLOC_041169;XLOC_041312;XLOC_041318;XLOC_041367;XLOC_041429;XLOC_041651;XLOC_041858;XLOC_041991;XLOC_042103;XLOC_042181;XLOC_042184;XLOC_042300;XLOC_042448;ncbi_101789396;ncbi_1017894…
GO:0044403	symbiosis, encompassing mutualism through parasitism	49	94	0.0276625	0.403749	XLOC_022878;XLOC_023475;XLOC_023587;XLOC_042300;ncbi_101789885;ncbi_101790075;ncbi_101790105;ncbi_101790140;ncbi_101790556;ncbi_101790684;ncbi_101791725;ncbi_101791786;ncbi_101792052;ncbi_101792076;ncbi_101792281;ncbi_101792703;ncbi_101792967;ncbi_101793107;ncbi_101793255;ncbi_101793264;ncbi_101793494;ncbi_101794030;ncbi_101795432;ncbi_101795607;ncbi_101795803;ncbi_101796184;ncbi_101796626;ncbi_1…
GO:0007049	cell cycle	151	320	0.027886	0.403749	XLOC_035199;XLOC_040517;XLOC_041858;ncbi_101789556;ncbi_101789679;ncbi_101789847;ncbi_101789859;ncbi_101790019;ncbi_101790075;ncbi_101790105;ncbi_101790179;ncbi_101790280;ncbi_101790293;ncbi_101790321;ncbi_101790418;ncbi_101790439;ncbi_101790619;ncbi_101790669;ncbi_101790790;ncbi_101790817;ncbi_101790981;ncbi_101791004;ncbi_101791271;ncbi_101791591;ncbi_101791694;ncbi_101791696;ncbi_101791725;ncb…
GO:0071495	cellular response to endogenous stimulus	55	107	0.0281995	0.403749	ncbi_101789572;ncbi_101789934;ncbi_101790556;ncbi_101790675;ncbi_101790980;ncbi_101791559;ncbi_101791752;ncbi_101792052;ncbi_101792054;ncbi_101792278;ncbi_101792421;ncbi_101792901;ncbi_101793182;ncbi_101794030;ncbi_101794564;ncbi_101794587;ncbi_101794685;ncbi_101794753;ncbi_101794939;ncbi_101795028;ncbi_101795386;ncbi_101796083;ncbi_101796495;ncbi_101796589;ncbi_101796646;ncbi_101797095;ncbi_1017…
GO:0009607	response to biotic stimulus	82	166	0.0284202	0.403749	XLOC_041991;ncbi_101789479;ncbi_101789567;ncbi_101789777;ncbi_101789878;ncbi_101790140;ncbi_101790153;ncbi_101790237;ncbi_101790338;ncbi_101790439;ncbi_101790574;ncbi_101790771;ncbi_101790923;ncbi_101790929;ncbi_101791305;ncbi_101791352;ncbi_101791359;ncbi_101791396;ncbi_101791481;ncbi_101791650;ncbi_101791678;ncbi_101791697;ncbi_101791786;ncbi_101792125;ncbi_101792250;ncbi_101792421;ncbi_1017929…
GO:0009966	regulation of signal transduction	392	873	0.0284275	0.403749	XLOC_008517;XLOC_037339;XLOC_037828;XLOC_039623;XLOC_040703;XLOC_040824;XLOC_041312;XLOC_041367;XLOC_041858;XLOC_041991;XLOC_043185;ncbi_101789396;ncbi_101789413;ncbi_101789417;ncbi_101789479;ncbi_101789558;ncbi_101789679;ncbi_101789702;ncbi_101789706;ncbi_101789777;ncbi_101789823;ncbi_101789878;ncbi_101789882;ncbi_101789884;ncbi_101789925;ncbi_101790010;ncbi_101790013;ncbi_101790019;ncbi_1017900…
GO:0048519	negative regulation of biological process	475	1066	0.0287802	0.403749	XLOC_027015;XLOC_030008;XLOC_036250;XLOC_037339;XLOC_039192;XLOC_039684;XLOC_041312;XLOC_041858;XLOC_041991;XLOC_042103;XLOC_042184;XLOC_043185;ncbi_101789396;ncbi_101789413;ncbi_101789417;ncbi_101789479;ncbi_101789503;ncbi_101789572;ncbi_101789679;ncbi_101789702;ncbi_101789706;ncbi_101789752;ncbi_101789821;ncbi_101789823;ncbi_101789828;ncbi_101789847;ncbi_101790002;ncbi_101790025;ncbi_101790039;…
GO:0050865	regulation of cell activation	66	131	0.0288701	0.403749	XLOC_039623;XLOC_040239;ncbi_101790252;ncbi_101790439;ncbi_101790541;ncbi_101790546;ncbi_101790913;ncbi_101791271;ncbi_101791305;ncbi_101791469;ncbi_101791528;ncbi_101791559;ncbi_101791659;ncbi_101791752;ncbi_101791924;ncbi_101792120;ncbi_101792318;ncbi_101792647;ncbi_101792658;ncbi_101793107;ncbi_101793733;ncbi_101793973;ncbi_101794857;ncbi_101794895;ncbi_101794953;ncbi_101795572;ncbi_101796029;…
GO:0002237	response to molecule of bacterial origin	40	75	0.0289209	0.403749	ncbi_101789479;ncbi_101789777;ncbi_101789878;ncbi_101790153;ncbi_101790338;ncbi_101790439;ncbi_101790923;ncbi_101791305;ncbi_101791359;ncbi_101791396;ncbi_101791481;ncbi_101791678;ncbi_101791697;ncbi_101791786;ncbi_101792421;ncbi_101792994;ncbi_101793101;ncbi_101793726;ncbi_101794037;ncbi_101794939;ncbi_101796019;ncbi_101796085;ncbi_101796300;ncbi_101796495;ncbi_101797295;ncbi_101798500;ncbi_1017…
GO:0032479	regulation of type I interferon production	12	18	0.0296303	0.403749	ncbi_101789479;ncbi_101789567;ncbi_101790771;ncbi_101791305;ncbi_101793008;ncbi_101794527;ncbi_101795565;ncbi_101796752;ncbi_101797264;ncbi_101800085;ncbi_101801584;ncbi_101802238
GO:0051249	regulation of lymphocyte activation	53	103	0.0301232	0.403749	XLOC_039623;XLOC_040239;ncbi_101790252;ncbi_101790439;ncbi_101790541;ncbi_101790913;ncbi_101791271;ncbi_101791305;ncbi_101791469;ncbi_101791559;ncbi_101791659;ncbi_101791924;ncbi_101792120;ncbi_101792318;ncbi_101793107;ncbi_101793733;ncbi_101793973;ncbi_101794857;ncbi_101794953;ncbi_101796029;ncbi_101796331;ncbi_101796547;ncbi_101796895;ncbi_101797043;ncbi_101797804;ncbi_101797847;ncbi_101797866;…
GO:0006974	cellular response to DNA damage stimulus	94	193	0.0305185	0.403749	XLOC_039684;XLOC_041318;XLOC_042300;ncbi_101789679;ncbi_101789752;ncbi_101789847;ncbi_101790043;ncbi_101790122;ncbi_101790167;ncbi_101790500;ncbi_101790556;ncbi_101790618;ncbi_101790669;ncbi_101790965;ncbi_101791272;ncbi_101791359;ncbi_101791363;ncbi_101791382;ncbi_101791453;ncbi_101791707;ncbi_101791879;ncbi_101791927;ncbi_101792100;ncbi_101792281;ncbi_101792783;ncbi_101792967;ncbi_101793052;ncb…
GO:0003256	regulation of transcription from RNA polymerase II promoter involved in myocardial precursor cell differentiation	4	4	0.0306557	0.403749	ncbi_101789702;ncbi_101790513;ncbi_101795162;ncbi_101801394
GO:0006906	vesicle fusion	4	4	0.0306557	0.403749	ncbi_101790303;ncbi_101793511;ncbi_101804062;ncbi_101805154
GO:0007050	cell cycle arrest	4	4	0.0306557	0.403749	ncbi_101791694;ncbi_101796953;ncbi_101801777;ncbi_101804945
GO:0007249	I-kappaB kinase/NF-kappaB signaling	4	4	0.0306557	0.403749	ncbi_101792647;ncbi_101795228;ncbi_101798010;ncbi_101800972
GO:0010165	response to X-ray	4	4	0.0306557	0.403749	ncbi_101791559;ncbi_101792159;ncbi_101794947;ncbi_101802956
GO:0015909	long-chain fatty acid transport	4	4	0.0306557	0.403749	ncbi_101791345;ncbi_101796118;ncbi_101796495;ncbi_101798039
GO:0032435	negative regulation of proteasomal ubiquitin-dependent protein catabolic process	4	4	0.0306557	0.403749	XLOC_030008;ncbi_101792575;ncbi_101803061;ncbi_101803773
GO:0032648	regulation of interferon-beta production	4	4	0.0306557	0.403749	ncbi_101790771;ncbi_101791305;ncbi_101797264;ncbi_101800085
GO:0032728	positive regulation of interferon-beta production	4	4	0.0306557	0.403749	ncbi_101790771;ncbi_101791305;ncbi_101797264;ncbi_101800085
GO:0032927	positive regulation of activin receptor signaling pathway	4	4	0.0306557	0.403749	XLOC_037828;XLOC_040703;ncbi_101803787;ncbi_101805334
GO:0034694	response to prostaglandin	4	4	0.0306557	0.403749	ncbi_101790039;ncbi_101791481;ncbi_101791559;ncbi_101799755
GO:0042177	negative regulation of protein catabolic process	4	4	0.0306557	0.403749	XLOC_030008;ncbi_101792575;ncbi_101803061;ncbi_101803773
GO:0050729	positive regulation of inflammatory response	4	4	0.0306557	0.403749	ncbi_101789878;ncbi_101790135;ncbi_101800579;ncbi_101803149
GO:0060379	cardiac muscle cell myoblast differentiation	4	4	0.0306557	0.403749	ncbi_101789702;ncbi_101790513;ncbi_101795162;ncbi_101801394
GO:0090100	positive regulation of transmembrane receptor protein serine/threonine kinase signaling pathway	4	4	0.0306557	0.403749	XLOC_037828;XLOC_040703;ncbi_101803787;ncbi_101805334
GO:0090174	organelle membrane fusion	4	4	0.0306557	0.403749	ncbi_101790303;ncbi_101793511;ncbi_101804062;ncbi_101805154
GO:1901799	negative regulation of proteasomal protein catabolic process	4	4	0.0306557	0.403749	XLOC_030008;ncbi_101792575;ncbi_101803061;ncbi_101803773
GO:1903051	negative regulation of proteolysis involved in cellular protein catabolic process	4	4	0.0306557	0.403749	XLOC_030008;ncbi_101792575;ncbi_101803061;ncbi_101803773
GO:1903363	negative regulation of cellular protein catabolic process	4	4	0.0306557	0.403749	XLOC_030008;ncbi_101792575;ncbi_101803061;ncbi_101803773
GO:0034109	homotypic cell-cell adhesion	38	71	0.0306873	0.403749	ncbi_101789823;ncbi_101789878;ncbi_101790237;ncbi_101790249;ncbi_101790439;ncbi_101790640;ncbi_101790685;ncbi_101790794;ncbi_101791352;ncbi_101791469;ncbi_101791659;ncbi_101791752;ncbi_101792049;ncbi_101792052;ncbi_101792173;ncbi_101792342;ncbi_101793261;ncbi_101794301;ncbi_101794668;ncbi_101795988;ncbi_101796331;ncbi_101797405;ncbi_101797847;ncbi_101798749;ncbi_101799032;ncbi_101800211;ncbi_1018…
GO:0070486	leukocyte aggregation	38	71	0.0306873	0.403749	ncbi_101789823;ncbi_101789878;ncbi_101790237;ncbi_101790249;ncbi_101790439;ncbi_101790640;ncbi_101790685;ncbi_101790794;ncbi_101791352;ncbi_101791469;ncbi_101791659;ncbi_101791752;ncbi_101792049;ncbi_101792052;ncbi_101792173;ncbi_101792342;ncbi_101793261;ncbi_101794301;ncbi_101794668;ncbi_101795988;ncbi_101796331;ncbi_101797405;ncbi_101797847;ncbi_101798749;ncbi_101799032;ncbi_101800211;ncbi_1018…
GO:0010646	regulation of cell communication	435	974	0.0308695	0.404823	XLOC_008517;XLOC_037339;XLOC_037828;XLOC_039623;XLOC_040703;XLOC_040824;XLOC_041312;XLOC_041367;XLOC_041858;XLOC_041991;XLOC_043185;ncbi_101789396;ncbi_101789413;ncbi_101789417;ncbi_101789428;ncbi_101789479;ncbi_101789558;ncbi_101789679;ncbi_101789702;ncbi_101789706;ncbi_101789777;ncbi_101789823;ncbi_101789878;ncbi_101789882;ncbi_101789884;ncbi_101789925;ncbi_101790002;ncbi_101790010;ncbi_1017900…
GO:0010558	negative regulation of macromolecule biosynthetic process	52	101	0.0311352	0.406981	ncbi_101789479;ncbi_101789572;ncbi_101789752;ncbi_101790307;ncbi_101790556;ncbi_101791396;ncbi_101791495;ncbi_101791986;ncbi_101792287;ncbi_101792318;ncbi_101793453;ncbi_101793600;ncbi_101793768;ncbi_101794037;ncbi_101794163;ncbi_101794479;ncbi_101794583;ncbi_101794601;ncbi_101795184;ncbi_101795607;ncbi_101796300;ncbi_101796305;ncbi_101796348;ncbi_101796415;ncbi_101796626;ncbi_101796721;ncbi_1017…
GO:1903725	regulation of phospholipid metabolic process	13	20	0.0312478	0.407131	ncbi_101790039;ncbi_101792285;ncbi_101792508;ncbi_101793733;ncbi_101794895;ncbi_101795331;ncbi_101795528;ncbi_101797285;ncbi_101797990;ncbi_101799454;ncbi_101799587;ncbi_101802325;ncbi_101803881
GO:0046822	regulation of nucleocytoplasmic transport	44	84	0.0324646	0.414408	XLOC_041991;ncbi_101789567;ncbi_101789702;ncbi_101790039;ncbi_101790075;ncbi_101790179;ncbi_101790618;ncbi_101790771;ncbi_101790790;ncbi_101790931;ncbi_101791396;ncbi_101791495;ncbi_101791786;ncbi_101792318;ncbi_101792754;ncbi_101793008;ncbi_101793107;ncbi_101793795;ncbi_101793953;ncbi_101794947;ncbi_101795228;ncbi_101796495;ncbi_101797223;ncbi_101797264;ncbi_101797664;ncbi_101797830;ncbi_1017979…
GO:0032663	regulation of interleukin-2 production	7	9	0.0326298	0.414408	ncbi_101789777;ncbi_101792049;ncbi_101796547;ncbi_101798749;ncbi_101800074;ncbi_101800773;ncbi_101804738
GO:0032677	regulation of interleukin-8 production	7	9	0.0326298	0.414408	ncbi_101790249;ncbi_101791388;ncbi_101794483;ncbi_101797264;ncbi_101798813;ncbi_101800054;ncbi_101804311
GO:0051291	protein heterooligomerization	7	9	0.0326298	0.414408	ncbi_101789974;ncbi_101790433;ncbi_101791528;ncbi_101794718;ncbi_101798293;ncbi_101801454;ncbi_101803206
GO:0051340	regulation of ligase activity	7	9	0.0326298	0.414408	ncbi_101789847;ncbi_101792281;ncbi_101796184;ncbi_101798276;ncbi_101800084;ncbi_101803061;ncbi_101803413
GO:0051438	regulation of ubiquitin-protein transferase activity	7	9	0.0326298	0.414408	ncbi_101789847;ncbi_101792281;ncbi_101796184;ncbi_101798276;ncbi_101800084;ncbi_101803061;ncbi_101803413
GO:0070265	necrotic cell death	7	9	0.0326298	0.414408	ncbi_101790564;ncbi_101792318;ncbi_101796059;ncbi_101796617;ncbi_101800084;ncbi_101800491;ncbi_101801990
GO:0097300	programmed necrotic cell death	7	9	0.0326298	0.414408	ncbi_101790564;ncbi_101792318;ncbi_101796059;ncbi_101796617;ncbi_101800084;ncbi_101800491;ncbi_101801990
GO:0023051	regulation of signaling	429	961	0.032902	0.416552	XLOC_008517;XLOC_037339;XLOC_037828;XLOC_039623;XLOC_040703;XLOC_040824;XLOC_041312;XLOC_041367;XLOC_041858;XLOC_041991;XLOC_043185;ncbi_101789396;ncbi_101789413;ncbi_101789417;ncbi_101789428;ncbi_101789479;ncbi_101789558;ncbi_101789679;ncbi_101789702;ncbi_101789706;ncbi_101789777;ncbi_101789823;ncbi_101789878;ncbi_101789882;ncbi_101789884;ncbi_101789925;ncbi_101790010;ncbi_101790013;ncbi_1017900…
GO:0000725	recombinational repair	15	24	0.0332695	0.417268	ncbi_101790122;ncbi_101794451;ncbi_101794798;ncbi_101795896;ncbi_101796472;ncbi_101798276;ncbi_101798964;ncbi_101800129;ncbi_101800359;ncbi_101800716;ncbi_101801975;ncbi_101802208;ncbi_101803236;ncbi_101803773;ncbi_101804792
GO:0030203	glycosaminoglycan metabolic process	15	24	0.0332695	0.417268	XLOC_042178;ncbi_101790839;ncbi_101793033;ncbi_101793558;ncbi_101795228;ncbi_101796158;ncbi_101796810;ncbi_101797405;ncbi_101798379;ncbi_101800894;ncbi_101801382;ncbi_101802820;ncbi_101803398;ncbi_101804514;ncbi_101804775
GO:0045446	endothelial cell differentiation	15	24	0.0332695	0.417268	ncbi_101789925;ncbi_101791121;ncbi_101791388;ncbi_101792287;ncbi_101794356;ncbi_101794726;ncbi_101798030;ncbi_101799198;ncbi_101800296;ncbi_101800318;ncbi_101801266;ncbi_101802372;ncbi_101802476;ncbi_101802816;ncbi_101805065
GO:0090276	regulation of peptide hormone secretion	21	36	0.0337542	0.421728	ncbi_101789428;ncbi_101789706;ncbi_101790245;ncbi_101790307;ncbi_101790790;ncbi_101790889;ncbi_101791559;ncbi_101792864;ncbi_101792901;ncbi_101793247;ncbi_101794291;ncbi_101794713;ncbi_101795629;ncbi_101796915;ncbi_101797377;ncbi_101798855;ncbi_101799518;ncbi_101799908;ncbi_101800492;ncbi_101800673;ncbi_101803955
GO:0032496	response to lipopolysaccharide	20	34	0.0340317	0.421728	ncbi_101789479;ncbi_101790338;ncbi_101790439;ncbi_101791359;ncbi_101794037;ncbi_101794939;ncbi_101796019;ncbi_101796085;ncbi_101796300;ncbi_101796495;ncbi_101798500;ncbi_101798886;ncbi_101799454;ncbi_101800211;ncbi_101801807;ncbi_101801826;ncbi_101803431;ncbi_101803646;ncbi_101804078;ncbi_101804455
GO:0002224	toll-like receptor signaling pathway	17	28	0.0341269	0.421728	ncbi_101790153;ncbi_101790771;ncbi_101791305;ncbi_101791396;ncbi_101791786;ncbi_101792125;ncbi_101794214;ncbi_101795629;ncbi_101796085;ncbi_101796626;ncbi_101796895;ncbi_101797264;ncbi_101797832;ncbi_101799058;ncbi_101800084;ncbi_101801807;ncbi_101803531
GO:0007088	regulation of mitotic nuclear division	17	28	0.0341269	0.421728	ncbi_101790179;ncbi_101790669;ncbi_101792073;ncbi_101793545;ncbi_101794895;ncbi_101795803;ncbi_101795949;ncbi_101798681;ncbi_101799111;ncbi_101800116;ncbi_101801975;ncbi_101802634;ncbi_101803012;ncbi_101803304;ncbi_101803675;ncbi_101803833;ncbi_101804186
GO:0009306	protein secretion	19	32	0.0342029	0.421728	XLOC_037828;XLOC_040703;ncbi_101789823;ncbi_101789878;ncbi_101790546;ncbi_101791121;ncbi_101791388;ncbi_101793239;ncbi_101793973;ncbi_101799032;ncbi_101800396;ncbi_101800471;ncbi_101802189;ncbi_101802372;ncbi_101802499;ncbi_101803103;ncbi_101803777;ncbi_101803787;ncbi_101805334
GO:0009889	regulation of biosynthetic process	515	1162	0.0342536	0.421728	XLOC_024251;XLOC_028041;XLOC_030008;XLOC_036250;XLOC_037828;XLOC_038877;XLOC_039192;XLOC_039623;XLOC_039755;XLOC_040703;XLOC_041169;XLOC_041312;XLOC_041318;XLOC_041858;XLOC_041991;XLOC_042184;ncbi_101789396;ncbi_101789428;ncbi_101789466;ncbi_101789479;ncbi_101789554;ncbi_101789567;ncbi_101789572;ncbi_101789650;ncbi_101789679;ncbi_101789702;ncbi_101789744;ncbi_101789746;ncbi_101789752;ncbi_1017898…
GO:0035556	intracellular signal transduction	159	340	0.0345808	0.422193	XLOC_039623;ncbi_101789556;ncbi_101789567;ncbi_101789617;ncbi_101789715;ncbi_101789862;ncbi_101789929;ncbi_101790010;ncbi_101790105;ncbi_101790303;ncbi_101790467;ncbi_101790500;ncbi_101790546;ncbi_101790556;ncbi_101790559;ncbi_101790580;ncbi_101790618;ncbi_101790643;ncbi_101790794;ncbi_101790921;ncbi_101790923;ncbi_101790965;ncbi_101791396;ncbi_101791453;ncbi_101791478;ncbi_101791725;ncbi_1017919…
GO:0043065	positive regulation of apoptotic process	42	80	0.034606	0.422193	XLOC_042300;ncbi_101789486;ncbi_101790075;ncbi_101790439;ncbi_101790556;ncbi_101791559;ncbi_101791694;ncbi_101791725;ncbi_101793310;ncbi_101793953;ncbi_101794454;ncbi_101794685;ncbi_101795028;ncbi_101795386;ncbi_101796298;ncbi_101797307;ncbi_101797713;ncbi_101797910;ncbi_101798194;ncbi_101798222;ncbi_101798813;ncbi_101799109;ncbi_101799275;ncbi_101799443;ncbi_101799623;ncbi_101799859;ncbi_1017999…
GO:0043068	positive regulation of programmed cell death	42	80	0.034606	0.422193	XLOC_042300;ncbi_101789486;ncbi_101790075;ncbi_101790439;ncbi_101790556;ncbi_101791559;ncbi_101791694;ncbi_101791725;ncbi_101793310;ncbi_101793953;ncbi_101794454;ncbi_101794685;ncbi_101795028;ncbi_101795386;ncbi_101796298;ncbi_101797307;ncbi_101797713;ncbi_101797910;ncbi_101798194;ncbi_101798222;ncbi_101798813;ncbi_101799109;ncbi_101799275;ncbi_101799443;ncbi_101799623;ncbi_101799859;ncbi_1017999…
GO:0016477	cell migration	111	232	0.0355161	0.431988	XLOC_041216;XLOC_041858;XLOC_041991;ncbi_101789567;ncbi_101789628;ncbi_101789697;ncbi_101789702;ncbi_101789824;ncbi_101789878;ncbi_101790010;ncbi_101790039;ncbi_101790064;ncbi_101790439;ncbi_101790558;ncbi_101790559;ncbi_101790640;ncbi_101791478;ncbi_101791811;ncbi_101792054;ncbi_101792257;ncbi_101792342;ncbi_101792413;ncbi_101792421;ncbi_101792603;ncbi_101792849;ncbi_101792999;ncbi_101793107;ncb…
GO:0031326	regulation of cellular biosynthetic process	504	1137	0.0357068	0.432998	XLOC_024251;XLOC_028041;XLOC_036250;XLOC_037828;XLOC_038877;XLOC_039192;XLOC_039623;XLOC_039755;XLOC_040703;XLOC_041169;XLOC_041312;XLOC_041318;XLOC_041858;XLOC_041991;XLOC_042184;ncbi_101789396;ncbi_101789428;ncbi_101789466;ncbi_101789479;ncbi_101789554;ncbi_101789567;ncbi_101789572;ncbi_101789650;ncbi_101789679;ncbi_101789702;ncbi_101789744;ncbi_101789746;ncbi_101789752;ncbi_101789817;ncbi_1017…
GO:0050794	regulation of cellular process	1534	3573	0.0359075	0.434124	XLOC_006928;XLOC_008517;XLOC_009700;XLOC_024251;XLOC_027015;XLOC_028041;XLOC_029293;XLOC_030008;XLOC_036250;XLOC_037339;XLOC_037828;XLOC_038182;XLOC_038877;XLOC_039067;XLOC_039107;XLOC_039192;XLOC_039623;XLOC_039755;XLOC_039774;XLOC_040239;XLOC_040517;XLOC_040703;XLOC_040824;XLOC_041169;XLOC_041312;XLOC_041318;XLOC_041367;XLOC_041376;XLOC_041858;XLOC_041935;XLOC_041991;XLOC_042184;XLOC_042300;XLO…
GO:0071345	cellular response to cytokine stimulus	32	59	0.0364754	0.439671	ncbi_101789878;ncbi_101790010;ncbi_101790088;ncbi_101790884;ncbi_101791359;ncbi_101791678;ncbi_101791719;ncbi_101791961;ncbi_101792285;ncbi_101792342;ncbi_101792421;ncbi_101793334;ncbi_101793785;ncbi_101794055;ncbi_101794065;ncbi_101794227;ncbi_101794359;ncbi_101794879;ncbi_101795076;ncbi_101795572;ncbi_101796083;ncbi_101796415;ncbi_101796752;ncbi_101797241;ncbi_101800429;ncbi_101800728;ncbi_1018…
GO:0009628	response to abiotic stimulus	130	275	0.0368745	0.442603	XLOC_041318;XLOC_042300;ncbi_101789679;ncbi_101790082;ncbi_101790135;ncbi_101790154;ncbi_101790179;ncbi_101790387;ncbi_101790500;ncbi_101790669;ncbi_101790771;ncbi_101790889;ncbi_101790965;ncbi_101791272;ncbi_101791363;ncbi_101791417;ncbi_101791453;ncbi_101791559;ncbi_101791707;ncbi_101791738;ncbi_101791752;ncbi_101791883;ncbi_101792049;ncbi_101792159;ncbi_101792205;ncbi_101792353;ncbi_101792486;…
GO:0045934	negative regulation of nucleobase-containing compound metabolic process	53	104	0.0369386	0.442603	ncbi_101789479;ncbi_101789752;ncbi_101790082;ncbi_101790307;ncbi_101790556;ncbi_101791264;ncbi_101791396;ncbi_101791495;ncbi_101791637;ncbi_101791986;ncbi_101792287;ncbi_101792318;ncbi_101793453;ncbi_101794037;ncbi_101794163;ncbi_101794479;ncbi_101794583;ncbi_101794601;ncbi_101795184;ncbi_101795607;ncbi_101796300;ncbi_101796305;ncbi_101796348;ncbi_101796415;ncbi_101796626;ncbi_101796721;ncbi_1017…
GO:0051240	positive regulation of multicellular organismal process	105	219	0.0376249	0.449489	XLOC_040239;XLOC_041367;XLOC_041991;ncbi_101789567;ncbi_101789679;ncbi_101789777;ncbi_101789878;ncbi_101790019;ncbi_101790154;ncbi_101790439;ncbi_101790478;ncbi_101790659;ncbi_101790771;ncbi_101790774;ncbi_101790787;ncbi_101790913;ncbi_101790975;ncbi_101791305;ncbi_101791352;ncbi_101791388;ncbi_101791469;ncbi_101791659;ncbi_101791678;ncbi_101791752;ncbi_101791786;ncbi_101791796;ncbi_101792049;ncb…
GO:0006631	fatty acid metabolic process	39	74	0.0380756	0.453527	ncbi_101789473;ncbi_101789631;ncbi_101789891;ncbi_101790057;ncbi_101790135;ncbi_101791345;ncbi_101792535;ncbi_101792773;ncbi_101793765;ncbi_101793832;ncbi_101794037;ncbi_101794230;ncbi_101795175;ncbi_101795358;ncbi_101795486;ncbi_101796320;ncbi_101796431;ncbi_101796973;ncbi_101797163;ncbi_101798210;ncbi_101798388;ncbi_101798526;ncbi_101799809;ncbi_101800525;ncbi_101801566;ncbi_101801595;ncbi_1018…
GO:0030036	actin cytoskeleton organization	62	124	0.0396455	0.470834	XLOC_040881;XLOC_040884;XLOC_040885;XLOC_041429;XLOC_041858;ncbi_101790141;ncbi_101790207;ncbi_101790307;ncbi_101790467;ncbi_101790659;ncbi_101790794;ncbi_101790808;ncbi_101790955;ncbi_101791478;ncbi_101791758;ncbi_101792025;ncbi_101792049;ncbi_101792114;ncbi_101792132;ncbi_101792250;ncbi_101792285;ncbi_101792413;ncbi_101792647;ncbi_101792739;ncbi_101792849;ncbi_101793468;ncbi_101793545;ncbi_1017…
GO:0010769	regulation of cell morphogenesis involved in differentiation	56	111	0.0404963	0.477232	XLOC_037828;XLOC_040703;XLOC_041858;ncbi_101789702;ncbi_101789756;ncbi_101790051;ncbi_101790075;ncbi_101790659;ncbi_101791559;ncbi_101792052;ncbi_101792102;ncbi_101792257;ncbi_101792433;ncbi_101792478;ncbi_101792613;ncbi_101792754;ncbi_101793161;ncbi_101793453;ncbi_101793468;ncbi_101794440;ncbi_101794513;ncbi_101794601;ncbi_101794919;ncbi_101794947;ncbi_101796133;ncbi_101797495;ncbi_101797664;ncb…
GO:0009611	response to wounding	37	70	0.0405693	0.477232	XLOC_039623;XLOC_040881;XLOC_040884;XLOC_040885;ncbi_101789572;ncbi_101790559;ncbi_101791271;ncbi_101792413;ncbi_101792739;ncbi_101793239;ncbi_101793453;ncbi_101793661;ncbi_101793953;ncbi_101794440;ncbi_101795933;ncbi_101796147;ncbi_101797014;ncbi_101797405;ncbi_101797825;ncbi_101798810;ncbi_101799198;ncbi_101799368;ncbi_101799398;ncbi_101799723;ncbi_101800437;ncbi_101800703;ncbi_101800813;ncbi_1…
GO:0006109	regulation of carbohydrate metabolic process	28	51	0.0406584	0.477232	ncbi_101789428;ncbi_101789572;ncbi_101789855;ncbi_101790010;ncbi_101790125;ncbi_101790138;ncbi_101790546;ncbi_101790618;ncbi_101790790;ncbi_101790921;ncbi_101791528;ncbi_101791752;ncbi_101792285;ncbi_101792456;ncbi_101792901;ncbi_101794629;ncbi_101795629;ncbi_101795803;ncbi_101796035;ncbi_101798293;ncbi_101799111;ncbi_101799275;ncbi_101799677;ncbi_101800019;ncbi_101801994;ncbi_101802229;ncbi_1018…
GO:0010675	regulation of cellular carbohydrate metabolic process	28	51	0.0406584	0.477232	ncbi_101789428;ncbi_101789572;ncbi_101789855;ncbi_101790010;ncbi_101790125;ncbi_101790138;ncbi_101790546;ncbi_101790618;ncbi_101790790;ncbi_101790921;ncbi_101791528;ncbi_101791752;ncbi_101792285;ncbi_101792456;ncbi_101792901;ncbi_101794629;ncbi_101795629;ncbi_101795803;ncbi_101796035;ncbi_101798293;ncbi_101799111;ncbi_101799275;ncbi_101799677;ncbi_101800019;ncbi_101801994;ncbi_101802229;ncbi_1018…
GO:1903034	regulation of response to wounding	27	49	0.0417246	0.488323	ncbi_101789878;ncbi_101790135;ncbi_101790546;ncbi_101790761;ncbi_101791528;ncbi_101792647;ncbi_101793615;ncbi_101794895;ncbi_101794935;ncbi_101795629;ncbi_101796300;ncbi_101796495;ncbi_101797285;ncbi_101797825;ncbi_101798810;ncbi_101800115;ncbi_101800211;ncbi_101800579;ncbi_101801826;ncbi_101802883;ncbi_101803149;ncbi_101803291;ncbi_101803881;ncbi_101803955;ncbi_101804311;ncbi_101804552;ncbi_1018…
GO:0031329	regulation of cellular catabolic process	65	131	0.0426271	0.492298	XLOC_029293;XLOC_030008;XLOC_042300;ncbi_101789855;ncbi_101790010;ncbi_101790125;ncbi_101790439;ncbi_101790619;ncbi_101790817;ncbi_101791040;ncbi_101791359;ncbi_101791725;ncbi_101792100;ncbi_101792335;ncbi_101792353;ncbi_101792575;ncbi_101792700;ncbi_101793310;ncbi_101793830;ncbi_101794003;ncbi_101794842;ncbi_101795132;ncbi_101795424;ncbi_101795634;ncbi_101795803;ncbi_101795868;ncbi_101795933;ncb…
GO:0044770	cell cycle phase transition	26	47	0.0427911	0.492298	XLOC_040517;ncbi_101790105;ncbi_101790280;ncbi_101790669;ncbi_101791004;ncbi_101791271;ncbi_101792281;ncbi_101792773;ncbi_101793453;ncbi_101793901;ncbi_101794566;ncbi_101794629;ncbi_101795964;ncbi_101795988;ncbi_101796184;ncbi_101796941;ncbi_101798276;ncbi_101798423;ncbi_101798964;ncbi_101800084;ncbi_101800116;ncbi_101800639;ncbi_101801576;ncbi_101803413;ncbi_101804945;ncbi_101805015
GO:0044772	mitotic cell cycle phase transition	26	47	0.0427911	0.492298	XLOC_040517;ncbi_101790105;ncbi_101790280;ncbi_101790669;ncbi_101791004;ncbi_101791271;ncbi_101792281;ncbi_101792773;ncbi_101793453;ncbi_101793901;ncbi_101794566;ncbi_101794629;ncbi_101795964;ncbi_101795988;ncbi_101796184;ncbi_101796941;ncbi_101798276;ncbi_101798423;ncbi_101798964;ncbi_101800084;ncbi_101800116;ncbi_101800639;ncbi_101801576;ncbi_101803413;ncbi_101804945;ncbi_101805015
GO:0006289	nucleotide-excision repair	9	13	0.0434068	0.492298	XLOC_041318;ncbi_101789752;ncbi_101791363;ncbi_101792967;ncbi_101794451;ncbi_101795558;ncbi_101798344;ncbi_101799275;ncbi_101805159
GO:0006909	phagocytosis	9	13	0.0434068	0.492298	ncbi_101792530;ncbi_101793107;ncbi_101793615;ncbi_101796495;ncbi_101797295;ncbi_101800498;ncbi_101801296;ncbi_101804861;ncbi_101805423
GO:0030814	regulation of cAMP metabolic process	9	13	0.0434068	0.492298	ncbi_101791637;ncbi_101792901;ncbi_101793953;ncbi_101797733;ncbi_101797742;ncbi_101800857;ncbi_101801155;ncbi_101802499;ncbi_101804564
GO:0030817	regulation of cAMP biosynthetic process	9	13	0.0434068	0.492298	ncbi_101791637;ncbi_101792901;ncbi_101793953;ncbi_101797733;ncbi_101797742;ncbi_101800857;ncbi_101801155;ncbi_101802499;ncbi_101804564
GO:0031124	mRNA 3'-end processing	9	13	0.0434068	0.492298	XLOC_038442;XLOC_039107;XLOC_041124;ncbi_101791575;ncbi_101793629;ncbi_101800700;ncbi_101801393;ncbi_101801777;ncbi_101802987
GO:0044236	multicellular organism metabolic process	9	13	0.0434068	0.492298	ncbi_101793247;ncbi_101793572;ncbi_101793749;ncbi_101794155;ncbi_101794528;ncbi_101794564;ncbi_101795167;ncbi_101801281;ncbi_101802059
GO:0044259	multicellular organismal macromolecule metabolic process	9	13	0.0434068	0.492298	ncbi_101793247;ncbi_101793572;ncbi_101793749;ncbi_101794155;ncbi_101794528;ncbi_101794564;ncbi_101795167;ncbi_101801281;ncbi_101802059
GO:0070848	response to growth factor	42	81	0.0434093	0.492298	ncbi_101789617;ncbi_101789925;ncbi_101790562;ncbi_101790903;ncbi_101791559;ncbi_101792742;ncbi_101792805;ncbi_101793107;ncbi_101793664;ncbi_101793729;ncbi_101794356;ncbi_101794895;ncbi_101795331;ncbi_101795803;ncbi_101796286;ncbi_101796646;ncbi_101796844;ncbi_101796922;ncbi_101796965;ncbi_101797249;ncbi_101797405;ncbi_101797448;ncbi_101797485;ncbi_101797579;ncbi_101798010;ncbi_101798379;ncbi_1017…
GO:0007163	establishment or maintenance of cell polarity	25	45	0.0438524	0.495408	ncbi_101789925;ncbi_101790559;ncbi_101790913;ncbi_101791634;ncbi_101791636;ncbi_101791725;ncbi_101792114;ncbi_101792285;ncbi_101792413;ncbi_101793279;ncbi_101794166;ncbi_101794435;ncbi_101795333;ncbi_101797139;ncbi_101797330;ncbi_101798420;ncbi_101799032;ncbi_101800296;ncbi_101801136;ncbi_101801854;ncbi_101802192;ncbi_101802310;ncbi_101802795;ncbi_101803252;ncbi_101803581
GO:0002694	regulation of leukocyte activation	59	118	0.0439296	0.495408	XLOC_039623;XLOC_040239;ncbi_101790252;ncbi_101790439;ncbi_101790541;ncbi_101790913;ncbi_101791271;ncbi_101791305;ncbi_101791469;ncbi_101791559;ncbi_101791659;ncbi_101791752;ncbi_101791924;ncbi_101792120;ncbi_101792318;ncbi_101792658;ncbi_101793107;ncbi_101793733;ncbi_101793973;ncbi_101794857;ncbi_101794953;ncbi_101795572;ncbi_101796029;ncbi_101796331;ncbi_101796547;ncbi_101796552;ncbi_101796895;…
GO:0010952	positive regulation of peptidase activity	24	43	0.0449018	0.503551	XLOC_042300;ncbi_101789486;ncbi_101790075;ncbi_101790556;ncbi_101791694;ncbi_101791725;ncbi_101793310;ncbi_101794947;ncbi_101795060;ncbi_101795386;ncbi_101796298;ncbi_101798194;ncbi_101798222;ncbi_101798276;ncbi_101799109;ncbi_101799443;ncbi_101799967;ncbi_101800418;ncbi_101801230;ncbi_101801550;ncbi_101802615;ncbi_101802671;ncbi_101804311;ncbi_101805334
GO:0030177	positive regulation of Wnt signaling pathway	24	43	0.0449018	0.503551	ncbi_101790075;ncbi_101790422;ncbi_101790559;ncbi_101790862;ncbi_101791559;ncbi_101792281;ncbi_101792754;ncbi_101793257;ncbi_101794947;ncbi_101795634;ncbi_101796184;ncbi_101796922;ncbi_101797249;ncbi_101798276;ncbi_101800084;ncbi_101800865;ncbi_101801087;ncbi_101801230;ncbi_101801271;ncbi_101801366;ncbi_101803431;ncbi_101803650;ncbi_101805334;ncbi_101805386
GO:0070646	protein modification by small protein removal	23	41	0.045931	0.512512	ncbi_101789752;ncbi_101791095;ncbi_101791471;ncbi_101791696;ncbi_101791738;ncbi_101792318;ncbi_101792468;ncbi_101792516;ncbi_101792575;ncbi_101792666;ncbi_101793885;ncbi_101795132;ncbi_101796300;ncbi_101796305;ncbi_101797001;ncbi_101798276;ncbi_101799605;ncbi_101800174;ncbi_101800490;ncbi_101803241;ncbi_101803525;ncbi_101804004;ncbi_101804226
GO:0040011	locomotion	178	386	0.0459555	0.512512	XLOC_039623;XLOC_041216;XLOC_041858;XLOC_041991;ncbi_101789567;ncbi_101789628;ncbi_101789697;ncbi_101789702;ncbi_101789824;ncbi_101789862;ncbi_101789878;ncbi_101790010;ncbi_101790039;ncbi_101790064;ncbi_101790193;ncbi_101790439;ncbi_101790558;ncbi_101790559;ncbi_101790640;ncbi_101790723;ncbi_101790781;ncbi_101790799;ncbi_101790808;ncbi_101790831;ncbi_101791134;ncbi_101791187;ncbi_101791385;ncbi_1…
GO:1903047	mitotic cell cycle process	40	77	0.0464122	0.512602	XLOC_040517;ncbi_101790105;ncbi_101790280;ncbi_101790321;ncbi_101790669;ncbi_101791004;ncbi_101791271;ncbi_101792281;ncbi_101792773;ncbi_101793453;ncbi_101793901;ncbi_101794566;ncbi_101794629;ncbi_101795324;ncbi_101795570;ncbi_101795722;ncbi_101795964;ncbi_101795988;ncbi_101796184;ncbi_101796941;ncbi_101797910;ncbi_101798215;ncbi_101798276;ncbi_101798423;ncbi_101798681;ncbi_101798964;ncbi_1018000…
GO:0032675	regulation of interleukin-6 production	10	15	0.0466001	0.512602	ncbi_101789503;ncbi_101789777;ncbi_101790439;ncbi_101791388;ncbi_101791697;ncbi_101792658;ncbi_101793107;ncbi_101797866;ncbi_101804186;ncbi_101804311
GO:0042345	regulation of NF-kappaB import into nucleus	10	15	0.0466001	0.512602	ncbi_101789702;ncbi_101790039;ncbi_101790771;ncbi_101791786;ncbi_101792318;ncbi_101793008;ncbi_101797264;ncbi_101797910;ncbi_101799571;ncbi_101802580
GO:0043551	regulation of phosphatidylinositol 3-kinase activity	10	15	0.0466001	0.512602	ncbi_101790039;ncbi_101792285;ncbi_101793733;ncbi_101794895;ncbi_101795331;ncbi_101797285;ncbi_101799454;ncbi_101799587;ncbi_101802325;ncbi_101803881
GO:0071417	cellular response to organonitrogen compound	10	15	0.0466001	0.512602	ncbi_101790675;ncbi_101791559;ncbi_101792421;ncbi_101794939;ncbi_101796646;ncbi_101797767;ncbi_101798423;ncbi_101799111;ncbi_101800716;ncbi_101804329
GO:0032870	cellular response to hormone stimulus	46	90	0.0468728	0.512983	ncbi_101789572;ncbi_101789934;ncbi_101790556;ncbi_101790980;ncbi_101791752;ncbi_101792052;ncbi_101792278;ncbi_101792421;ncbi_101792901;ncbi_101793182;ncbi_101794030;ncbi_101794564;ncbi_101794587;ncbi_101794685;ncbi_101794753;ncbi_101795028;ncbi_101795386;ncbi_101796083;ncbi_101796589;ncbi_101797095;ncbi_101797249;ncbi_101797573;ncbi_101797910;ncbi_101798001;ncbi_101798039;ncbi_101798423;ncbi_1017…
GO:0010950	positive regulation of endopeptidase activity	22	39	0.04693	0.512983	XLOC_042300;ncbi_101789486;ncbi_101790075;ncbi_101790556;ncbi_101791694;ncbi_101791725;ncbi_101793310;ncbi_101795060;ncbi_101795386;ncbi_101796298;ncbi_101798194;ncbi_101798222;ncbi_101799109;ncbi_101799443;ncbi_101799967;ncbi_101800418;ncbi_101801230;ncbi_101801550;ncbi_101802615;ncbi_101802671;ncbi_101804311;ncbi_101805334
GO:0051172	negative regulation of nitrogen compound metabolic process	57	114	0.0470576	0.512983	ncbi_101789479;ncbi_101789752;ncbi_101790082;ncbi_101790307;ncbi_101790556;ncbi_101791264;ncbi_101791396;ncbi_101791495;ncbi_101791637;ncbi_101791986;ncbi_101792287;ncbi_101792318;ncbi_101793453;ncbi_101793768;ncbi_101794037;ncbi_101794163;ncbi_101794479;ncbi_101794583;ncbi_101794601;ncbi_101795184;ncbi_101795607;ncbi_101796300;ncbi_101796305;ncbi_101796348;ncbi_101796415;ncbi_101796626;ncbi_1017…
GO:0044699	single-organism process	2105	4949	0.0471445	0.512983	XLOC_001027;XLOC_002446;XLOC_007843;XLOC_008517;XLOC_009700;XLOC_015567;XLOC_017401;XLOC_022598;XLOC_023475;XLOC_023587;XLOC_024251;XLOC_028041;XLOC_035199;XLOC_036250;XLOC_037339;XLOC_037828;XLOC_038182;XLOC_038467;XLOC_038507;XLOC_038607;XLOC_039067;XLOC_039192;XLOC_039578;XLOC_039623;XLOC_039684;XLOC_039802;XLOC_039832;XLOC_040239;XLOC_040409;XLOC_040517;XLOC_040703;XLOC_040824;XLOC_040872;XLO…
GO:0042306	regulation of protein import into nucleus	39	75	0.0479931	0.514786	XLOC_041991;ncbi_101789567;ncbi_101789702;ncbi_101790039;ncbi_101790075;ncbi_101790179;ncbi_101790618;ncbi_101790771;ncbi_101791396;ncbi_101791495;ncbi_101791786;ncbi_101792318;ncbi_101792754;ncbi_101793008;ncbi_101793107;ncbi_101793953;ncbi_101794947;ncbi_101795228;ncbi_101796495;ncbi_101797223;ncbi_101797264;ncbi_101797664;ncbi_101797830;ncbi_101797910;ncbi_101798413;ncbi_101799275;ncbi_1017994…
GO:1900180	regulation of protein localization to nucleus	39	75	0.0479931	0.514786	XLOC_041991;ncbi_101789567;ncbi_101789702;ncbi_101790039;ncbi_101790075;ncbi_101790179;ncbi_101790618;ncbi_101790771;ncbi_101791396;ncbi_101791495;ncbi_101791786;ncbi_101792318;ncbi_101792754;ncbi_101793008;ncbi_101793107;ncbi_101793953;ncbi_101794947;ncbi_101795228;ncbi_101796495;ncbi_101797223;ncbi_101797264;ncbi_101797664;ncbi_101797830;ncbi_101797910;ncbi_101798413;ncbi_101799275;ncbi_1017994…
GO:1904589	regulation of protein import	39	75	0.0479931	0.514786	XLOC_041991;ncbi_101789567;ncbi_101789702;ncbi_101790039;ncbi_101790075;ncbi_101790179;ncbi_101790618;ncbi_101790771;ncbi_101791396;ncbi_101791495;ncbi_101791786;ncbi_101792318;ncbi_101792754;ncbi_101793008;ncbi_101793107;ncbi_101793953;ncbi_101794947;ncbi_101795228;ncbi_101796495;ncbi_101797223;ncbi_101797264;ncbi_101797664;ncbi_101797830;ncbi_101797910;ncbi_101798413;ncbi_101799275;ncbi_1017994…
GO:0033157	regulation of intracellular protein transport	45	88	0.048509	0.514786	XLOC_041991;ncbi_101789567;ncbi_101789702;ncbi_101789706;ncbi_101790039;ncbi_101790075;ncbi_101790179;ncbi_101790618;ncbi_101790771;ncbi_101790931;ncbi_101791396;ncbi_101791495;ncbi_101791786;ncbi_101792318;ncbi_101792754;ncbi_101793008;ncbi_101793107;ncbi_101793953;ncbi_101794947;ncbi_101795228;ncbi_101796118;ncbi_101796495;ncbi_101797040;ncbi_101797223;ncbi_101797264;ncbi_101797664;ncbi_1017978…
GO:0040029	regulation of gene expression, epigenetic	11	17	0.048797	0.514786	ncbi_101789679;ncbi_101791986;ncbi_101794485;ncbi_101794583;ncbi_101796348;ncbi_101796941;ncbi_101797202;ncbi_101797987;ncbi_101798288;ncbi_101802924;ncbi_101803761
GO:0032147	activation of protein kinase activity	31	58	0.0489702	0.514786	ncbi_101789486;ncbi_101789650;ncbi_101789702;ncbi_101789706;ncbi_101790659;ncbi_101791363;ncbi_101792050;ncbi_101793334;ncbi_101794895;ncbi_101795228;ncbi_101795803;ncbi_101795968;ncbi_101796626;ncbi_101798010;ncbi_101798472;ncbi_101799033;ncbi_101799109;ncbi_101799454;ncbi_101799524;ncbi_101800084;ncbi_101801595;ncbi_101801853;ncbi_101801910;ncbi_101803043;ncbi_101803095;ncbi_101803149;ncbi_1018…
GO:0003158	endothelium development	19	33	0.0496066	0.514786	ncbi_101789925;ncbi_101791121;ncbi_101791388;ncbi_101792287;ncbi_101794356;ncbi_101794726;ncbi_101794895;ncbi_101796798;ncbi_101797579;ncbi_101798030;ncbi_101798635;ncbi_101799198;ncbi_101800296;ncbi_101800318;ncbi_101801266;ncbi_101802372;ncbi_101802476;ncbi_101802816;ncbi_101805065
GO:0009595	detection of biotic stimulus	5	6	0.0501214	0.514786	XLOC_041991;ncbi_101790153;ncbi_101791786;ncbi_101797295;ncbi_101798413
GO:0010880	regulation of release of sequestered calcium ion into cytosol by sarcoplasmic reticulum	5	6	0.0501214	0.514786	ncbi_101789823;ncbi_101790025;ncbi_101797095;ncbi_101802816;ncbi_101805065
GO:0015908	fatty acid transport	5	6	0.0501214	0.514786	ncbi_101791345;ncbi_101796118;ncbi_101796495;ncbi_101798039;ncbi_101805391
GO:0043536	positive regulation of blood vessel endothelial cell migration	5	6	0.0501214	0.514786	ncbi_101790478;ncbi_101800165;ncbi_101800301;ncbi_101800728;ncbi_101805258
GO:0048284	organelle fusion	5	6	0.0501214	0.514786	ncbi_101790303;ncbi_101793511;ncbi_101802775;ncbi_101804062;ncbi_101805154
GO:0051053	negative regulation of DNA metabolic process	5	6	0.0501214	0.514786	ncbi_101791264;ncbi_101795184;ncbi_101798175;ncbi_101799198;ncbi_101801491
GO:0061025	membrane fusion	5	6	0.0501214	0.514786	ncbi_101790303;ncbi_101793107;ncbi_101793511;ncbi_101804062;ncbi_101805154
GO:2001257	regulation of cation channel activity	5	6	0.0501214	0.514786	ncbi_101789823;ncbi_101796017;ncbi_101799246;ncbi_101799716;ncbi_101803844
GO:0008645	hexose transport	12	19	0.0502357	0.514786	ncbi_101790562;ncbi_101793239;ncbi_101794506;ncbi_101795055;ncbi_101796799;ncbi_101796965;ncbi_101797733;ncbi_101798423;ncbi_101801967;ncbi_101803012;ncbi_101803374;ncbi_101804744
GO:0097529	myeloid leukocyte migration	12	19	0.0502357	0.514786	ncbi_101790439;ncbi_101793244;ncbi_101793733;ncbi_101794227;ncbi_101794475;ncbi_101794939;ncbi_101795578;ncbi_101797802;ncbi_101802743;ncbi_101803675;ncbi_101803817;ncbi_101805258
GO:0032392	DNA geometric change	18	31	0.0503282	0.514786	XLOC_041312;XLOC_041318;ncbi_101789950;ncbi_101792337;ncbi_101793423;ncbi_101794332;ncbi_101795184;ncbi_101796404;ncbi_101797341;ncbi_101798175;ncbi_101798344;ncbi_101799196;ncbi_101799746;ncbi_101800129;ncbi_101800716;ncbi_101802208;ncbi_101802733;ncbi_101805049
GO:0034112	positive regulation of homotypic cell-cell adhesion	18	31	0.0503282	0.514786	XLOC_040239;ncbi_101790140;ncbi_101790913;ncbi_101791469;ncbi_101791659;ncbi_101794953;ncbi_101796029;ncbi_101797405;ncbi_101798379;ncbi_101798749;ncbi_101798813;ncbi_101799111;ncbi_101800211;ncbi_101801807;ncbi_101802143;ncbi_101803103;ncbi_101803149;ncbi_101804738
GO:0046488	phosphatidylinositol metabolic process	18	31	0.0503282	0.514786	XLOC_041429;ncbi_101790494;ncbi_101790657;ncbi_101792435;ncbi_101792669;ncbi_101792700;ncbi_101796183;ncbi_101796856;ncbi_101797078;ncbi_101797866;ncbi_101798136;ncbi_101800513;ncbi_101803327;ncbi_101803505;ncbi_101803703;ncbi_101804204;ncbi_101804324;ncbi_101804435
GO:0050796	regulation of insulin secretion	18	31	0.0503282	0.514786	ncbi_101789706;ncbi_101790245;ncbi_101790307;ncbi_101790790;ncbi_101790889;ncbi_101791559;ncbi_101792864;ncbi_101792901;ncbi_101793247;ncbi_101794291;ncbi_101794713;ncbi_101795629;ncbi_101797377;ncbi_101798855;ncbi_101799518;ncbi_101800492;ncbi_101800673;ncbi_101803955
GO:0050864	regulation of B cell activation	18	31	0.0503282	0.514786	ncbi_101790439;ncbi_101790913;ncbi_101791305;ncbi_101791559;ncbi_101792120;ncbi_101793733;ncbi_101797804;ncbi_101797866;ncbi_101798749;ncbi_101798786;ncbi_101800097;ncbi_101801491;ncbi_101801826;ncbi_101803327;ncbi_101803777;ncbi_101803881;ncbi_101804945;ncbi_101805205
GO:0098542	defense response to other organism	18	31	0.0503282	0.514786	ncbi_101789567;ncbi_101789777;ncbi_101790140;ncbi_101790237;ncbi_101791650;ncbi_101791786;ncbi_101793749;ncbi_101794347;ncbi_101794527;ncbi_101796495;ncbi_101798586;ncbi_101799520;ncbi_101800085;ncbi_101800211;ncbi_101801281;ncbi_101801807;ncbi_101802365;ncbi_101804078
GO:0010564	regulation of cell cycle process	65	132	0.0504062	0.514786	ncbi_101789679;ncbi_101790179;ncbi_101790191;ncbi_101790249;ncbi_101790293;ncbi_101790556;ncbi_101790669;ncbi_101790965;ncbi_101791004;ncbi_101791022;ncbi_101792052;ncbi_101792073;ncbi_101792432;ncbi_101792575;ncbi_101792901;ncbi_101792925;ncbi_101793010;ncbi_101793296;ncbi_101793545;ncbi_101793806;ncbi_101794454;ncbi_101794479;ncbi_101794895;ncbi_101794919;ncbi_101795629;ncbi_101795668;ncbi_1017…
GO:0008610	lipid biosynthetic process	30	56	0.0505068	0.514786	XLOC_041429;XLOC_042216;ncbi_101789631;ncbi_101790070;ncbi_101792279;ncbi_101792301;ncbi_101792435;ncbi_101792965;ncbi_101793139;ncbi_101794230;ncbi_101794909;ncbi_101795175;ncbi_101795528;ncbi_101796118;ncbi_101796183;ncbi_101796693;ncbi_101796838;ncbi_101797163;ncbi_101797588;ncbi_101798210;ncbi_101798388;ncbi_101799246;ncbi_101799540;ncbi_101801193;ncbi_101801759;ncbi_101801930;ncbi_101802051;…
GO:0032868	response to insulin	17	29	0.0509203	0.515085	ncbi_101792421;ncbi_101792700;ncbi_101794214;ncbi_101795803;ncbi_101798010;ncbi_101798423;ncbi_101799111;ncbi_101799908;ncbi_101800301;ncbi_101800492;ncbi_101801136;ncbi_101801435;ncbi_101801994;ncbi_101802433;ncbi_101803206;ncbi_101804329;ncbi_101804792
GO:0002263	cell activation involved in immune response	16	27	0.0513464	0.515085	ncbi_101789862;ncbi_101790439;ncbi_101791388;ncbi_101791752;ncbi_101792052;ncbi_101792173;ncbi_101792285;ncbi_101793239;ncbi_101794668;ncbi_101795629;ncbi_101796083;ncbi_101799032;ncbi_101799520;ncbi_101800211;ncbi_101800773;ncbi_101802228
GO:0002366	leukocyte activation involved in immune response	16	27	0.0513464	0.515085	ncbi_101789862;ncbi_101790439;ncbi_101791388;ncbi_101791752;ncbi_101792052;ncbi_101792173;ncbi_101792285;ncbi_101793239;ncbi_101794668;ncbi_101795629;ncbi_101796083;ncbi_101799032;ncbi_101799520;ncbi_101800211;ncbi_101800773;ncbi_101802228
GO:0007051	spindle organization	16	27	0.0513464	0.515085	ncbi_101790293;ncbi_101790321;ncbi_101792413;ncbi_101795570;ncbi_101795722;ncbi_101795782;ncbi_101796476;ncbi_101797910;ncbi_101799528;ncbi_101801289;ncbi_101801609;ncbi_101802795;ncbi_101803061;ncbi_101803135;ncbi_101803454;ncbi_101804870
GO:0032845	negative regulation of homeostatic process	14	23	0.0515008	0.515085	ncbi_101789823;ncbi_101790039;ncbi_101791869;ncbi_101792508;ncbi_101793732;ncbi_101795629;ncbi_101795743;ncbi_101797370;ncbi_101797866;ncbi_101797990;ncbi_101799246;ncbi_101801281;ncbi_101803955;ncbi_101804898
GO:1900542	regulation of purine nucleotide metabolic process	14	23	0.0515008	0.515085	ncbi_101789855;ncbi_101790010;ncbi_101791637;ncbi_101792901;ncbi_101793953;ncbi_101795803;ncbi_101797733;ncbi_101797742;ncbi_101800579;ncbi_101800857;ncbi_101801155;ncbi_101802499;ncbi_101802994;ncbi_101804564
GO:0010565	regulation of cellular ketone metabolic process	15	25	0.0515597	0.515085	ncbi_101789572;ncbi_101790245;ncbi_101790921;ncbi_101792281;ncbi_101794685;ncbi_101796184;ncbi_101798210;ncbi_101798276;ncbi_101798293;ncbi_101798837;ncbi_101799275;ncbi_101802994;ncbi_101804550;ncbi_101804730;ncbi_101805386
GO:0072331	signal transduction by p53 class mediator	15	25	0.0515597	0.515085	ncbi_101790556;ncbi_101790580;ncbi_101792281;ncbi_101796184;ncbi_101796298;ncbi_101798276;ncbi_101798660;ncbi_101799346;ncbi_101800084;ncbi_101800824;ncbi_101801550;ncbi_101801576;ncbi_101803330;ncbi_101804271;ncbi_101804945
GO:0060255	regulation of macromolecule metabolic process	831	1912	0.0516908	0.515117	XLOC_008517;XLOC_024251;XLOC_027015;XLOC_030008;XLOC_036250;XLOC_037828;XLOC_038877;XLOC_039107;XLOC_039192;XLOC_039556;XLOC_039623;XLOC_039684;XLOC_039755;XLOC_039774;XLOC_040703;XLOC_040872;XLOC_041169;XLOC_041312;XLOC_041318;XLOC_041367;XLOC_041429;XLOC_041651;XLOC_041858;XLOC_041991;XLOC_042103;XLOC_042184;XLOC_042300;XLOC_042448;ncbi_101789396;ncbi_101789428;ncbi_101789466;ncbi_101789479;ncb…
GO:0006281	DNA repair	54	108	0.0522045	0.518951	XLOC_039684;XLOC_041318;XLOC_042300;ncbi_101789752;ncbi_101790043;ncbi_101790122;ncbi_101790167;ncbi_101791272;ncbi_101791363;ncbi_101791382;ncbi_101791707;ncbi_101791879;ncbi_101792967;ncbi_101793052;ncbi_101793115;ncbi_101793310;ncbi_101793520;ncbi_101794332;ncbi_101794451;ncbi_101794798;ncbi_101795558;ncbi_101795785;ncbi_101795896;ncbi_101796177;ncbi_101796472;ncbi_101797411;ncbi_101797839;ncb…
GO:0042110	T cell activation	36	69	0.0530764	0.522704	ncbi_101789823;ncbi_101789878;ncbi_101790237;ncbi_101790249;ncbi_101790439;ncbi_101790640;ncbi_101790685;ncbi_101791352;ncbi_101791469;ncbi_101791659;ncbi_101791752;ncbi_101792049;ncbi_101792052;ncbi_101792173;ncbi_101792342;ncbi_101793261;ncbi_101794301;ncbi_101794668;ncbi_101795988;ncbi_101796331;ncbi_101797847;ncbi_101798749;ncbi_101799032;ncbi_101800211;ncbi_101800624;ncbi_101800773;ncbi_1018…
GO:0070489	T cell aggregation	36	69	0.0530764	0.522704	ncbi_101789823;ncbi_101789878;ncbi_101790237;ncbi_101790249;ncbi_101790439;ncbi_101790640;ncbi_101790685;ncbi_101791352;ncbi_101791469;ncbi_101791659;ncbi_101791752;ncbi_101792049;ncbi_101792052;ncbi_101792173;ncbi_101792342;ncbi_101793261;ncbi_101794301;ncbi_101794668;ncbi_101795988;ncbi_101796331;ncbi_101797847;ncbi_101798749;ncbi_101799032;ncbi_101800211;ncbi_101800624;ncbi_101800773;ncbi_1018…
GO:0071593	lymphocyte aggregation	36	69	0.0530764	0.522704	ncbi_101789823;ncbi_101789878;ncbi_101790237;ncbi_101790249;ncbi_101790439;ncbi_101790640;ncbi_101790685;ncbi_101791352;ncbi_101791469;ncbi_101791659;ncbi_101791752;ncbi_101792049;ncbi_101792052;ncbi_101792173;ncbi_101792342;ncbi_101793261;ncbi_101794301;ncbi_101794668;ncbi_101795988;ncbi_101796331;ncbi_101797847;ncbi_101798749;ncbi_101799032;ncbi_101800211;ncbi_101800624;ncbi_101800773;ncbi_1018…
GO:0045893	positive regulation of transcription, DNA-templated	48	95	0.053361	0.522704	XLOC_041991;ncbi_101789572;ncbi_101789702;ncbi_101790253;ncbi_101790513;ncbi_101790771;ncbi_101791305;ncbi_101791321;ncbi_101791574;ncbi_101791786;ncbi_101792047;ncbi_101792050;ncbi_101792421;ncbi_101792647;ncbi_101793247;ncbi_101793362;ncbi_101794030;ncbi_101795595;ncbi_101795644;ncbi_101795868;ncbi_101795987;ncbi_101796056;ncbi_101796164;ncbi_101796415;ncbi_101796922;ncbi_101797241;ncbi_1017973…
GO:1902680	positive regulation of RNA biosynthetic process	48	95	0.053361	0.522704	XLOC_041991;ncbi_101789572;ncbi_101789702;ncbi_101790253;ncbi_101790513;ncbi_101790771;ncbi_101791305;ncbi_101791321;ncbi_101791574;ncbi_101791786;ncbi_101792047;ncbi_101792050;ncbi_101792421;ncbi_101792647;ncbi_101793247;ncbi_101793362;ncbi_101794030;ncbi_101795595;ncbi_101795644;ncbi_101795868;ncbi_101795987;ncbi_101796056;ncbi_101796164;ncbi_101796415;ncbi_101796922;ncbi_101797241;ncbi_1017973…
GO:1903508	positive regulation of nucleic acid-templated transcription	48	95	0.053361	0.522704	XLOC_041991;ncbi_101789572;ncbi_101789702;ncbi_101790253;ncbi_101790513;ncbi_101790771;ncbi_101791305;ncbi_101791321;ncbi_101791574;ncbi_101791786;ncbi_101792047;ncbi_101792050;ncbi_101792421;ncbi_101792647;ncbi_101793247;ncbi_101793362;ncbi_101794030;ncbi_101795595;ncbi_101795644;ncbi_101795868;ncbi_101795987;ncbi_101796056;ncbi_101796164;ncbi_101796415;ncbi_101796922;ncbi_101797241;ncbi_1017973…
GO:0046486	glycerolipid metabolic process	42	82	0.0537945	0.525671	XLOC_041429;ncbi_101789431;ncbi_101789706;ncbi_101790494;ncbi_101790546;ncbi_101790657;ncbi_101792435;ncbi_101792669;ncbi_101792700;ncbi_101793830;ncbi_101794909;ncbi_101795528;ncbi_101796118;ncbi_101796183;ncbi_101796431;ncbi_101796856;ncbi_101797078;ncbi_101797588;ncbi_101797802;ncbi_101797866;ncbi_101798136;ncbi_101798810;ncbi_101798823;ncbi_101799219;ncbi_101799246;ncbi_101799275;ncbi_1017995…
GO:0031328	positive regulation of cellular biosynthetic process	72	148	0.0544916	0.531194	XLOC_028041;XLOC_041991;ncbi_101789572;ncbi_101789702;ncbi_101790253;ncbi_101790439;ncbi_101790513;ncbi_101790771;ncbi_101791305;ncbi_101791321;ncbi_101791574;ncbi_101791786;ncbi_101792047;ncbi_101792050;ncbi_101792421;ncbi_101792647;ncbi_101792742;ncbi_101792901;ncbi_101793247;ncbi_101793362;ncbi_101793811;ncbi_101793953;ncbi_101794030;ncbi_101794186;ncbi_101795595;ncbi_101795612;ncbi_101795644;…
GO:0045862	positive regulation of proteolysis	27	50	0.0553417	0.537677	XLOC_042300;ncbi_101789486;ncbi_101790075;ncbi_101790556;ncbi_101791694;ncbi_101791725;ncbi_101793310;ncbi_101794773;ncbi_101794947;ncbi_101795060;ncbi_101795386;ncbi_101796298;ncbi_101798136;ncbi_101798194;ncbi_101798222;ncbi_101798276;ncbi_101799109;ncbi_101799443;ncbi_101799967;ncbi_101800116;ncbi_101800418;ncbi_101801230;ncbi_101801550;ncbi_101802615;ncbi_101802671;ncbi_101804311;ncbi_1018053…
GO:0001101	response to acid chemical	41	80	0.0556909	0.537677	XLOC_039192;ncbi_101789650;ncbi_101789828;ncbi_101790039;ncbi_101790252;ncbi_101790433;ncbi_101790675;ncbi_101791481;ncbi_101791559;ncbi_101791697;ncbi_101792049;ncbi_101792285;ncbi_101793182;ncbi_101793378;ncbi_101793729;ncbi_101794030;ncbi_101794041;ncbi_101794453;ncbi_101794583;ncbi_101794718;ncbi_101796019;ncbi_101796646;ncbi_101797285;ncbi_101797767;ncbi_101797830;ncbi_101797910;ncbi_1017984…
GO:0008015	blood circulation	41	80	0.0556909	0.537677	ncbi_101789627;ncbi_101790082;ncbi_101790135;ncbi_101790477;ncbi_101791388;ncbi_101792742;ncbi_101793661;ncbi_101794475;ncbi_101794718;ncbi_101794895;ncbi_101795212;ncbi_101795228;ncbi_101795578;ncbi_101796619;ncbi_101796799;ncbi_101796939;ncbi_101797577;ncbi_101797733;ncbi_101797910;ncbi_101797990;ncbi_101798526;ncbi_101798657;ncbi_101798810;ncbi_101799166;ncbi_101799198;ncbi_101799634;ncbi_1018…
GO:0030098	lymphocyte differentiation	41	80	0.0556909	0.537677	ncbi_101789878;ncbi_101790140;ncbi_101790249;ncbi_101790413;ncbi_101790439;ncbi_101791271;ncbi_101791469;ncbi_101791659;ncbi_101791752;ncbi_101792049;ncbi_101792052;ncbi_101792285;ncbi_101793261;ncbi_101793630;ncbi_101794668;ncbi_101794824;ncbi_101795988;ncbi_101796083;ncbi_101796331;ncbi_101796915;ncbi_101797530;ncbi_101797847;ncbi_101798749;ncbi_101799032;ncbi_101799246;ncbi_101800211;ncbi_1018…
GO:0022603	regulation of anatomical structure morphogenesis	135	290	0.0559709	0.539088	XLOC_006928;XLOC_037828;XLOC_040703;XLOC_041367;XLOC_041858;ncbi_101789679;ncbi_101789702;ncbi_101789756;ncbi_101789929;ncbi_101790051;ncbi_101790075;ncbi_101790350;ncbi_101790494;ncbi_101790659;ncbi_101790723;ncbi_101790787;ncbi_101791559;ncbi_101791634;ncbi_101791841;ncbi_101792049;ncbi_101792052;ncbi_101792102;ncbi_101792250;ncbi_101792257;ncbi_101792285;ncbi_101792413;ncbi_101792433;ncbi_1017…
GO:0006396	RNA processing	71	146	0.0563613	0.540463	XLOC_038442;XLOC_039107;XLOC_039192;XLOC_039414;XLOC_041124;XLOC_042103;ncbi_101789380;ncbi_101789407;ncbi_101789569;ncbi_101789632;ncbi_101789828;ncbi_101789886;ncbi_101790653;ncbi_101791010;ncbi_101791199;ncbi_101791575;ncbi_101791610;ncbi_101792247;ncbi_101792312;ncbi_101792326;ncbi_101792448;ncbi_101792558;ncbi_101792574;ncbi_101792961;ncbi_101792967;ncbi_101793629;ncbi_101793640;ncbi_1017938…
GO:0050670	regulation of lymphocyte proliferation	34	65	0.0567689	0.540463	XLOC_039623;ncbi_101790439;ncbi_101790913;ncbi_101791271;ncbi_101791305;ncbi_101791924;ncbi_101792120;ncbi_101793733;ncbi_101796029;ncbi_101796547;ncbi_101796895;ncbi_101797043;ncbi_101797804;ncbi_101797866;ncbi_101798182;ncbi_101798749;ncbi_101798786;ncbi_101799051;ncbi_101799111;ncbi_101799918;ncbi_101800074;ncbi_101800097;ncbi_101800109;ncbi_101800211;ncbi_101801807;ncbi_101801826;ncbi_1018025…
GO:0010921	regulation of phosphatase activity	26	48	0.057023	0.540463	ncbi_101789823;ncbi_101790075;ncbi_101790194;ncbi_101790439;ncbi_101790546;ncbi_101790913;ncbi_101791495;ncbi_101791868;ncbi_101792826;ncbi_101793279;ncbi_101794686;ncbi_101795595;ncbi_101796844;ncbi_101797307;ncbi_101797471;ncbi_101798719;ncbi_101799587;ncbi_101799716;ncbi_101800051;ncbi_101800957;ncbi_101801294;ncbi_101801677;ncbi_101801849;ncbi_101803179;ncbi_101803206;ncbi_101805386
GO:0019827	stem cell population maintenance	26	48	0.057023	0.540463	XLOC_041991;XLOC_042103;ncbi_101789746;ncbi_101790790;ncbi_101791062;ncbi_101791559;ncbi_101792967;ncbi_101795988;ncbi_101796147;ncbi_101796646;ncbi_101797069;ncbi_101797370;ncbi_101798156;ncbi_101798413;ncbi_101798424;ncbi_101799528;ncbi_101799951;ncbi_101801067;ncbi_101801713;ncbi_101802250;ncbi_101802372;ncbi_101803017;ncbi_101803650;ncbi_101803787;ncbi_101804780;ncbi_101805334
GO:0030217	T cell differentiation	26	48	0.057023	0.540463	ncbi_101789878;ncbi_101790249;ncbi_101790439;ncbi_101791469;ncbi_101791659;ncbi_101791752;ncbi_101792049;ncbi_101792052;ncbi_101793261;ncbi_101794668;ncbi_101795988;ncbi_101796331;ncbi_101797847;ncbi_101798749;ncbi_101799032;ncbi_101800211;ncbi_101800624;ncbi_101800773;ncbi_101800813;ncbi_101801229;ncbi_101801394;ncbi_101802192;ncbi_101802521;ncbi_101802721;ncbi_101803610;ncbi_101804792
GO:0098727	maintenance of cell number	26	48	0.057023	0.540463	XLOC_041991;XLOC_042103;ncbi_101789746;ncbi_101790790;ncbi_101791062;ncbi_101791559;ncbi_101792967;ncbi_101795988;ncbi_101796147;ncbi_101796646;ncbi_101797069;ncbi_101797370;ncbi_101798156;ncbi_101798413;ncbi_101798424;ncbi_101799528;ncbi_101799951;ncbi_101801067;ncbi_101801713;ncbi_101802250;ncbi_101802372;ncbi_101803017;ncbi_101803650;ncbi_101803787;ncbi_101804780;ncbi_101805334
GO:0010648	negative regulation of cell communication	104	220	0.0570533	0.540463	XLOC_037339;XLOC_041312;XLOC_041858;XLOC_043185;ncbi_101789417;ncbi_101789479;ncbi_101789702;ncbi_101789706;ncbi_101790064;ncbi_101790422;ncbi_101790477;ncbi_101790781;ncbi_101790790;ncbi_101791062;ncbi_101791215;ncbi_101791388;ncbi_101791495;ncbi_101791559;ncbi_101791725;ncbi_101792052;ncbi_101792102;ncbi_101792191;ncbi_101792259;ncbi_101792281;ncbi_101792318;ncbi_101792478;ncbi_101792658;ncbi_1…
GO:0006928	movement of cell or subcellular component	187	409	0.0574953	0.542375	XLOC_002446;XLOC_039623;XLOC_040239;XLOC_041216;XLOC_041858;XLOC_041991;ncbi_101789567;ncbi_101789628;ncbi_101789697;ncbi_101789702;ncbi_101789824;ncbi_101789862;ncbi_101789878;ncbi_101790010;ncbi_101790039;ncbi_101790064;ncbi_101790193;ncbi_101790439;ncbi_101790558;ncbi_101790559;ncbi_101790640;ncbi_101790723;ncbi_101790781;ncbi_101790799;ncbi_101790808;ncbi_101790831;ncbi_101791134;ncbi_1017911…
GO:0010632	regulation of epithelial cell migration	40	78	0.0576594	0.542375	XLOC_041367;ncbi_101790478;ncbi_101791634;ncbi_101792285;ncbi_101792700;ncbi_101793215;ncbi_101793247;ncbi_101793953;ncbi_101794513;ncbi_101794679;ncbi_101794895;ncbi_101794958;ncbi_101795228;ncbi_101795629;ncbi_101795837;ncbi_101796589;ncbi_101796646;ncbi_101796798;ncbi_101797579;ncbi_101798010;ncbi_101798214;ncbi_101798416;ncbi_101798692;ncbi_101799032;ncbi_101799198;ncbi_101799454;ncbi_1017997…
GO:2000113	negative regulation of cellular macromolecule biosynthetic process	40	78	0.0576594	0.542375	ncbi_101789479;ncbi_101789752;ncbi_101790307;ncbi_101791396;ncbi_101791495;ncbi_101791986;ncbi_101792287;ncbi_101792318;ncbi_101793453;ncbi_101793600;ncbi_101793768;ncbi_101794037;ncbi_101794163;ncbi_101794479;ncbi_101794583;ncbi_101794601;ncbi_101795184;ncbi_101796300;ncbi_101796348;ncbi_101796415;ncbi_101796752;ncbi_101796941;ncbi_101796943;ncbi_101797202;ncbi_101798175;ncbi_101798288;ncbi_1017…
GO:0007165	signal transduction	604	1380	0.0585595	0.549558	XLOC_008517;XLOC_028041;XLOC_038182;XLOC_039192;XLOC_039623;XLOC_040517;XLOC_041312;XLOC_042300;ncbi_101789389;ncbi_101789417;ncbi_101789556;ncbi_101789567;ncbi_101789572;ncbi_101789617;ncbi_101789627;ncbi_101789650;ncbi_101789706;ncbi_101789715;ncbi_101789812;ncbi_101789828;ncbi_101789862;ncbi_101789878;ncbi_101789925;ncbi_101789929;ncbi_101789934;ncbi_101790002;ncbi_101790010;ncbi_101790013;ncb…
GO:0098609	cell-cell adhesion	74	153	0.0591488	0.553798	ncbi_101789534;ncbi_101789823;ncbi_101789878;ncbi_101790237;ncbi_101790249;ncbi_101790439;ncbi_101790640;ncbi_101790685;ncbi_101790794;ncbi_101791352;ncbi_101791469;ncbi_101791636;ncbi_101791659;ncbi_101791752;ncbi_101791798;ncbi_101791924;ncbi_101792049;ncbi_101792052;ncbi_101792054;ncbi_101792173;ncbi_101792342;ncbi_101792421;ncbi_101792849;ncbi_101793001;ncbi_101793261;ncbi_101793646;ncbi_1017…
GO:0042127	regulation of cell proliferation	189	414	0.0596427	0.5564	XLOC_009700;XLOC_037339;XLOC_039623;XLOC_040517;XLOC_041858;XLOC_041991;ncbi_101789650;ncbi_101789702;ncbi_101789744;ncbi_101789847;ncbi_101790075;ncbi_101790252;ncbi_101790439;ncbi_101790513;ncbi_101790559;ncbi_101790659;ncbi_101790790;ncbi_101790794;ncbi_101790913;ncbi_101791154;ncbi_101791271;ncbi_101791305;ncbi_101791559;ncbi_101791694;ncbi_101791715;ncbi_101791811;ncbi_101791924;ncbi_1017920…
GO:1903533	regulation of protein targeting	39	76	0.0597031	0.5564	XLOC_041991;ncbi_101789567;ncbi_101789702;ncbi_101790039;ncbi_101790075;ncbi_101790179;ncbi_101790618;ncbi_101790771;ncbi_101791396;ncbi_101791495;ncbi_101791786;ncbi_101792318;ncbi_101792754;ncbi_101793008;ncbi_101793107;ncbi_101793953;ncbi_101794947;ncbi_101795228;ncbi_101796495;ncbi_101797223;ncbi_101797264;ncbi_101797664;ncbi_101797830;ncbi_101797910;ncbi_101798413;ncbi_101799275;ncbi_1017994…
GO:0050793	regulation of developmental process	321	719	0.0600026	0.556794	XLOC_006928;XLOC_036250;XLOC_037339;XLOC_037828;XLOC_039623;XLOC_040239;XLOC_040703;XLOC_041367;XLOC_041858;XLOC_041991;XLOC_043185;ncbi_101789417;ncbi_101789679;ncbi_101789702;ncbi_101789756;ncbi_101789821;ncbi_101789925;ncbi_101789929;ncbi_101790051;ncbi_101790075;ncbi_101790135;ncbi_101790193;ncbi_101790252;ncbi_101790350;ncbi_101790413;ncbi_101790439;ncbi_101790494;ncbi_101790502;ncbi_1017905…
GO:0006356	regulation of transcription from RNA polymerase I promoter	6	8	0.0622029	0.556794	XLOC_039623;ncbi_101797202;ncbi_101797510;ncbi_101801970;ncbi_101802081;ncbi_101803065
GO:0007093	mitotic cell cycle checkpoint	6	8	0.0622029	0.556794	ncbi_101795324;ncbi_101798215;ncbi_101798681;ncbi_101800639;ncbi_101800932;ncbi_101803695
GO:0008584	male gonad development	6	8	0.0622029	0.556794	ncbi_101794485;ncbi_101795949;ncbi_101796646;ncbi_101798969;ncbi_101800627;ncbi_101802191
GO:0010922	positive regulation of phosphatase activity	6	8	0.0622029	0.556794	ncbi_101790439;ncbi_101790546;ncbi_101799587;ncbi_101799716;ncbi_101801294;ncbi_101803206
GO:0035065	regulation of histone acetylation	6	8	0.0622029	0.556794	ncbi_101789679;ncbi_101790307;ncbi_101790669;ncbi_101791697;ncbi_101801094;ncbi_101804780
GO:0035088	establishment or maintenance of apical/basal cell polarity	6	8	0.0622029	0.556794	ncbi_101790559;ncbi_101793279;ncbi_101794435;ncbi_101801136;ncbi_101803252;ncbi_101803581
GO:0043279	response to alkaloid	6	8	0.0622029	0.556794	ncbi_101790082;ncbi_101792196;ncbi_101795629;ncbi_101800019;ncbi_101800716;ncbi_101803431
GO:0046546	development of primary male sexual characteristics	6	8	0.0622029	0.556794	ncbi_101794485;ncbi_101795949;ncbi_101796646;ncbi_101798969;ncbi_101800627;ncbi_101802191
GO:0046661	male sex differentiation	6	8	0.0622029	0.556794	ncbi_101794485;ncbi_101795949;ncbi_101796646;ncbi_101798969;ncbi_101800627;ncbi_101802191
GO:0050663	cytokine secretion	6	8	0.0622029	0.556794	ncbi_101789878;ncbi_101791388;ncbi_101799032;ncbi_101800396;ncbi_101802372;ncbi_101803103
GO:0051351	positive regulation of ligase activity	6	8	0.0622029	0.556794	ncbi_101789847;ncbi_101792281;ncbi_101796184;ncbi_101798276;ncbi_101800084;ncbi_101803413
GO:0051443	positive regulation of ubiquitin-protein transferase activity	6	8	0.0622029	0.556794	ncbi_101789847;ncbi_101792281;ncbi_101796184;ncbi_101798276;ncbi_101800084;ncbi_101803413
GO:0070542	response to fatty acid	6	8	0.0622029	0.556794	ncbi_101790039;ncbi_101791481;ncbi_101791559;ncbi_101798423;ncbi_101799755;ncbi_101801215
GO:0071624	positive regulation of granulocyte chemotaxis	6	8	0.0622029	0.556794	ncbi_101789878;ncbi_101790039;ncbi_101790787;ncbi_101790794;ncbi_101790913;ncbi_101792047
GO:1901983	regulation of protein acetylation	6	8	0.0622029	0.556794	ncbi_101789679;ncbi_101790307;ncbi_101790669;ncbi_101791697;ncbi_101801094;ncbi_101804780
GO:2000756	regulation of peptidyl-lysine acetylation	6	8	0.0622029	0.556794	ncbi_101789679;ncbi_101790307;ncbi_101790669;ncbi_101791697;ncbi_101801094;ncbi_101804780
GO:0030198	extracellular matrix organization	23	42	0.0622348	0.556794	ncbi_101789702;ncbi_101790903;ncbi_101791187;ncbi_101791289;ncbi_101792694;ncbi_101793572;ncbi_101793953;ncbi_101794564;ncbi_101794668;ncbi_101794718;ncbi_101794947;ncbi_101798598;ncbi_101798816;ncbi_101799253;ncbi_101799393;ncbi_101799687;ncbi_101801762;ncbi_101802299;ncbi_101802641;ncbi_101802788;ncbi_101803449;ncbi_101803563;ncbi_101805328
GO:0001568	blood vessel development	43	85	0.0635985	0.567733	ncbi_101789746;ncbi_101789925;ncbi_101790513;ncbi_101791121;ncbi_101791814;ncbi_101792031;ncbi_101792052;ncbi_101792054;ncbi_101792287;ncbi_101792742;ncbi_101793247;ncbi_101794344;ncbi_101794356;ncbi_101794895;ncbi_101795141;ncbi_101795228;ncbi_101795486;ncbi_101795523;ncbi_101796589;ncbi_101796915;ncbi_101796939;ncbi_101797065;ncbi_101797285;ncbi_101797825;ncbi_101798030;ncbi_101798491;ncbi_1017…
GO:0043903	regulation of symbiosis, encompassing mutualism through parasitism	22	40	0.0640109	0.568209	ncbi_101790439;ncbi_101790556;ncbi_101791352;ncbi_101791388;ncbi_101791430;ncbi_101791574;ncbi_101791786;ncbi_101792052;ncbi_101793010;ncbi_101795607;ncbi_101795644;ncbi_101796495;ncbi_101796626;ncbi_101798500;ncbi_101799013;ncbi_101799625;ncbi_101800211;ncbi_101801826;ncbi_101802314;ncbi_101804739;ncbi_101804793;ncbi_101805474
GO:0050708	regulation of protein secretion	37	72	0.0640295	0.568209	ncbi_101789706;ncbi_101790245;ncbi_101790307;ncbi_101790439;ncbi_101790458;ncbi_101790790;ncbi_101790889;ncbi_101791352;ncbi_101791388;ncbi_101791559;ncbi_101792864;ncbi_101792901;ncbi_101793247;ncbi_101793661;ncbi_101794291;ncbi_101794713;ncbi_101795629;ncbi_101796617;ncbi_101797377;ncbi_101797742;ncbi_101797949;ncbi_101798259;ncbi_101798405;ncbi_101798855;ncbi_101799518;ncbi_101800492;ncbi_1018…
GO:0044702	single organism reproductive process	123	264	0.0640753	0.568209	XLOC_040409;XLOC_040824;XLOC_041858;ncbi_101789632;ncbi_101789706;ncbi_101789847;ncbi_101790141;ncbi_101790293;ncbi_101790412;ncbi_101790513;ncbi_101790535;ncbi_101790790;ncbi_101791065;ncbi_101791156;ncbi_101791238;ncbi_101791289;ncbi_101791559;ncbi_101791636;ncbi_101792159;ncbi_101792312;ncbi_101792507;ncbi_101792703;ncbi_101792771;ncbi_101792965;ncbi_101792993;ncbi_101793223;ncbi_101793257;ncb…
GO:0009725	response to hormone	88	185	0.0648189	0.573541	XLOC_041429;ncbi_101789572;ncbi_101789679;ncbi_101789934;ncbi_101790010;ncbi_101790013;ncbi_101790039;ncbi_101790249;ncbi_101790556;ncbi_101790562;ncbi_101790980;ncbi_101791481;ncbi_101791559;ncbi_101791752;ncbi_101791758;ncbi_101792052;ncbi_101792136;ncbi_101792278;ncbi_101792421;ncbi_101792700;ncbi_101792901;ncbi_101793182;ncbi_101793239;ncbi_101794030;ncbi_101794037;ncbi_101794214;ncbi_1017945…
GO:0048523	negative regulation of cellular process	399	902	0.0656169	0.577095	XLOC_027015;XLOC_030008;XLOC_036250;XLOC_037339;XLOC_039192;XLOC_041312;XLOC_041858;XLOC_042184;XLOC_043185;ncbi_101789396;ncbi_101789417;ncbi_101789479;ncbi_101789679;ncbi_101789702;ncbi_101789706;ncbi_101789752;ncbi_101789823;ncbi_101789828;ncbi_101789847;ncbi_101790039;ncbi_101790064;ncbi_101790075;ncbi_101790082;ncbi_101790085;ncbi_101790194;ncbi_101790245;ncbi_101790307;ncbi_101790413;ncbi_1…
GO:0043280	positive regulation of cysteine-type endopeptidase activity involved in apoptotic process	21	38	0.065794	0.577095	XLOC_042300;ncbi_101789486;ncbi_101790075;ncbi_101790556;ncbi_101791694;ncbi_101791725;ncbi_101793310;ncbi_101795386;ncbi_101796298;ncbi_101798194;ncbi_101798222;ncbi_101799109;ncbi_101799443;ncbi_101799967;ncbi_101800418;ncbi_101801230;ncbi_101801550;ncbi_101802615;ncbi_101802671;ncbi_101804311;ncbi_101805334
GO:0046883	regulation of hormone secretion	21	38	0.065794	0.577095	ncbi_101789428;ncbi_101789706;ncbi_101790245;ncbi_101790307;ncbi_101790790;ncbi_101790889;ncbi_101791559;ncbi_101792864;ncbi_101792901;ncbi_101793247;ncbi_101794291;ncbi_101794713;ncbi_101795629;ncbi_101796915;ncbi_101797377;ncbi_101798855;ncbi_101799518;ncbi_101799908;ncbi_101800492;ncbi_101800673;ncbi_101803955
GO:2001056	positive regulation of cysteine-type endopeptidase activity	21	38	0.065794	0.577095	XLOC_042300;ncbi_101789486;ncbi_101790075;ncbi_101790556;ncbi_101791694;ncbi_101791725;ncbi_101793310;ncbi_101795386;ncbi_101796298;ncbi_101798194;ncbi_101798222;ncbi_101799109;ncbi_101799443;ncbi_101799967;ncbi_101800418;ncbi_101801230;ncbi_101801550;ncbi_101802615;ncbi_101802671;ncbi_101804311;ncbi_101805334
GO:0070663	regulation of leukocyte proliferation	36	70	0.0663192	0.580437	XLOC_039623;ncbi_101789702;ncbi_101790439;ncbi_101790913;ncbi_101791271;ncbi_101791305;ncbi_101791924;ncbi_101792120;ncbi_101793733;ncbi_101796029;ncbi_101796547;ncbi_101796895;ncbi_101797043;ncbi_101797804;ncbi_101797866;ncbi_101798182;ncbi_101798749;ncbi_101798786;ncbi_101799051;ncbi_101799111;ncbi_101799918;ncbi_101800074;ncbi_101800097;ncbi_101800109;ncbi_101800211;ncbi_101801807;ncbi_1018018…
GO:0045785	positive regulation of cell adhesion	29	55	0.0671813	0.584767	XLOC_040239;ncbi_101790075;ncbi_101790140;ncbi_101790387;ncbi_101790913;ncbi_101791469;ncbi_101791659;ncbi_101793661;ncbi_101794953;ncbi_101796029;ncbi_101797139;ncbi_101797330;ncbi_101797405;ncbi_101797579;ncbi_101798379;ncbi_101798749;ncbi_101798813;ncbi_101799111;ncbi_101800211;ncbi_101800385;ncbi_101801807;ncbi_101802143;ncbi_101802813;ncbi_101803103;ncbi_101803149;ncbi_101803620;ncbi_1018047…
GO:0032944	regulation of mononuclear cell proliferation	35	68	0.0686983	0.584767	XLOC_039623;ncbi_101790439;ncbi_101790913;ncbi_101791271;ncbi_101791305;ncbi_101791924;ncbi_101792120;ncbi_101793733;ncbi_101796029;ncbi_101796547;ncbi_101796895;ncbi_101797043;ncbi_101797804;ncbi_101797866;ncbi_101798182;ncbi_101798749;ncbi_101798786;ncbi_101799051;ncbi_101799111;ncbi_101799918;ncbi_101800074;ncbi_101800097;ncbi_101800109;ncbi_101800211;ncbi_101801807;ncbi_101801826;ncbi_1018025…
GO:0048704	embryonic skeletal system morphogenesis	19	34	0.0693347	0.584767	XLOC_037828;XLOC_040703;ncbi_101789744;ncbi_101790075;ncbi_101790903;ncbi_101792031;ncbi_101792159;ncbi_101796147;ncbi_101797285;ncbi_101798983;ncbi_101800446;ncbi_101801230;ncbi_101802022;ncbi_101802758;ncbi_101802956;ncbi_101803086;ncbi_101803787;ncbi_101805328;ncbi_101805334
GO:0014821	phasic smooth muscle contraction	7	10	0.0697366	0.584767	ncbi_101795578;ncbi_101797733;ncbi_101797990;ncbi_101798182;ncbi_101801266;ncbi_101803012;ncbi_101803675
GO:0032814	regulation of natural killer cell activation	7	10	0.0697366	0.584767	ncbi_101791305;ncbi_101793107;ncbi_101793973;ncbi_101797847;ncbi_101800211;ncbi_101802189;ncbi_101802521
GO:0043666	regulation of phosphoprotein phosphatase activity	7	10	0.0697366	0.584767	ncbi_101789823;ncbi_101790913;ncbi_101792826;ncbi_101797307;ncbi_101800051;ncbi_101803179;ncbi_101803206
GO:0071622	regulation of granulocyte chemotaxis	7	10	0.0697366	0.584767	ncbi_101789878;ncbi_101790039;ncbi_101790787;ncbi_101790794;ncbi_101790913;ncbi_101791636;ncbi_101792047
GO:0022402	cell cycle process	123	265	0.0713218	0.584767	XLOC_040517;XLOC_041858;ncbi_101789556;ncbi_101789679;ncbi_101789847;ncbi_101789859;ncbi_101790075;ncbi_101790105;ncbi_101790179;ncbi_101790280;ncbi_101790293;ncbi_101790321;ncbi_101790418;ncbi_101790439;ncbi_101790619;ncbi_101790669;ncbi_101790790;ncbi_101790981;ncbi_101791004;ncbi_101791271;ncbi_101791694;ncbi_101791696;ncbi_101792100;ncbi_101792159;ncbi_101792281;ncbi_101792353;ncbi_101792413;…
GO:0046903	secretion	50	101	0.0717427	0.584767	XLOC_037828;XLOC_040703;ncbi_101789780;ncbi_101789823;ncbi_101789878;ncbi_101789925;ncbi_101790249;ncbi_101790477;ncbi_101790546;ncbi_101791121;ncbi_101791388;ncbi_101791528;ncbi_101791742;ncbi_101792864;ncbi_101793239;ncbi_101793973;ncbi_101795055;ncbi_101795837;ncbi_101796019;ncbi_101796431;ncbi_101796907;ncbi_101797448;ncbi_101797742;ncbi_101797914;ncbi_101799032;ncbi_101799033;ncbi_101799076;…
GO:0007265	Ras protein signal transduction	17	30	0.0727276	0.584767	ncbi_101789929;ncbi_101790467;ncbi_101791478;ncbi_101792054;ncbi_101792620;ncbi_101793353;ncbi_101794718;ncbi_101796019;ncbi_101797139;ncbi_101797330;ncbi_101797910;ncbi_101801355;ncbi_101801556;ncbi_101802918;ncbi_101804168;ncbi_101804939;ncbi_101805129
GO:0098655	cation transmembrane transport	17	30	0.0727276	0.584767	ncbi_101789737;ncbi_101790910;ncbi_101791642;ncbi_101793804;ncbi_101794668;ncbi_101795432;ncbi_101797010;ncbi_101797095;ncbi_101797534;ncbi_101799536;ncbi_101801702;ncbi_101801766;ncbi_101802167;ncbi_101803326;ncbi_101803419;ncbi_101804998;ncbi_101805028
GO:0001767	establishment of lymphocyte polarity	3	3	0.0732837	0.584767	ncbi_101792413;ncbi_101802192;ncbi_101802795
GO:0001935	endothelial cell proliferation	3	3	0.0732837	0.584767	ncbi_101796798;ncbi_101801759;ncbi_101803620
GO:0002444	myeloid leukocyte mediated immunity	3	3	0.0732837	0.584767	ncbi_101799520;ncbi_101802365;ncbi_101804078
GO:0002507	tolerance induction	3	3	0.0732837	0.584767	ncbi_101794037;ncbi_101796300;ncbi_101803881
GO:0002675	positive regulation of acute inflammatory response	3	3	0.0732837	0.584767	ncbi_101789878;ncbi_101790135;ncbi_101803149
GO:0002676	regulation of chronic inflammatory response	3	3	0.0732837	0.584767	ncbi_101796300;ncbi_101800579;ncbi_101801826
GO:0003338	metanephros morphogenesis	3	3	0.0732837	0.584767	XLOC_041991;ncbi_101798413;ncbi_101801294
GO:0007586	digestion	3	3	0.0732837	0.584767	ncbi_101796646;ncbi_101799723;ncbi_101802707
GO:0010578	regulation of adenylate cyclase activity involved in G-protein coupled receptor signaling pathway	3	3	0.0732837	0.584767	ncbi_101792901;ncbi_101797733;ncbi_101802499
GO:0010888	negative regulation of lipid storage	3	3	0.0732837	0.584767	ncbi_101789413;ncbi_101789572;ncbi_101793830
GO:0010996	response to auditory stimulus	3	3	0.0732837	0.584767	ncbi_101797065;ncbi_101800673;ncbi_101803412
GO:0014823	response to activity	3	3	0.0732837	0.584767	ncbi_101789821;ncbi_101793247;ncbi_101801897
GO:0030011	maintenance of cell polarity	3	3	0.0732837	0.584767	ncbi_101792114;ncbi_101803252;ncbi_101803581
GO:0030033	microvillus assembly	3	3	0.0732837	0.584767	ncbi_101796204;ncbi_101803847;ncbi_101804950
GO:0030575	nuclear body organization	3	3	0.0732837	0.584767	ncbi_101793215;ncbi_101796878;ncbi_101805474
GO:0030851	granulocyte differentiation	3	3	0.0732837	0.584767	ncbi_101790774;ncbi_101792052;ncbi_101794227
GO:0031102	neuron projection regeneration	3	3	0.0732837	0.584767	ncbi_101794440;ncbi_101796626;ncbi_101804896
GO:0031223	auditory behavior	3	3	0.0732837	0.584767	ncbi_101797065;ncbi_101800673;ncbi_101803412
GO:0031650	regulation of heat generation	3	3	0.0732837	0.584767	ncbi_101802997;ncbi_101803149;ncbi_101805391
GO:0031935	regulation of chromatin silencing	3	3	0.0732837	0.584767	ncbi_101791307;ncbi_101797987;ncbi_101799275
GO:0032232	negative regulation of actin filament bundle assembly	3	3	0.0732837	0.584767	ncbi_101796603;ncbi_101800418;ncbi_101802053
GO:0032528	microvillus organization	3	3	0.0732837	0.584767	ncbi_101796204;ncbi_101803847;ncbi_101804950
GO:0035455	response to interferon-alpha	3	3	0.0732837	0.584767	ncbi_101790179;ncbi_101793107;ncbi_101799032
GO:0035904	aorta development	3	3	0.0732837	0.584767	ncbi_101792287;ncbi_101801394;ncbi_101802372
GO:0035909	aorta morphogenesis	3	3	0.0732837	0.584767	ncbi_101792287;ncbi_101801394;ncbi_101802372
GO:0040036	regulation of fibroblast growth factor receptor signaling pathway	3	3	0.0732837	0.584767	ncbi_101796147;ncbi_101799032;ncbi_101805117
GO:0043537	negative regulation of blood vessel endothelial cell migration	3	3	0.0732837	0.584767	ncbi_101794679;ncbi_101798214;ncbi_101803620
GO:0060837	blood vessel endothelial cell differentiation	3	3	0.0732837	0.584767	ncbi_101792287;ncbi_101794356;ncbi_101802372
GO:0070071	proton-transporting two-sector ATPase complex assembly	3	3	0.0732837	0.584767	ncbi_101792892;ncbi_101796090;ncbi_101801982
GO:1900120	regulation of receptor binding	3	3	0.0732837	0.584767	ncbi_101792052;ncbi_101792191;ncbi_101796147
GO:0010948	negative regulation of cell cycle process	16	28	0.0743057	0.584767	ncbi_101790556;ncbi_101792432;ncbi_101792901;ncbi_101793010;ncbi_101795668;ncbi_101795949;ncbi_101797070;ncbi_101799454;ncbi_101800639;ncbi_101801289;ncbi_101803061;ncbi_101803327;ncbi_101803650;ncbi_101804792;ncbi_101804870;ncbi_101805150
GO:0031346	positive regulation of cell projection organization	16	28	0.0743057	0.584767	ncbi_101790659;ncbi_101793244;ncbi_101793876;ncbi_101794517;ncbi_101795802;ncbi_101796133;ncbi_101797558;ncbi_101797929;ncbi_101798837;ncbi_101799454;ncbi_101799580;ncbi_101800778;ncbi_101801394;ncbi_101803987;ncbi_101805258;ncbi_101805328
GO:0032330	regulation of chondrocyte differentiation	16	28	0.0743057	0.584767	ncbi_101789702;ncbi_101790075;ncbi_101793182;ncbi_101793811;ncbi_101795399;ncbi_101796646;ncbi_101797485;ncbi_101798153;ncbi_101801230;ncbi_101802022;ncbi_101802143;ncbi_101802758;ncbi_101803319;ncbi_101804065;ncbi_101805328;ncbi_101805334
GO:0042770	signal transduction in response to DNA damage	16	28	0.0743057	0.584767	ncbi_101790556;ncbi_101790965;ncbi_101791453;ncbi_101792281;ncbi_101794479;ncbi_101795668;ncbi_101796184;ncbi_101796298;ncbi_101798276;ncbi_101798660;ncbi_101799346;ncbi_101800084;ncbi_101800824;ncbi_101803773;ncbi_101804792;ncbi_101804945
GO:0043200	response to amino acid	16	28	0.0743057	0.584767	ncbi_101789650;ncbi_101790252;ncbi_101790433;ncbi_101790675;ncbi_101791697;ncbi_101794453;ncbi_101794583;ncbi_101794718;ncbi_101797285;ncbi_101797767;ncbi_101797830;ncbi_101798598;ncbi_101799147;ncbi_101799580;ncbi_101802059;ncbi_101802788
GO:0061035	regulation of cartilage development	16	28	0.0743057	0.584767	ncbi_101789702;ncbi_101790075;ncbi_101793182;ncbi_101793811;ncbi_101795399;ncbi_101796646;ncbi_101797485;ncbi_101798153;ncbi_101801230;ncbi_101802022;ncbi_101802143;ncbi_101802758;ncbi_101803319;ncbi_101804065;ncbi_101805328;ncbi_101805334
GO:0006448	regulation of translational elongation	8	12	0.0743668	0.584767	XLOC_024251;XLOC_039192;ncbi_101789828;ncbi_101791471;ncbi_101798328;ncbi_101801651;ncbi_101803338;ncbi_101804441
GO:0022403	cell cycle phase	8	12	0.0743668	0.584767	ncbi_101792281;ncbi_101794629;ncbi_101796184;ncbi_101798276;ncbi_101800084;ncbi_101801289;ncbi_101803206;ncbi_101803413
GO:0032481	positive regulation of type I interferon production	8	12	0.0743668	0.584767	ncbi_101789567;ncbi_101790771;ncbi_101791305;ncbi_101794527;ncbi_101795565;ncbi_101797264;ncbi_101800085;ncbi_101802238
GO:0033619	membrane protein proteolysis	8	12	0.0743668	0.584767	ncbi_101790276;ncbi_101792413;ncbi_101794215;ncbi_101796678;ncbi_101797073;ncbi_101801281;ncbi_101802795;ncbi_101804738
GO:0044848	biological phase	8	12	0.0743668	0.584767	ncbi_101792281;ncbi_101794629;ncbi_101796184;ncbi_101798276;ncbi_101800084;ncbi_101801289;ncbi_101803206;ncbi_101803413
GO:0009968	negative regulation of signal transduction	99	211	0.07508	0.587277	XLOC_037339;XLOC_041312;XLOC_041858;XLOC_043185;ncbi_101789417;ncbi_101789479;ncbi_101789702;ncbi_101790064;ncbi_101790422;ncbi_101790477;ncbi_101790781;ncbi_101790790;ncbi_101791062;ncbi_101791215;ncbi_101791388;ncbi_101791495;ncbi_101791559;ncbi_101791725;ncbi_101792052;ncbi_101792102;ncbi_101792191;ncbi_101792259;ncbi_101792281;ncbi_101792318;ncbi_101792478;ncbi_101792658;ncbi_101793107;ncbi_1…
GO:0006023	aminoglycan biosynthetic process	15	26	0.0757555	0.587277	XLOC_042178;ncbi_101789857;ncbi_101791181;ncbi_101793033;ncbi_101793558;ncbi_101795228;ncbi_101796158;ncbi_101796810;ncbi_101798379;ncbi_101800894;ncbi_101801382;ncbi_101802820;ncbi_101803398;ncbi_101804514;ncbi_101804775
GO:0048017	inositol lipid-mediated signaling	15	26	0.0757555	0.587277	XLOC_039623;ncbi_101792771;ncbi_101793257;ncbi_101793953;ncbi_101795267;ncbi_101796183;ncbi_101796856;ncbi_101797285;ncbi_101797910;ncbi_101797990;ncbi_101799032;ncbi_101799587;ncbi_101803012;ncbi_101805220;ncbi_101805313
GO:0051282	regulation of sequestering of calcium ion	14	24	0.0770247	0.587277	ncbi_101789823;ncbi_101790025;ncbi_101790039;ncbi_101791869;ncbi_101792508;ncbi_101794939;ncbi_101795629;ncbi_101797095;ncbi_101797990;ncbi_101799246;ncbi_101799716;ncbi_101801281;ncbi_101802816;ncbi_101805065
GO:0001885	endothelial cell development	9	14	0.0770706	0.587277	ncbi_101789925;ncbi_101791388;ncbi_101794726;ncbi_101800296;ncbi_101800318;ncbi_101801266;ncbi_101802476;ncbi_101802816;ncbi_101805065
GO:0007062	sister chromatid cohesion	9	14	0.0770706	0.587277	ncbi_101792159;ncbi_101792741;ncbi_101795412;ncbi_101795896;ncbi_101796979;ncbi_101801289;ncbi_101802586;ncbi_101802956;ncbi_101804870
GO:0014812	muscle cell migration	9	14	0.0770706	0.587277	XLOC_041991;ncbi_101789697;ncbi_101790558;ncbi_101794670;ncbi_101797139;ncbi_101797330;ncbi_101798413;ncbi_101803620;ncbi_101804552
GO:0031099	regeneration	9	14	0.0770706	0.587277	ncbi_101793453;ncbi_101794440;ncbi_101796626;ncbi_101797448;ncbi_101798229;ncbi_101798810;ncbi_101800813;ncbi_101803272;ncbi_101804896
GO:0050727	regulation of inflammatory response	9	14	0.0770706	0.587277	ncbi_101789878;ncbi_101790135;ncbi_101793615;ncbi_101796300;ncbi_101798810;ncbi_101800211;ncbi_101800579;ncbi_101801826;ncbi_101803149
GO:0008643	carbohydrate transport	13	22	0.0780436	0.587277	ncbi_101790562;ncbi_101793239;ncbi_101794506;ncbi_101795055;ncbi_101796799;ncbi_101796965;ncbi_101797733;ncbi_101798423;ncbi_101801967;ncbi_101802086;ncbi_101803012;ncbi_101803374;ncbi_101804744
GO:0022610	biological adhesion	141	307	0.0783582	0.587277	XLOC_039107;XLOC_040881;XLOC_040884;XLOC_040885;ncbi_101789534;ncbi_101789823;ncbi_101789878;ncbi_101789974;ncbi_101790193;ncbi_101790237;ncbi_101790249;ncbi_101790433;ncbi_101790439;ncbi_101790640;ncbi_101790648;ncbi_101790685;ncbi_101790794;ncbi_101790913;ncbi_101791215;ncbi_101791271;ncbi_101791352;ncbi_101791469;ncbi_101791636;ncbi_101791659;ncbi_101791752;ncbi_101791798;ncbi_101791811;ncbi_1…
GO:0002762	negative regulation of myeloid leukocyte differentiation	10	16	0.0784556	0.587277	ncbi_101790889;ncbi_101791559;ncbi_101792783;ncbi_101793148;ncbi_101793953;ncbi_101797069;ncbi_101797866;ncbi_101798424;ncbi_101802229;ncbi_101804804
GO:0003014	renal system process	10	16	0.0784556	0.587277	ncbi_101794425;ncbi_101794895;ncbi_101796939;ncbi_101798538;ncbi_101799723;ncbi_101801266;ncbi_101802126;ncbi_101802299;ncbi_101803012;ncbi_101803724
GO:0030330	DNA damage response, signal transduction by p53 class mediator	10	16	0.0784556	0.587277	ncbi_101790556;ncbi_101792281;ncbi_101796184;ncbi_101796298;ncbi_101798276;ncbi_101798660;ncbi_101799346;ncbi_101800084;ncbi_101800824;ncbi_101804945
GO:0032652	regulation of interleukin-1 production	10	16	0.0784556	0.587277	ncbi_101789878;ncbi_101790075;ncbi_101790439;ncbi_101790975;ncbi_101792889;ncbi_101793107;ncbi_101796300;ncbi_101797832;ncbi_101801281;ncbi_101804311
GO:0050673	epithelial cell proliferation	10	16	0.0784556	0.587277	ncbi_101789859;ncbi_101792054;ncbi_101796646;ncbi_101796798;ncbi_101797295;ncbi_101798182;ncbi_101799623;ncbi_101801759;ncbi_101803620;ncbi_101804186
GO:1900371	regulation of purine nucleotide biosynthetic process	10	16	0.0784556	0.587277	ncbi_101791637;ncbi_101792901;ncbi_101793953;ncbi_101797733;ncbi_101797742;ncbi_101800579;ncbi_101800857;ncbi_101801155;ncbi_101802499;ncbi_101804564
GO:0003006	developmental process involved in reproduction	82	173	0.0786195	0.587277	ncbi_101790535;ncbi_101790790;ncbi_101791559;ncbi_101791636;ncbi_101792159;ncbi_101792342;ncbi_101792771;ncbi_101793049;ncbi_101793257;ncbi_101794128;ncbi_101794454;ncbi_101794485;ncbi_101794753;ncbi_101794824;ncbi_101794947;ncbi_101795684;ncbi_101795803;ncbi_101795922;ncbi_101795949;ncbi_101796083;ncbi_101796146;ncbi_101796646;ncbi_101796915;ncbi_101796953;ncbi_101797005;ncbi_101797065;ncbi_1017…
GO:0015988	energy coupled proton transmembrane transport, against electrochemical gradient	12	20	0.0787176	0.587277	ncbi_101789737;ncbi_101790910;ncbi_101791642;ncbi_101793804;ncbi_101795432;ncbi_101797010;ncbi_101797095;ncbi_101797534;ncbi_101799536;ncbi_101802167;ncbi_101804998;ncbi_101805028
GO:0060191	regulation of lipase activity	12	20	0.0787176	0.587277	ncbi_101790562;ncbi_101792049;ncbi_101793830;ncbi_101795331;ncbi_101796603;ncbi_101797285;ncbi_101797549;ncbi_101797990;ncbi_101798010;ncbi_101799587;ncbi_101801229;ncbi_101804939
GO:1902600	hydrogen ion transmembrane transport	12	20	0.0787176	0.587277	ncbi_101789737;ncbi_101790910;ncbi_101791642;ncbi_101793804;ncbi_101795432;ncbi_101797010;ncbi_101797095;ncbi_101797534;ncbi_101799536;ncbi_101802167;ncbi_101804998;ncbi_101805028
GO:1903555	regulation of tumor necrosis factor superfamily cytokine production	12	20	0.0787176	0.587277	ncbi_101789777;ncbi_101790154;ncbi_101790439;ncbi_101790771;ncbi_101791305;ncbi_101791786;ncbi_101794483;ncbi_101796495;ncbi_101800211;ncbi_101801807;ncbi_101801990;ncbi_101804078
GO:0010959	regulation of metal ion transport	37	73	0.0788295	0.587277	ncbi_101789823;ncbi_101790025;ncbi_101791271;ncbi_101792285;ncbi_101792647;ncbi_101792805;ncbi_101792901;ncbi_101793801;ncbi_101794161;ncbi_101794634;ncbi_101794939;ncbi_101796017;ncbi_101797043;ncbi_101797095;ncbi_101797733;ncbi_101797742;ncbi_101797910;ncbi_101798010;ncbi_101798353;ncbi_101798491;ncbi_101798692;ncbi_101799178;ncbi_101799246;ncbi_101799716;ncbi_101801281;ncbi_101801648;ncbi_1018…
GO:0032940	secretion by cell	37	73	0.0788295	0.587277	XLOC_037828;XLOC_040703;ncbi_101789780;ncbi_101789823;ncbi_101789878;ncbi_101789925;ncbi_101790546;ncbi_101791121;ncbi_101791388;ncbi_101791528;ncbi_101792864;ncbi_101793239;ncbi_101793973;ncbi_101795055;ncbi_101795837;ncbi_101796907;ncbi_101799032;ncbi_101799033;ncbi_101799076;ncbi_101799190;ncbi_101799267;ncbi_101799723;ncbi_101800098;ncbi_101800296;ncbi_101800396;ncbi_101800471;ncbi_101800575;…
GO:0031330	negative regulation of cellular catabolic process	11	18	0.0789162	0.587277	XLOC_030008;ncbi_101790817;ncbi_101792100;ncbi_101792575;ncbi_101798109;ncbi_101798285;ncbi_101801551;ncbi_101801826;ncbi_101803061;ncbi_101803330;ncbi_101803773
GO:0043331	response to dsRNA	11	18	0.0789162	0.587277	ncbi_101789567;ncbi_101789777;ncbi_101790771;ncbi_101790929;ncbi_101791305;ncbi_101791396;ncbi_101798288;ncbi_101801807;ncbi_101802227;ncbi_101803531;ncbi_101804383
GO:0045638	negative regulation of myeloid cell differentiation	11	18	0.0789162	0.587277	ncbi_101790889;ncbi_101791559;ncbi_101792783;ncbi_101793148;ncbi_101793953;ncbi_101797069;ncbi_101797866;ncbi_101798424;ncbi_101800728;ncbi_101802229;ncbi_101804804
GO:0097530	granulocyte migration	11	18	0.0789162	0.587277	ncbi_101790439;ncbi_101793733;ncbi_101794227;ncbi_101794475;ncbi_101794939;ncbi_101795578;ncbi_101797802;ncbi_101802743;ncbi_101803675;ncbi_101803817;ncbi_101805258
GO:1903169	regulation of calcium ion transmembrane transport	11	18	0.0789162	0.587277	ncbi_101789823;ncbi_101790025;ncbi_101794939;ncbi_101796017;ncbi_101797095;ncbi_101797742;ncbi_101798353;ncbi_101799246;ncbi_101799716;ncbi_101802816;ncbi_101805065
GO:0071103	DNA conformation change	24	45	0.0794702	0.590308	XLOC_041312;XLOC_041318;ncbi_101789950;ncbi_101791986;ncbi_101792337;ncbi_101793423;ncbi_101794332;ncbi_101794479;ncbi_101795184;ncbi_101796348;ncbi_101796404;ncbi_101797341;ncbi_101798175;ncbi_101798344;ncbi_101799196;ncbi_101799746;ncbi_101800129;ncbi_101800310;ncbi_101800716;ncbi_101802208;ncbi_101802733;ncbi_101803192;ncbi_101803373;ncbi_101805049
GO:1903320	regulation of protein modification by small protein conjugation or removal	42	84	0.0798194	0.590833	XLOC_039774;XLOC_042184;XLOC_042300;ncbi_101789396;ncbi_101789679;ncbi_101789847;ncbi_101790307;ncbi_101791105;ncbi_101791305;ncbi_101792281;ncbi_101792624;ncbi_101792647;ncbi_101792880;ncbi_101793115;ncbi_101793310;ncbi_101795228;ncbi_101795684;ncbi_101796184;ncbi_101796283;ncbi_101796300;ncbi_101798222;ncbi_101798276;ncbi_101798472;ncbi_101798813;ncbi_101799033;ncbi_101799435;ncbi_101799605;ncb…
GO:0003013	circulatory system process	47	95	0.0798344	0.590833	ncbi_101789627;ncbi_101790082;ncbi_101790135;ncbi_101790477;ncbi_101791388;ncbi_101792025;ncbi_101792742;ncbi_101793661;ncbi_101793892;ncbi_101794475;ncbi_101794718;ncbi_101794895;ncbi_101795212;ncbi_101795228;ncbi_101795578;ncbi_101796619;ncbi_101796799;ncbi_101796915;ncbi_101796939;ncbi_101797554;ncbi_101797577;ncbi_101797733;ncbi_101797910;ncbi_101797990;ncbi_101798526;ncbi_101798657;ncbi_1017…
GO:1901652	response to peptide	30	58	0.082083	0.60636	XLOC_041429;ncbi_101789777;ncbi_101790562;ncbi_101791396;ncbi_101792421;ncbi_101792700;ncbi_101793239;ncbi_101794214;ncbi_101795803;ncbi_101796300;ncbi_101798010;ncbi_101798210;ncbi_101798423;ncbi_101799111;ncbi_101799275;ncbi_101799809;ncbi_101799908;ncbi_101800301;ncbi_101800492;ncbi_101801136;ncbi_101801435;ncbi_101801713;ncbi_101801807;ncbi_101801994;ncbi_101802433;ncbi_101803206;ncbi_1018040…
GO:0060606	tube closure	22	41	0.0849455	0.626281	XLOC_036250;ncbi_101791478;ncbi_101791559;ncbi_101792620;ncbi_101792999;ncbi_101794947;ncbi_101795162;ncbi_101796147;ncbi_101796941;ncbi_101798215;ncbi_101798487;ncbi_101798813;ncbi_101800074;ncbi_101800167;ncbi_101800627;ncbi_101801556;ncbi_101802928;ncbi_101803029;ncbi_101803650;ncbi_101804796;ncbi_101804946;ncbi_101804997
GO:0031647	regulation of protein stability	29	56	0.0850909	0.626281	XLOC_041858;XLOC_041991;XLOC_042184;ncbi_101790075;ncbi_101791478;ncbi_101792624;ncbi_101792784;ncbi_101793572;ncbi_101794003;ncbi_101794679;ncbi_101795668;ncbi_101796360;ncbi_101797187;ncbi_101797639;ncbi_101798020;ncbi_101798136;ncbi_101798413;ncbi_101799275;ncbi_101799329;ncbi_101799671;ncbi_101800116;ncbi_101801230;ncbi_101802813;ncbi_101803628;ncbi_101804744;ncbi_101804792;ncbi_101805150;ncb…
GO:0044711	single-organism biosynthetic process	91	194	0.0854937	0.628098	XLOC_041429;XLOC_042178;XLOC_042216;XLOC_042300;ncbi_101789431;ncbi_101789631;ncbi_101789753;ncbi_101789857;ncbi_101790054;ncbi_101790070;ncbi_101790338;ncbi_101790514;ncbi_101790981;ncbi_101791181;ncbi_101791642;ncbi_101791707;ncbi_101792279;ncbi_101792301;ncbi_101792435;ncbi_101792508;ncbi_101792570;ncbi_101792965;ncbi_101793033;ncbi_101793066;ncbi_101793139;ncbi_101793548;ncbi_101793558;ncbi_1…
GO:0060249	anatomical structure homeostasis	28	54	0.0882213	0.646956	ncbi_101789492;ncbi_101790193;ncbi_101790903;ncbi_101791019;ncbi_101792285;ncbi_101793811;ncbi_101794129;ncbi_101796345;ncbi_101796646;ncbi_101797249;ncbi_101797370;ncbi_101797579;ncbi_101797977;ncbi_101799349;ncbi_101799398;ncbi_101799587;ncbi_101799687;ncbi_101800160;ncbi_101800437;ncbi_101800575;ncbi_101800857;ncbi_101801281;ncbi_101801394;ncbi_101802570;ncbi_101803149;ncbi_101804311;ncbi_1018…
GO:0032846	positive regulation of homeostatic process	20	37	0.0907342	0.662408	ncbi_101789821;ncbi_101789823;ncbi_101790913;ncbi_101792647;ncbi_101792901;ncbi_101793215;ncbi_101793247;ncbi_101794876;ncbi_101796665;ncbi_101797733;ncbi_101797866;ncbi_101798010;ncbi_101798130;ncbi_101798175;ncbi_101798692;ncbi_101798729;ncbi_101798886;ncbi_101803068;ncbi_101803149;ncbi_101804311
GO:0048706	embryonic skeletal system development	20	37	0.0907342	0.662408	XLOC_037828;XLOC_040703;ncbi_101789744;ncbi_101790075;ncbi_101790903;ncbi_101792031;ncbi_101792159;ncbi_101796147;ncbi_101797285;ncbi_101798983;ncbi_101800446;ncbi_101801230;ncbi_101802022;ncbi_101802758;ncbi_101802956;ncbi_101803086;ncbi_101803319;ncbi_101803787;ncbi_101805328;ncbi_101805334
GO:0030111	regulation of Wnt signaling pathway	48	98	0.0912865	0.662408	ncbi_101789702;ncbi_101790075;ncbi_101790422;ncbi_101790559;ncbi_101790781;ncbi_101790790;ncbi_101790862;ncbi_101791559;ncbi_101792052;ncbi_101792102;ncbi_101792281;ncbi_101792318;ncbi_101792478;ncbi_101792754;ncbi_101793257;ncbi_101793483;ncbi_101794947;ncbi_101795634;ncbi_101795964;ncbi_101795988;ncbi_101796147;ncbi_101796184;ncbi_101796646;ncbi_101796922;ncbi_101797249;ncbi_101797664;ncbi_1017…
GO:1903827	regulation of cellular protein localization	48	98	0.0912865	0.662408	XLOC_041991;ncbi_101789567;ncbi_101789702;ncbi_101789706;ncbi_101790039;ncbi_101790075;ncbi_101790179;ncbi_101790618;ncbi_101790771;ncbi_101790931;ncbi_101791396;ncbi_101791495;ncbi_101791786;ncbi_101792318;ncbi_101792423;ncbi_101792754;ncbi_101793008;ncbi_101793107;ncbi_101793953;ncbi_101794947;ncbi_101795228;ncbi_101796118;ncbi_101796495;ncbi_101797040;ncbi_101797223;ncbi_101797264;ncbi_1017976…
GO:0023057	negative regulation of signaling	100	215	0.0913999	0.662408	XLOC_037339;XLOC_041312;XLOC_041858;XLOC_043185;ncbi_101789417;ncbi_101789479;ncbi_101789702;ncbi_101790064;ncbi_101790422;ncbi_101790477;ncbi_101790781;ncbi_101790790;ncbi_101791062;ncbi_101791215;ncbi_101791388;ncbi_101791495;ncbi_101791559;ncbi_101791725;ncbi_101792052;ncbi_101792102;ncbi_101792191;ncbi_101792259;ncbi_101792281;ncbi_101792318;ncbi_101792478;ncbi_101792658;ncbi_101793107;ncbi_1…
GO:0006790	sulfur compound metabolic process	27	52	0.0914801	0.662408	XLOC_009700;XLOC_015567;ncbi_101789631;ncbi_101789891;ncbi_101791019;ncbi_101791156;ncbi_101791819;ncbi_101792375;ncbi_101793558;ncbi_101795836;ncbi_101796672;ncbi_101796972;ncbi_101797287;ncbi_101797844;ncbi_101798249;ncbi_101798388;ncbi_101798670;ncbi_101798810;ncbi_101798823;ncbi_101799199;ncbi_101799693;ncbi_101801215;ncbi_101801445;ncbi_101802407;ncbi_101802612;ncbi_101803398;ncbi_101804304
GO:0010594	regulation of endothelial cell migration	27	52	0.0914801	0.662408	XLOC_041367;ncbi_101790478;ncbi_101791634;ncbi_101792285;ncbi_101792700;ncbi_101793215;ncbi_101793953;ncbi_101794679;ncbi_101794895;ncbi_101794958;ncbi_101795228;ncbi_101796589;ncbi_101797579;ncbi_101798214;ncbi_101798416;ncbi_101798692;ncbi_101799032;ncbi_101799198;ncbi_101799454;ncbi_101800165;ncbi_101800301;ncbi_101800728;ncbi_101801266;ncbi_101803609;ncbi_101803620;ncbi_101803833;ncbi_1018052…
GO:0009411	response to UV	19	35	0.0937377	0.675113	XLOC_041318;ncbi_101790669;ncbi_101791363;ncbi_101792353;ncbi_101794451;ncbi_101795386;ncbi_101796953;ncbi_101797073;ncbi_101797830;ncbi_101798109;ncbi_101798344;ncbi_101798491;ncbi_101798810;ncbi_101800194;ncbi_101800211;ncbi_101800639;ncbi_101802194;ncbi_101803236;ncbi_101804711
GO:0043038	amino acid activation	19	35	0.0937377	0.675113	XLOC_038607;XLOC_039192;ncbi_101789828;ncbi_101790826;ncbi_101791862;ncbi_101791916;ncbi_101794263;ncbi_101795091;ncbi_101795554;ncbi_101796002;ncbi_101797236;ncbi_101798328;ncbi_101800402;ncbi_101801182;ncbi_101802324;ncbi_101802480;ncbi_101802484;ncbi_101802561;ncbi_101804441
GO:0043039	tRNA aminoacylation	19	35	0.0937377	0.675113	XLOC_038607;XLOC_039192;ncbi_101789828;ncbi_101790826;ncbi_101791862;ncbi_101791916;ncbi_101794263;ncbi_101795091;ncbi_101795554;ncbi_101796002;ncbi_101797236;ncbi_101798328;ncbi_101800402;ncbi_101801182;ncbi_101802324;ncbi_101802480;ncbi_101802484;ncbi_101802561;ncbi_101804441
GO:0035304	regulation of protein dephosphorylation	26	50	0.0948735	0.682073	ncbi_101789823;ncbi_101790075;ncbi_101790194;ncbi_101790439;ncbi_101790546;ncbi_101790913;ncbi_101791495;ncbi_101791868;ncbi_101792826;ncbi_101793279;ncbi_101794686;ncbi_101795595;ncbi_101796844;ncbi_101797307;ncbi_101797471;ncbi_101798719;ncbi_101799587;ncbi_101799716;ncbi_101800051;ncbi_101800957;ncbi_101801294;ncbi_101801677;ncbi_101801849;ncbi_101803179;ncbi_101803206;ncbi_101805386
GO:0010556	regulation of macromolecule biosynthetic process	476	1089	0.0950579	0.68218	XLOC_024251;XLOC_030008;XLOC_036250;XLOC_037828;XLOC_038877;XLOC_039192;XLOC_039623;XLOC_039755;XLOC_040703;XLOC_041169;XLOC_041312;XLOC_041318;XLOC_041858;XLOC_041991;XLOC_042184;ncbi_101789396;ncbi_101789428;ncbi_101789466;ncbi_101789479;ncbi_101789554;ncbi_101789567;ncbi_101789572;ncbi_101789650;ncbi_101789679;ncbi_101789702;ncbi_101789744;ncbi_101789746;ncbi_101789752;ncbi_101789817;ncbi_1017…
GO:0035270	endocrine system development	18	33	0.0968054	0.690126	ncbi_101790075;ncbi_101793953;ncbi_101794685;ncbi_101797065;ncbi_101797285;ncbi_101797949;ncbi_101799032;ncbi_101799253;ncbi_101799260;ncbi_101799587;ncbi_101800627;ncbi_101801230;ncbi_101801313;ncbi_101802191;ncbi_101803650;ncbi_101804997;ncbi_101805328;ncbi_101805334
GO:0050851	antigen receptor-mediated signaling pathway	18	33	0.0968054	0.690126	ncbi_101790172;ncbi_101790913;ncbi_101792771;ncbi_101793733;ncbi_101794441;ncbi_101794713;ncbi_101794939;ncbi_101798353;ncbi_101798692;ncbi_101798786;ncbi_101799032;ncbi_101799246;ncbi_101800084;ncbi_101800750;ncbi_101801229;ncbi_101801807;ncbi_101802721;ncbi_101803531
GO:1904019	epithelial cell apoptotic process	18	33	0.0968054	0.690126	ncbi_101790790;ncbi_101791634;ncbi_101792049;ncbi_101792742;ncbi_101793107;ncbi_101793661;ncbi_101795228;ncbi_101796300;ncbi_101796331;ncbi_101796490;ncbi_101797549;ncbi_101797579;ncbi_101799032;ncbi_101801136;ncbi_101801576;ncbi_101802815;ncbi_101803291;ncbi_101803833
GO:2000112	regulation of cellular macromolecule biosynthetic process	460	1052	0.0977455	0.690126	XLOC_024251;XLOC_036250;XLOC_037828;XLOC_038877;XLOC_039192;XLOC_039623;XLOC_039755;XLOC_040703;XLOC_041169;XLOC_041312;XLOC_041318;XLOC_041858;XLOC_041991;XLOC_042184;ncbi_101789396;ncbi_101789428;ncbi_101789466;ncbi_101789479;ncbi_101789554;ncbi_101789567;ncbi_101789572;ncbi_101789650;ncbi_101789679;ncbi_101789702;ncbi_101789744;ncbi_101789746;ncbi_101789752;ncbi_101789817;ncbi_101789828;ncbi_1…
GO:0008284	positive regulation of cell proliferation	59	123	0.0983561	0.690126	XLOC_037339;XLOC_039623;XLOC_041991;ncbi_101789650;ncbi_101789744;ncbi_101790790;ncbi_101791154;ncbi_101791559;ncbi_101792052;ncbi_101792054;ncbi_101792073;ncbi_101792287;ncbi_101793107;ncbi_101793257;ncbi_101793324;ncbi_101794895;ncbi_101795612;ncbi_101795837;ncbi_101796029;ncbi_101796147;ncbi_101796300;ncbi_101796626;ncbi_101796646;ncbi_101796922;ncbi_101797285;ncbi_101797579;ncbi_101797825;ncb…
GO:0007264	small GTPase mediated signal transduction	25	48	0.098408	0.690126	ncbi_101789929;ncbi_101790467;ncbi_101790643;ncbi_101791478;ncbi_101792054;ncbi_101792468;ncbi_101792613;ncbi_101792620;ncbi_101792666;ncbi_101793353;ncbi_101794718;ncbi_101795468;ncbi_101796019;ncbi_101797139;ncbi_101797330;ncbi_101797910;ncbi_101801355;ncbi_101801556;ncbi_101802424;ncbi_101802918;ncbi_101803643;ncbi_101804168;ncbi_101804939;ncbi_101804945;ncbi_101805129
GO:0043405	regulation of MAP kinase activity	36	72	0.0994577	0.690126	XLOC_039623;ncbi_101790494;ncbi_101791019;ncbi_101791271;ncbi_101791363;ncbi_101791559;ncbi_101792999;ncbi_101793334;ncbi_101793453;ncbi_101793726;ncbi_101793953;ncbi_101794679;ncbi_101794895;ncbi_101794947;ncbi_101795331;ncbi_101796083;ncbi_101796626;ncbi_101796856;ncbi_101797830;ncbi_101797990;ncbi_101799454;ncbi_101800084;ncbi_101800624;ncbi_101801853;ncbi_101802321;ncbi_101802393;ncbi_1018030…
GO:0002431	Fc receptor mediated stimulatory signaling pathway	4	5	0.101993	0.690126	ncbi_101799398;ncbi_101800184;ncbi_101800437;ncbi_101800851
GO:0002753	cytoplasmic pattern recognition receptor signaling pathway	4	5	0.101993	0.690126	ncbi_101789567;ncbi_101791396;ncbi_101800084;ncbi_101801807
GO:0006623	protein targeting to vacuole	4	5	0.101993	0.690126	XLOC_040239;ncbi_101792242;ncbi_101797040;ncbi_101798491
GO:0010002	cardioblast differentiation	4	5	0.101993	0.690126	ncbi_101789702;ncbi_101790513;ncbi_101795162;ncbi_101801394
GO:0010171	body morphogenesis	4	5	0.101993	0.690126	ncbi_101791478;ncbi_101792191;ncbi_101800974;ncbi_101805117
GO:0010662	regulation of striated muscle cell apoptotic process	4	5	0.101993	0.690126	ncbi_101790513;ncbi_101792287;ncbi_101794947;ncbi_101798010
GO:0010664	negative regulation of striated muscle cell apoptotic process	4	5	0.101993	0.690126	ncbi_101790513;ncbi_101792287;ncbi_101794947;ncbi_101798010
GO:0010762	regulation of fibroblast migration	4	5	0.101993	0.690126	ncbi_101790051;ncbi_101795629;ncbi_101796844;ncbi_101803620
GO:0016102	diterpenoid biosynthetic process	4	5	0.101993	0.690126	ncbi_101792965;ncbi_101793139;ncbi_101801193;ncbi_101801759
GO:0016114	terpenoid biosynthetic process	4	5	0.101993	0.690126	ncbi_101792965;ncbi_101793139;ncbi_101801193;ncbi_101801759
GO:0018208	peptidyl-proline modification	4	5	0.101993	0.690126	ncbi_101790954;ncbi_101791577;ncbi_101799671;ncbi_101802921
GO:0031657	regulation of cyclin-dependent protein serine/threonine kinase activity involved in G1/S transition of mitotic cell cycle	4	5	0.101993	0.690126	ncbi_101797830;ncbi_101798136;ncbi_101803650;ncbi_101803833
GO:0032292	peripheral nervous system axon ensheathment	4	5	0.101993	0.690126	ncbi_101790559;ncbi_101793953;ncbi_101795570;ncbi_101796783
GO:0032350	regulation of hormone metabolic process	4	5	0.101993	0.690126	ncbi_101794685;ncbi_101798837;ncbi_101804730;ncbi_101805386
GO:0033077	T cell differentiation in thymus	4	5	0.101993	0.690126	ncbi_101791469;ncbi_101791659;ncbi_101798749;ncbi_101799032
GO:0034381	plasma lipoprotein particle clearance	4	5	0.101993	0.690126	ncbi_101796495;ncbi_101797295;ncbi_101799540;ncbi_101801215
GO:0038179	neurotrophin signaling pathway	4	5	0.101993	0.690126	ncbi_101789925;ncbi_101790562;ncbi_101792805;ncbi_101800296
GO:0042312	regulation of vasodilation	4	5	0.101993	0.690126	ncbi_101791388;ncbi_101797577;ncbi_101801294;ncbi_101803609
GO:0042590	antigen processing and presentation of exogenous peptide antigen via MHC class I	4	5	0.101993	0.690126	ncbi_101792281;ncbi_101796184;ncbi_101798276;ncbi_101800084
GO:0044801	single-organism membrane fusion	4	5	0.101993	0.690126	ncbi_101790303;ncbi_101793511;ncbi_101804062;ncbi_101805154
GO:0045471	response to ethanol	4	5	0.101993	0.690126	ncbi_101791934;ncbi_101792353;ncbi_101795629;ncbi_101803206
GO:0045598	regulation of fat cell differentiation	4	5	0.101993	0.690126	ncbi_101789821;ncbi_101790135;ncbi_101793726;ncbi_101801897
GO:0046635	positive regulation of alpha-beta T cell activation	4	5	0.101993	0.690126	XLOC_040239;ncbi_101794953;ncbi_101800211;ncbi_101802143
GO:0070841	inclusion body assembly	4	5	0.101993	0.690126	XLOC_042300;ncbi_101793310;ncbi_101798222;ncbi_101802671
GO:0071594	thymocyte aggregation	4	5	0.101993	0.690126	ncbi_101791469;ncbi_101791659;ncbi_101798749;ncbi_101799032
GO:0072666	establishment of protein localization to vacuole	4	5	0.101993	0.690126	XLOC_040239;ncbi_101792242;ncbi_101797040;ncbi_101798491
GO:0080184	response to phenylpropanoid	4	5	0.101993	0.690126	ncbi_101796495;ncbi_101803182;ncbi_101803289;ncbi_101803806
GO:0030168	platelet activation	16	29	0.103088	0.696361	XLOC_040881;XLOC_040884;XLOC_040885;ncbi_101790559;ncbi_101791271;ncbi_101792413;ncbi_101792739;ncbi_101793239;ncbi_101793661;ncbi_101797014;ncbi_101799368;ncbi_101799398;ncbi_101800437;ncbi_101800703;ncbi_101802795;ncbi_101805423
GO:0045216	cell-cell junction organization	23	44	0.105928	0.711864	ncbi_101790051;ncbi_101792742;ncbi_101793759;ncbi_101794204;ncbi_101794561;ncbi_101794591;ncbi_101794919;ncbi_101796603;ncbi_101796939;ncbi_101797910;ncbi_101798182;ncbi_101798420;ncbi_101799126;ncbi_101799398;ncbi_101799975;ncbi_101800418;ncbi_101800437;ncbi_101800613;ncbi_101800624;ncbi_101801394;ncbi_101802850;ncbi_101804065;ncbi_101804915
GO:0052548	regulation of endopeptidase activity	23	44	0.105928	0.711864	XLOC_042300;ncbi_101789486;ncbi_101790075;ncbi_101790556;ncbi_101791694;ncbi_101791725;ncbi_101793310;ncbi_101795060;ncbi_101795386;ncbi_101796298;ncbi_101796377;ncbi_101798194;ncbi_101798222;ncbi_101799109;ncbi_101799443;ncbi_101799967;ncbi_101800418;ncbi_101801230;ncbi_101801550;ncbi_101802615;ncbi_101802671;ncbi_101804311;ncbi_101805334
GO:0006650	glycerophospholipid metabolic process	29	57	0.105945	0.711864	XLOC_041429;ncbi_101790494;ncbi_101790546;ncbi_101790657;ncbi_101792435;ncbi_101792669;ncbi_101792700;ncbi_101793830;ncbi_101794909;ncbi_101795528;ncbi_101796118;ncbi_101796183;ncbi_101796431;ncbi_101796856;ncbi_101797078;ncbi_101797588;ncbi_101797866;ncbi_101798136;ncbi_101798823;ncbi_101799246;ncbi_101799587;ncbi_101800513;ncbi_101803327;ncbi_101803505;ncbi_101803703;ncbi_101804204;ncbi_1018043…
GO:0007043	cell-cell junction assembly	15	27	0.106267	0.711864	ncbi_101792742;ncbi_101793759;ncbi_101794204;ncbi_101794561;ncbi_101794591;ncbi_101796939;ncbi_101797910;ncbi_101798182;ncbi_101798420;ncbi_101799126;ncbi_101800613;ncbi_101800624;ncbi_101801394;ncbi_101802850;ncbi_101804065
GO:0042742	defense response to bacterium	15	27	0.106267	0.711864	ncbi_101789777;ncbi_101790140;ncbi_101790237;ncbi_101791650;ncbi_101791786;ncbi_101793749;ncbi_101796495;ncbi_101798586;ncbi_101799520;ncbi_101800085;ncbi_101800211;ncbi_101801281;ncbi_101801807;ncbi_101802365;ncbi_101804078
GO:0009605	response to external stimulus	172	382	0.108264	0.723996	XLOC_039623;XLOC_041858;ncbi_101789479;ncbi_101789567;ncbi_101789777;ncbi_101789878;ncbi_101790039;ncbi_101790140;ncbi_101790153;ncbi_101790154;ncbi_101790237;ncbi_101790338;ncbi_101790387;ncbi_101790439;ncbi_101790574;ncbi_101790669;ncbi_101790771;ncbi_101790799;ncbi_101790831;ncbi_101790923;ncbi_101790929;ncbi_101791095;ncbi_101791134;ncbi_101791187;ncbi_101791305;ncbi_101791352;ncbi_101791359;…
GO:0048513	animal organ development	364	829	0.108575	0.723996	XLOC_008517;XLOC_036250;XLOC_037339;XLOC_037828;XLOC_039192;XLOC_040703;XLOC_041318;XLOC_041991;XLOC_043185;ncbi_101789451;ncbi_101789483;ncbi_101789702;ncbi_101789706;ncbi_101789715;ncbi_101789744;ncbi_101789746;ncbi_101789824;ncbi_101789828;ncbi_101789847;ncbi_101789859;ncbi_101789878;ncbi_101790075;ncbi_101790140;ncbi_101790193;ncbi_101790249;ncbi_101790252;ncbi_101790413;ncbi_101790439;ncbi_1…
GO:0016055	Wnt signaling pathway	28	55	0.110041	0.723996	XLOC_041312;ncbi_101790790;ncbi_101791559;ncbi_101792049;ncbi_101792494;ncbi_101793483;ncbi_101793909;ncbi_101794947;ncbi_101795162;ncbi_101795988;ncbi_101796404;ncbi_101797449;ncbi_101797919;ncbi_101798136;ncbi_101798156;ncbi_101798493;ncbi_101799032;ncbi_101800639;ncbi_101800813;ncbi_101801067;ncbi_101801556;ncbi_101802813;ncbi_101803319;ncbi_101803610;ncbi_101803917;ncbi_101803950;ncbi_1018043…
GO:0097285	cell-type specific apoptotic process	28	55	0.110041	0.723996	ncbi_101790439;ncbi_101790790;ncbi_101791634;ncbi_101792049;ncbi_101792742;ncbi_101793107;ncbi_101793661;ncbi_101795228;ncbi_101796300;ncbi_101796331;ncbi_101796490;ncbi_101797549;ncbi_101797579;ncbi_101798136;ncbi_101798274;ncbi_101798813;ncbi_101799032;ncbi_101799623;ncbi_101801136;ncbi_101801576;ncbi_101801990;ncbi_101802118;ncbi_101802476;ncbi_101802815;ncbi_101803291;ncbi_101803833;ncbi_1018…
GO:0009792	embryo development ending in birth or egg hatching	33	66	0.111316	0.723996	XLOC_037828;XLOC_040703;XLOC_041318;ncbi_101789679;ncbi_101789744;ncbi_101790075;ncbi_101790903;ncbi_101791739;ncbi_101792031;ncbi_101792159;ncbi_101792783;ncbi_101793545;ncbi_101793641;ncbi_101794453;ncbi_101795162;ncbi_101795314;ncbi_101796147;ncbi_101796915;ncbi_101797285;ncbi_101798215;ncbi_101798983;ncbi_101800446;ncbi_101800627;ncbi_101801230;ncbi_101802022;ncbi_101802075;ncbi_101802758;ncb…
GO:0051171	regulation of nitrogen compound metabolic process	514	1182	0.113554	0.723996	XLOC_024251;XLOC_028041;XLOC_036250;XLOC_037828;XLOC_038877;XLOC_039192;XLOC_039623;XLOC_039755;XLOC_040703;XLOC_041169;XLOC_041312;XLOC_041318;XLOC_041858;XLOC_041991;XLOC_042184;ncbi_101789396;ncbi_101789466;ncbi_101789479;ncbi_101789554;ncbi_101789567;ncbi_101789572;ncbi_101789650;ncbi_101789679;ncbi_101789702;ncbi_101789744;ncbi_101789746;ncbi_101789752;ncbi_101789817;ncbi_101789828;ncbi_1017…
GO:0003177	pulmonary valve development	5	7	0.115223	0.723996	ncbi_101792287;ncbi_101796939;ncbi_101797065;ncbi_101800396;ncbi_101801713
GO:0010259	multicellular organism aging	5	7	0.115223	0.723996	ncbi_101790660;ncbi_101796419;ncbi_101797866;ncbi_101799033;ncbi_101799908
GO:0032649	regulation of interferon-gamma production	5	7	0.115223	0.723996	ncbi_101790771;ncbi_101792049;ncbi_101794483;ncbi_101796547;ncbi_101797264
GO:0032729	positive regulation of interferon-gamma production	5	7	0.115223	0.723996	ncbi_101790771;ncbi_101792049;ncbi_101794483;ncbi_101796547;ncbi_101797264
GO:0032757	positive regulation of interleukin-8 production	5	7	0.115223	0.723996	ncbi_101791388;ncbi_101794483;ncbi_101797264;ncbi_101798813;ncbi_101804311
GO:0035456	response to interferon-beta	5	7	0.115223	0.723996	ncbi_101794037;ncbi_101797567;ncbi_101801777;ncbi_101802227;ncbi_101802615
GO:0043114	regulation of vascular permeability	5	7	0.115223	0.723996	ncbi_101792742;ncbi_101795228;ncbi_101799634;ncbi_101802928;ncbi_101805258
GO:0045834	positive regulation of lipid metabolic process	5	7	0.115223	0.723996	ncbi_101789572;ncbi_101790439;ncbi_101798293;ncbi_101801266;ncbi_101804730
GO:0046637	regulation of alpha-beta T cell differentiation	5	7	0.115223	0.723996	XLOC_040239;ncbi_101790913;ncbi_101794953;ncbi_101799032;ncbi_101802143
GO:0050806	positive regulation of synaptic transmission	5	7	0.115223	0.723996	ncbi_101797733;ncbi_101799076;ncbi_101799180;ncbi_101800673;ncbi_101802311
GO:0051439	regulation of ubiquitin-protein ligase activity involved in mitotic cell cycle	5	7	0.115223	0.723996	ncbi_101792281;ncbi_101796184;ncbi_101798276;ncbi_101800084;ncbi_101803061
GO:0090288	negative regulation of cellular response to growth factor stimulus	5	7	0.115223	0.723996	XLOC_043185;ncbi_101792191;ncbi_101799032;ncbi_101800117;ncbi_101805117
GO:0015749	monosaccharide transport	12	21	0.115551	0.723996	ncbi_101790562;ncbi_101793239;ncbi_101794506;ncbi_101795055;ncbi_101796799;ncbi_101796965;ncbi_101797733;ncbi_101798423;ncbi_101801967;ncbi_101803012;ncbi_101803374;ncbi_101804744
GO:0042058	regulation of epidermal growth factor receptor signaling pathway	12	21	0.115551	0.723996	ncbi_101789882;ncbi_101790019;ncbi_101792073;ncbi_101792901;ncbi_101794956;ncbi_101799580;ncbi_101800084;ncbi_101801266;ncbi_101802229;ncbi_101803955;ncbi_101804101;ncbi_101804524
GO:0043467	regulation of generation of precursor metabolites and energy	12	21	0.115551	0.723996	ncbi_101789428;ncbi_101789855;ncbi_101790010;ncbi_101790618;ncbi_101795803;ncbi_101798293;ncbi_101798424;ncbi_101799111;ncbi_101800019;ncbi_101801777;ncbi_101801994;ncbi_101802994
GO:0051100	negative regulation of binding	12	21	0.115551	0.723996	XLOC_041991;XLOC_042184;ncbi_101790556;ncbi_101792052;ncbi_101792287;ncbi_101792624;ncbi_101796626;ncbi_101798413;ncbi_101800446;ncbi_101801476;ncbi_101803043;ncbi_101803773
GO:0098813	nuclear chromosome segregation	12	21	0.115551	0.723996	ncbi_101792159;ncbi_101792741;ncbi_101795412;ncbi_101795896;ncbi_101796979;ncbi_101798917;ncbi_101801289;ncbi_101801528;ncbi_101802382;ncbi_101802586;ncbi_101802956;ncbi_101804870
GO:1901184	regulation of ERBB signaling pathway	12	21	0.115551	0.723996	ncbi_101789882;ncbi_101790019;ncbi_101792073;ncbi_101792901;ncbi_101794956;ncbi_101799580;ncbi_101800084;ncbi_101801266;ncbi_101802229;ncbi_101803955;ncbi_101804101;ncbi_101804524
GO:0031960	response to corticosteroid	11	19	0.118352	0.723996	ncbi_101790249;ncbi_101790556;ncbi_101795358;ncbi_101795386;ncbi_101796331;ncbi_101797448;ncbi_101797910;ncbi_101799435;ncbi_101799908;ncbi_101800259;ncbi_101801826
GO:0032680	regulation of tumor necrosis factor production	11	19	0.118352	0.723996	ncbi_101789777;ncbi_101790439;ncbi_101790771;ncbi_101791305;ncbi_101791786;ncbi_101794483;ncbi_101796495;ncbi_101800211;ncbi_101801807;ncbi_101801990;ncbi_101804078
GO:0048844	artery morphogenesis	11	19	0.118352	0.723996	ncbi_101789746;ncbi_101790513;ncbi_101792287;ncbi_101794344;ncbi_101795486;ncbi_101797065;ncbi_101800627;ncbi_101801394;ncbi_101801713;ncbi_101802372;ncbi_101805258
GO:0060840	artery development	11	19	0.118352	0.723996	ncbi_101789746;ncbi_101790513;ncbi_101792287;ncbi_101794344;ncbi_101795486;ncbi_101797065;ncbi_101800627;ncbi_101801394;ncbi_101801713;ncbi_101802372;ncbi_101805258
GO:0090068	positive regulation of cell cycle process	11	19	0.118352	0.723996	ncbi_101790249;ncbi_101793296;ncbi_101794454;ncbi_101795785;ncbi_101795949;ncbi_101797069;ncbi_101798681;ncbi_101801975;ncbi_101803304;ncbi_101804744;ncbi_101805150
GO:0006937	regulation of muscle contraction	20	38	0.118446	0.723996	ncbi_101790025;ncbi_101790513;ncbi_101790923;ncbi_101791742;ncbi_101792901;ncbi_101794939;ncbi_101794958;ncbi_101795578;ncbi_101795595;ncbi_101797095;ncbi_101797910;ncbi_101799009;ncbi_101799716;ncbi_101800019;ncbi_101800857;ncbi_101801394;ncbi_101802365;ncbi_101803955;ncbi_101804464;ncbi_101804622
GO:0030048	actin filament-based movement	10	17	0.120825	0.723996	ncbi_101792025;ncbi_101794670;ncbi_101796939;ncbi_101797139;ncbi_101797330;ncbi_101801298;ncbi_101801702;ncbi_101803953;ncbi_101803987;ncbi_101804915
GO:0031398	positive regulation of protein ubiquitination	10	17	0.120825	0.723996	ncbi_101789847;ncbi_101792281;ncbi_101796184;ncbi_101798276;ncbi_101799033;ncbi_101799435;ncbi_101800084;ncbi_101800116;ncbi_101802997;ncbi_101803413
GO:0046660	female sex differentiation	10	17	0.120825	0.723996	ncbi_101794454;ncbi_101796083;ncbi_101797579;ncbi_101798969;ncbi_101800498;ncbi_101802191;ncbi_101802318;ncbi_101803650;ncbi_101805258;ncbi_101805423
GO:0060343	trabecula formation	10	17	0.120825	0.723996	XLOC_043185;ncbi_101791559;ncbi_101792287;ncbi_101794601;ncbi_101794957;ncbi_101799755;ncbi_101800117;ncbi_101801394;ncbi_101802059;ncbi_101803397
GO:0071621	granulocyte chemotaxis	10	17	0.120825	0.723996	ncbi_101790439;ncbi_101793733;ncbi_101794475;ncbi_101794939;ncbi_101795578;ncbi_101797802;ncbi_101802743;ncbi_101803675;ncbi_101803817;ncbi_101805258
GO:0071706	tumor necrosis factor superfamily cytokine production	10	17	0.120825	0.723996	ncbi_101789479;ncbi_101790439;ncbi_101793107;ncbi_101795228;ncbi_101795965;ncbi_101796300;ncbi_101800446;ncbi_101801826;ncbi_101803289;ncbi_101803646
GO:0072527	pyrimidine-containing compound metabolic process	10	17	0.120825	0.723996	XLOC_015567;ncbi_101790514;ncbi_101791376;ncbi_101791797;ncbi_101794333;ncbi_101796480;ncbi_101797266;ncbi_101797448;ncbi_101797792;ncbi_101800139
GO:1903322	positive regulation of protein modification by small protein conjugation or removal	10	17	0.120825	0.723996	ncbi_101789847;ncbi_101792281;ncbi_101796184;ncbi_101798276;ncbi_101799033;ncbi_101799435;ncbi_101800084;ncbi_101800116;ncbi_101802997;ncbi_101803413
GO:0032787	monocarboxylic acid metabolic process	57	120	0.121193	0.723996	ncbi_101789431;ncbi_101789473;ncbi_101789631;ncbi_101789891;ncbi_101790057;ncbi_101790135;ncbi_101790984;ncbi_101791336;ncbi_101791345;ncbi_101792390;ncbi_101792535;ncbi_101792773;ncbi_101793247;ncbi_101793765;ncbi_101793832;ncbi_101794037;ncbi_101794230;ncbi_101794283;ncbi_101794957;ncbi_101795175;ncbi_101795358;ncbi_101795486;ncbi_101796090;ncbi_101796320;ncbi_101796431;ncbi_101796782;ncbi_1017…
GO:0001562	response to protozoan	6	9	0.121349	0.723996	ncbi_101790439;ncbi_101796552;ncbi_101798500;ncbi_101800211;ncbi_101800773;ncbi_101802189
GO:0002220	innate immune response activating cell surface receptor signaling pathway	6	9	0.121349	0.723996	ncbi_101791786;ncbi_101792281;ncbi_101796184;ncbi_101798276;ncbi_101800084;ncbi_101803413
GO:0002294	CD4-positive, alpha-beta T cell differentiation involved in immune response	6	9	0.121349	0.723996	ncbi_101791752;ncbi_101792052;ncbi_101794668;ncbi_101799032;ncbi_101800211;ncbi_101800773
GO:0006406	mRNA export from nucleus	6	9	0.121349	0.723996	XLOC_039067;ncbi_101790179;ncbi_101792712;ncbi_101792783;ncbi_101801393;ncbi_101801491
GO:0010596	negative regulation of endothelial cell migration	6	9	0.121349	0.723996	ncbi_101794679;ncbi_101798214;ncbi_101798416;ncbi_101799198;ncbi_101803620;ncbi_101803833
GO:0010633	negative regulation of epithelial cell migration	6	9	0.121349	0.723996	ncbi_101794679;ncbi_101798214;ncbi_101798416;ncbi_101799198;ncbi_101803620;ncbi_101803833
GO:0030803	negative regulation of cyclic nucleotide biosynthetic process	6	9	0.121349	0.723996	ncbi_101790082;ncbi_101791637;ncbi_101796799;ncbi_101797742;ncbi_101801155;ncbi_101803012
GO:0030809	negative regulation of nucleotide biosynthetic process	6	9	0.121349	0.723996	ncbi_101790082;ncbi_101791637;ncbi_101796799;ncbi_101797742;ncbi_101801155;ncbi_101803012
GO:0034121	regulation of toll-like receptor signaling pathway	6	9	0.121349	0.723996	ncbi_101791352;ncbi_101791388;ncbi_101794037;ncbi_101796300;ncbi_101799454;ncbi_101803881
GO:0035306	positive regulation of dephosphorylation	6	9	0.121349	0.723996	ncbi_101790439;ncbi_101790546;ncbi_101799587;ncbi_101799716;ncbi_101801294;ncbi_101803206
GO:0035307	positive regulation of protein dephosphorylation	6	9	0.121349	0.723996	ncbi_101790439;ncbi_101790546;ncbi_101799587;ncbi_101799716;ncbi_101801294;ncbi_101803206
GO:0046634	regulation of alpha-beta T cell activation	6	9	0.121349	0.723996	XLOC_040239;ncbi_101790913;ncbi_101794953;ncbi_101799032;ncbi_101800211;ncbi_101802143
GO:0048278	vesicle docking	6	9	0.121349	0.723996	XLOC_022598;ncbi_101790546;ncbi_101790956;ncbi_101793239;ncbi_101795279;ncbi_101795952
GO:0051028	mRNA transport	6	9	0.121349	0.723996	XLOC_039067;ncbi_101790179;ncbi_101792712;ncbi_101792783;ncbi_101801393;ncbi_101801491
GO:0071427	mRNA-containing ribonucleoprotein complex export from nucleus	6	9	0.121349	0.723996	XLOC_039067;ncbi_101790179;ncbi_101792712;ncbi_101792783;ncbi_101801393;ncbi_101801491
GO:1901264	carbohydrate derivative transport	6	9	0.121349	0.723996	ncbi_101790423;ncbi_101797802;ncbi_101799759;ncbi_101801200;ncbi_101804505;ncbi_101804550
GO:0006458	'de novo' protein folding	9	15	0.122776	0.723996	XLOC_038467;ncbi_101791729;ncbi_101791869;ncbi_101792364;ncbi_101792622;ncbi_101798550;ncbi_101799398;ncbi_101800437;ncbi_101805015
GO:0010517	regulation of phospholipase activity	9	15	0.122776	0.723996	ncbi_101792049;ncbi_101795331;ncbi_101796603;ncbi_101797285;ncbi_101797990;ncbi_101798010;ncbi_101799587;ncbi_101801229;ncbi_101804939
GO:0016197	endosomal transport	9	15	0.122776	0.723996	XLOC_041935;ncbi_101790562;ncbi_101791430;ncbi_101793826;ncbi_101797249;ncbi_101797387;ncbi_101800385;ncbi_101802189;ncbi_101804541
GO:0035412	regulation of catenin import into nucleus	9	15	0.122776	0.723996	ncbi_101790075;ncbi_101792754;ncbi_101794947;ncbi_101797664;ncbi_101797830;ncbi_101799454;ncbi_101801230;ncbi_101804065;ncbi_101805334
GO:0043516	regulation of DNA damage response, signal transduction by p53 class mediator	9	15	0.122776	0.723996	ncbi_101790085;ncbi_101790194;ncbi_101796323;ncbi_101797405;ncbi_101799275;ncbi_101803327;ncbi_101804065;ncbi_101804359;ncbi_101805150
GO:0051591	response to cAMP	9	15	0.122776	0.723996	ncbi_101789855;ncbi_101789925;ncbi_101791934;ncbi_101794939;ncbi_101799253;ncbi_101800296;ncbi_101802086;ncbi_101802476;ncbi_101803844
GO:0070661	leukocyte proliferation	9	15	0.122776	0.723996	ncbi_101790640;ncbi_101795965;ncbi_101800085;ncbi_101802126;ncbi_101802192;ncbi_101802521;ncbi_101803149;ncbi_101803881;ncbi_101805031
GO:0044707	single-multicellular organism process	709	1644	0.123524	0.723996	XLOC_008517;XLOC_036250;XLOC_037339;XLOC_037828;XLOC_039067;XLOC_039192;XLOC_039623;XLOC_040409;XLOC_040517;XLOC_040703;XLOC_040881;XLOC_040884;XLOC_040885;XLOC_041216;XLOC_041318;XLOC_041376;XLOC_041429;XLOC_041511;XLOC_041991;XLOC_042103;XLOC_042184;XLOC_043185;ncbi_101789451;ncbi_101789479;ncbi_101789483;ncbi_101789492;ncbi_101789615;ncbi_101789650;ncbi_101789679;ncbi_101789702;ncbi_101789706;…
GO:0000087	mitotic M phase	7	11	0.123711	0.723996	ncbi_101792281;ncbi_101794629;ncbi_101796184;ncbi_101798276;ncbi_101800084;ncbi_101801289;ncbi_101803206
GO:0000279	M phase	7	11	0.123711	0.723996	ncbi_101792281;ncbi_101794629;ncbi_101796184;ncbi_101798276;ncbi_101800084;ncbi_101801289;ncbi_101803206
GO:0001570	vasculogenesis	7	11	0.123711	0.723996	ncbi_101789925;ncbi_101792287;ncbi_101792742;ncbi_101794356;ncbi_101800296;ncbi_101802928;ncbi_101803724
GO:0001773	myeloid dendritic cell activation	7	11	0.123711	0.723996	ncbi_101796665;ncbi_101800396;ncbi_101800773;ncbi_101802192;ncbi_101802372;ncbi_101802471;ncbi_101804780
GO:0002287	alpha-beta T cell activation involved in immune response	7	11	0.123711	0.723996	ncbi_101790439;ncbi_101791752;ncbi_101792052;ncbi_101794668;ncbi_101799032;ncbi_101800211;ncbi_101800773
GO:0002292	T cell differentiation involved in immune response	7	11	0.123711	0.723996	ncbi_101790439;ncbi_101791752;ncbi_101792052;ncbi_101794668;ncbi_101799032;ncbi_101800211;ncbi_101800773
GO:0002293	alpha-beta T cell differentiation involved in immune response	7	11	0.123711	0.723996	ncbi_101790439;ncbi_101791752;ncbi_101792052;ncbi_101794668;ncbi_101799032;ncbi_101800211;ncbi_101800773
GO:0003382	epithelial cell morphogenesis	7	11	0.123711	0.723996	XLOC_041991;ncbi_101789702;ncbi_101791238;ncbi_101798413;ncbi_101799032;ncbi_101800813;ncbi_101804997
GO:0009225	nucleotide-sugar metabolic process	7	11	0.123711	0.723996	ncbi_101791617;ncbi_101791739;ncbi_101792011;ncbi_101794514;ncbi_101794672;ncbi_101795172;ncbi_101802718
GO:0031638	zymogen activation	7	11	0.123711	0.723996	ncbi_101790075;ncbi_101790558;ncbi_101791526;ncbi_101796017;ncbi_101799443;ncbi_101800851;ncbi_101800906
GO:0032642	regulation of chemokine production	7	11	0.123711	0.723996	ncbi_101790439;ncbi_101790771;ncbi_101791305;ncbi_101791388;ncbi_101795572;ncbi_101796552;ncbi_101797223
GO:0042552	myelination	7	11	0.123711	0.723996	XLOC_041318;ncbi_101790965;ncbi_101791796;ncbi_101791877;ncbi_101796783;ncbi_101798136;ncbi_101801994
GO:0042593	glucose homeostasis	7	11	0.123711	0.723996	ncbi_101790694;ncbi_101791019;ncbi_101791725;ncbi_101791924;ncbi_101792901;ncbi_101799275;ncbi_101803206
GO:0045087	innate immune response	7	11	0.123711	0.723996	ncbi_101793642;ncbi_101794037;ncbi_101794263;ncbi_101794347;ncbi_101798538;ncbi_101800211;ncbi_101804455
GO:0051279	regulation of release of sequestered calcium ion into cytosol	7	11	0.123711	0.723996	ncbi_101789823;ncbi_101790025;ncbi_101794939;ncbi_101797095;ncbi_101799716;ncbi_101802816;ncbi_101805065
GO:0070849	response to epidermal growth factor	7	11	0.123711	0.723996	ncbi_101789617;ncbi_101796646;ncbi_101796844;ncbi_101797448;ncbi_101798010;ncbi_101798692;ncbi_101804065
GO:0071166	ribonucleoprotein complex localization	7	11	0.123711	0.723996	XLOC_039067;ncbi_101790179;ncbi_101792712;ncbi_101792783;ncbi_101801393;ncbi_101801491;ncbi_101802549
GO:0071426	ribonucleoprotein complex export from nucleus	7	11	0.123711	0.723996	XLOC_039067;ncbi_101790179;ncbi_101792712;ncbi_101792783;ncbi_101801393;ncbi_101801491;ncbi_101802549
GO:0090279	regulation of calcium ion import	7	11	0.123711	0.723996	ncbi_101789823;ncbi_101790025;ncbi_101794939;ncbi_101797095;ncbi_101799716;ncbi_101802816;ncbi_101805065
GO:0098763	mitotic cell cycle phase	7	11	0.123711	0.723996	ncbi_101792281;ncbi_101794629;ncbi_101796184;ncbi_101798276;ncbi_101800084;ncbi_101801289;ncbi_101803206
GO:0010518	positive regulation of phospholipase activity	8	13	0.123903	0.723996	ncbi_101792049;ncbi_101795331;ncbi_101796603;ncbi_101797285;ncbi_101797990;ncbi_101799587;ncbi_101801229;ncbi_101804939
GO:0015718	monocarboxylic acid transport	8	13	0.123903	0.723996	ncbi_101791345;ncbi_101796118;ncbi_101796495;ncbi_101798039;ncbi_101798353;ncbi_101798377;ncbi_101799219;ncbi_101805391
GO:0033013	tetrapyrrole metabolic process	8	13	0.123903	0.723996	ncbi_101790476;ncbi_101792152;ncbi_101793120;ncbi_101794950;ncbi_101797189;ncbi_101800616;ncbi_101802809;ncbi_101805057
GO:0051928	positive regulation of calcium ion transport	8	13	0.123903	0.723996	ncbi_101792647;ncbi_101792901;ncbi_101796017;ncbi_101797733;ncbi_101798010;ncbi_101798692;ncbi_101799246;ncbi_101804311
GO:0060193	positive regulation of lipase activity	8	13	0.123903	0.723996	ncbi_101792049;ncbi_101795331;ncbi_101796603;ncbi_101797285;ncbi_101797990;ncbi_101799587;ncbi_101801229;ncbi_101804939
GO:0010817	regulation of hormone levels	35	71	0.12414	0.724327	ncbi_101789428;ncbi_101789706;ncbi_101790245;ncbi_101790307;ncbi_101790790;ncbi_101790889;ncbi_101791528;ncbi_101791559;ncbi_101792301;ncbi_101792864;ncbi_101792901;ncbi_101793247;ncbi_101793363;ncbi_101794291;ncbi_101794685;ncbi_101794713;ncbi_101795629;ncbi_101796915;ncbi_101797377;ncbi_101798494;ncbi_101798837;ncbi_101798855;ncbi_101799032;ncbi_101799518;ncbi_101799714;ncbi_101799723;ncbi_1017…
GO:0045595	regulation of cell differentiation	222	500	0.125635	0.731991	XLOC_036250;XLOC_037828;XLOC_039623;XLOC_040239;XLOC_040703;XLOC_041858;XLOC_041991;XLOC_043185;ncbi_101789702;ncbi_101789756;ncbi_101789821;ncbi_101789925;ncbi_101790051;ncbi_101790075;ncbi_101790135;ncbi_101790193;ncbi_101790252;ncbi_101790413;ncbi_101790439;ncbi_101790502;ncbi_101790513;ncbi_101790559;ncbi_101790657;ncbi_101790659;ncbi_101790761;ncbi_101790790;ncbi_101790862;ncbi_101790867;ncb…
GO:0007059	chromosome segregation	18	34	0.12771	0.741933	ncbi_101792159;ncbi_101792741;ncbi_101793423;ncbi_101795412;ncbi_101795896;ncbi_101796513;ncbi_101796979;ncbi_101797070;ncbi_101798049;ncbi_101798917;ncbi_101801289;ncbi_101801528;ncbi_101802382;ncbi_101802586;ncbi_101802956;ncbi_101803192;ncbi_101803695;ncbi_101804870
GO:0061041	regulation of wound healing	18	34	0.12771	0.741933	ncbi_101790546;ncbi_101790761;ncbi_101791528;ncbi_101792647;ncbi_101794895;ncbi_101794935;ncbi_101795629;ncbi_101796495;ncbi_101797285;ncbi_101797825;ncbi_101800115;ncbi_101802883;ncbi_101803291;ncbi_101803881;ncbi_101803955;ncbi_101804311;ncbi_101804552;ncbi_101804738
GO:0001894	tissue homeostasis	24	47	0.128424	0.74501	ncbi_101789492;ncbi_101791019;ncbi_101792285;ncbi_101793811;ncbi_101794129;ncbi_101796345;ncbi_101796646;ncbi_101797249;ncbi_101797370;ncbi_101797579;ncbi_101797977;ncbi_101799349;ncbi_101799398;ncbi_101799687;ncbi_101800437;ncbi_101800575;ncbi_101800857;ncbi_101801281;ncbi_101801394;ncbi_101802570;ncbi_101803149;ncbi_101804311;ncbi_101804514;ncbi_101805258
GO:0006140	regulation of nucleotide metabolic process	29	58	0.129807	0.751949	XLOC_028041;ncbi_101789855;ncbi_101790010;ncbi_101790082;ncbi_101791637;ncbi_101791725;ncbi_101792285;ncbi_101792742;ncbi_101792901;ncbi_101793811;ncbi_101793953;ncbi_101795612;ncbi_101795803;ncbi_101796019;ncbi_101796098;ncbi_101796799;ncbi_101797733;ncbi_101797742;ncbi_101799716;ncbi_101799908;ncbi_101800579;ncbi_101800857;ncbi_101801155;ncbi_101802499;ncbi_101802928;ncbi_101802994;ncbi_1018030…
GO:0050789	regulation of biological process	1725	4064	0.131496	0.756436	XLOC_006928;XLOC_008517;XLOC_009700;XLOC_024251;XLOC_025287;XLOC_027015;XLOC_028041;XLOC_029293;XLOC_030008;XLOC_036250;XLOC_037339;XLOC_037828;XLOC_038182;XLOC_038877;XLOC_039067;XLOC_039107;XLOC_039192;XLOC_039556;XLOC_039623;XLOC_039684;XLOC_039755;XLOC_039774;XLOC_040239;XLOC_040517;XLOC_040703;XLOC_040824;XLOC_040872;XLOC_041169;XLOC_041312;XLOC_041318;XLOC_041367;XLOC_041376;XLOC_041429;XLO…
GO:0019219	regulation of nucleobase-containing compound metabolic process	482	1110	0.132152	0.756436	XLOC_028041;XLOC_036250;XLOC_037828;XLOC_039623;XLOC_039755;XLOC_040703;XLOC_041169;XLOC_041312;XLOC_041318;XLOC_041858;XLOC_041991;XLOC_042184;ncbi_101789466;ncbi_101789479;ncbi_101789554;ncbi_101789567;ncbi_101789572;ncbi_101789650;ncbi_101789679;ncbi_101789702;ncbi_101789744;ncbi_101789746;ncbi_101789752;ncbi_101789855;ncbi_101789859;ncbi_101790010;ncbi_101790019;ncbi_101790043;ncbi_101790075;…
GO:0006418	tRNA aminoacylation for protein translation	17	32	0.132642	0.756436	XLOC_038607;XLOC_039192;ncbi_101789828;ncbi_101790826;ncbi_101791862;ncbi_101791916;ncbi_101794263;ncbi_101795091;ncbi_101795554;ncbi_101796002;ncbi_101797236;ncbi_101798328;ncbi_101800402;ncbi_101802324;ncbi_101802480;ncbi_101802484;ncbi_101802561
GO:0006874	cellular calcium ion homeostasis	23	45	0.133588	0.756436	ncbi_101789991;ncbi_101790105;ncbi_101790787;ncbi_101791388;ncbi_101791528;ncbi_101792049;ncbi_101792490;ncbi_101792508;ncbi_101793141;ncbi_101793893;ncbi_101793909;ncbi_101794045;ncbi_101794084;ncbi_101794280;ncbi_101795578;ncbi_101796449;ncbi_101797285;ncbi_101798834;ncbi_101800486;ncbi_101801603;ncbi_101803012;ncbi_101804405;ncbi_101804939
GO:0042060	wound healing	23	45	0.133588	0.756436	XLOC_040881;XLOC_040884;XLOC_040885;ncbi_101790559;ncbi_101791271;ncbi_101792413;ncbi_101792739;ncbi_101793239;ncbi_101793453;ncbi_101793661;ncbi_101797014;ncbi_101797405;ncbi_101797825;ncbi_101798810;ncbi_101799198;ncbi_101799368;ncbi_101799398;ncbi_101800437;ncbi_101800703;ncbi_101800813;ncbi_101802795;ncbi_101805057;ncbi_101805423
GO:0055074	calcium ion homeostasis	23	45	0.133588	0.756436	ncbi_101789991;ncbi_101790105;ncbi_101790787;ncbi_101791388;ncbi_101791528;ncbi_101792049;ncbi_101792490;ncbi_101792508;ncbi_101793141;ncbi_101793893;ncbi_101793909;ncbi_101794045;ncbi_101794084;ncbi_101794280;ncbi_101795578;ncbi_101796449;ncbi_101797285;ncbi_101798834;ncbi_101800486;ncbi_101801603;ncbi_101803012;ncbi_101804405;ncbi_101804939
GO:0006399	tRNA metabolic process	33	67	0.134	0.756436	XLOC_038607;XLOC_039192;ncbi_101789632;ncbi_101789828;ncbi_101790653;ncbi_101790826;ncbi_101791862;ncbi_101791890;ncbi_101791916;ncbi_101792156;ncbi_101792961;ncbi_101793838;ncbi_101793985;ncbi_101794263;ncbi_101795091;ncbi_101795314;ncbi_101795479;ncbi_101795554;ncbi_101796002;ncbi_101796973;ncbi_101797236;ncbi_101797570;ncbi_101797817;ncbi_101798328;ncbi_101799689;ncbi_101800402;ncbi_101801182;…
GO:0001944	vasculature development	50	105	0.134515	0.756436	ncbi_101789746;ncbi_101789925;ncbi_101790513;ncbi_101790790;ncbi_101790842;ncbi_101791121;ncbi_101791814;ncbi_101792031;ncbi_101792052;ncbi_101792054;ncbi_101792287;ncbi_101792742;ncbi_101793049;ncbi_101793247;ncbi_101794344;ncbi_101794356;ncbi_101794668;ncbi_101794718;ncbi_101794895;ncbi_101794956;ncbi_101795141;ncbi_101795228;ncbi_101795486;ncbi_101795523;ncbi_101796589;ncbi_101796915;ncbi_1017…
GO:0022414	reproductive process	147	327	0.134755	0.756436	XLOC_040409;XLOC_040824;XLOC_041858;ncbi_101789632;ncbi_101789706;ncbi_101789847;ncbi_101790141;ncbi_101790293;ncbi_101790412;ncbi_101790513;ncbi_101790535;ncbi_101790790;ncbi_101791065;ncbi_101791156;ncbi_101791238;ncbi_101791289;ncbi_101791559;ncbi_101791636;ncbi_101792159;ncbi_101792312;ncbi_101792342;ncbi_101792507;ncbi_101792703;ncbi_101792771;ncbi_101792965;ncbi_101792993;ncbi_101793049;ncb…
GO:0006869	lipid transport	28	56	0.13499	0.756436	ncbi_101791345;ncbi_101791430;ncbi_101791528;ncbi_101791602;ncbi_101791970;ncbi_101792301;ncbi_101793765;ncbi_101795049;ncbi_101795223;ncbi_101796019;ncbi_101796118;ncbi_101796204;ncbi_101796495;ncbi_101797295;ncbi_101798039;ncbi_101798131;ncbi_101798454;ncbi_101799540;ncbi_101800098;ncbi_101800575;ncbi_101800696;ncbi_101801281;ncbi_101801832;ncbi_101803134;ncbi_101803847;ncbi_101804268;ncbi_1018…
GO:0072358	cardiovascular system development	97	212	0.136404	0.756436	XLOC_036250;XLOC_041991;ncbi_101789702;ncbi_101789706;ncbi_101789746;ncbi_101789925;ncbi_101790075;ncbi_101790513;ncbi_101790790;ncbi_101790842;ncbi_101791019;ncbi_101791121;ncbi_101791321;ncbi_101791814;ncbi_101792031;ncbi_101792052;ncbi_101792054;ncbi_101792287;ncbi_101792742;ncbi_101792849;ncbi_101793049;ncbi_101793182;ncbi_101793247;ncbi_101794030;ncbi_101794344;ncbi_101794356;ncbi_101794601;…
GO:0072359	circulatory system development	97	212	0.136404	0.756436	XLOC_036250;XLOC_041991;ncbi_101789702;ncbi_101789706;ncbi_101789746;ncbi_101789925;ncbi_101790075;ncbi_101790513;ncbi_101790790;ncbi_101790842;ncbi_101791019;ncbi_101791121;ncbi_101791321;ncbi_101791814;ncbi_101792031;ncbi_101792052;ncbi_101792054;ncbi_101792287;ncbi_101792742;ncbi_101792849;ncbi_101793049;ncbi_101793182;ncbi_101793247;ncbi_101794030;ncbi_101794344;ncbi_101794356;ncbi_101794601;…
GO:0032504	multicellular organism reproduction	65	139	0.136431	0.756436	ncbi_101790141;ncbi_101790293;ncbi_101790412;ncbi_101790535;ncbi_101791065;ncbi_101791156;ncbi_101791289;ncbi_101791636;ncbi_101792312;ncbi_101792771;ncbi_101792993;ncbi_101794128;ncbi_101794154;ncbi_101794479;ncbi_101794485;ncbi_101794587;ncbi_101794685;ncbi_101794712;ncbi_101794798;ncbi_101794824;ncbi_101794984;ncbi_101795058;ncbi_101795684;ncbi_101795896;ncbi_101795922;ncbi_101795949;ncbi_1017…
GO:0050678	regulation of epithelial cell proliferation	37	76	0.136703	0.756436	ncbi_101791694;ncbi_101793953;ncbi_101794454;ncbi_101794601;ncbi_101794679;ncbi_101794895;ncbi_101795141;ncbi_101795837;ncbi_101795988;ncbi_101796300;ncbi_101796589;ncbi_101796626;ncbi_101796646;ncbi_101796701;ncbi_101797579;ncbi_101797990;ncbi_101798810;ncbi_101798886;ncbi_101799032;ncbi_101799048;ncbi_101799198;ncbi_101800446;ncbi_101800531;ncbi_101800639;ncbi_101800813;ncbi_101802227;ncbi_1018…
GO:0023052	signaling	622	1441	0.137009	0.756436	XLOC_008517;XLOC_028041;XLOC_038182;XLOC_039192;XLOC_039623;XLOC_040517;XLOC_041312;XLOC_041991;XLOC_042300;ncbi_101789389;ncbi_101789417;ncbi_101789556;ncbi_101789567;ncbi_101789572;ncbi_101789617;ncbi_101789627;ncbi_101789650;ncbi_101789706;ncbi_101789715;ncbi_101789812;ncbi_101789828;ncbi_101789862;ncbi_101789878;ncbi_101789925;ncbi_101789929;ncbi_101789934;ncbi_101790002;ncbi_101790010;ncbi_1…
GO:0044700	single organism signaling	622	1441	0.137009	0.756436	XLOC_008517;XLOC_028041;XLOC_038182;XLOC_039192;XLOC_039623;XLOC_040517;XLOC_041312;XLOC_041991;XLOC_042300;ncbi_101789389;ncbi_101789417;ncbi_101789556;ncbi_101789567;ncbi_101789572;ncbi_101789617;ncbi_101789627;ncbi_101789650;ncbi_101789706;ncbi_101789715;ncbi_101789812;ncbi_101789828;ncbi_101789862;ncbi_101789878;ncbi_101789925;ncbi_101789929;ncbi_101789934;ncbi_101790002;ncbi_101790010;ncbi_1…
GO:0007596	blood coagulation	16	30	0.137785	0.756436	XLOC_040881;XLOC_040884;XLOC_040885;ncbi_101790559;ncbi_101791271;ncbi_101792413;ncbi_101792739;ncbi_101793239;ncbi_101793661;ncbi_101797014;ncbi_101799368;ncbi_101799398;ncbi_101800437;ncbi_101800703;ncbi_101802795;ncbi_101805423
GO:0050817	coagulation	16	30	0.137785	0.756436	XLOC_040881;XLOC_040884;XLOC_040885;ncbi_101790559;ncbi_101791271;ncbi_101792413;ncbi_101792739;ncbi_101793239;ncbi_101793661;ncbi_101797014;ncbi_101799368;ncbi_101799398;ncbi_101800437;ncbi_101800703;ncbi_101802795;ncbi_101805423
GO:0071902	positive regulation of protein serine/threonine kinase activity	16	30	0.137785	0.756436	ncbi_101791363;ncbi_101792999;ncbi_101793334;ncbi_101796626;ncbi_101799275;ncbi_101799454;ncbi_101800084;ncbi_101800624;ncbi_101801266;ncbi_101802476;ncbi_101803012;ncbi_101803043;ncbi_101803095;ncbi_101803149;ncbi_101803917;ncbi_101803955
GO:0007154	cell communication	627	1453	0.138054	0.756436	XLOC_008517;XLOC_028041;XLOC_038182;XLOC_039192;XLOC_039623;XLOC_040517;XLOC_041312;XLOC_041991;XLOC_042300;ncbi_101789389;ncbi_101789417;ncbi_101789556;ncbi_101789567;ncbi_101789572;ncbi_101789617;ncbi_101789627;ncbi_101789650;ncbi_101789706;ncbi_101789715;ncbi_101789812;ncbi_101789828;ncbi_101789862;ncbi_101789878;ncbi_101789925;ncbi_101789929;ncbi_101789934;ncbi_101790002;ncbi_101790010;ncbi_1…
GO:0030802	regulation of cyclic nucleotide biosynthetic process	22	43	0.139009	0.756436	XLOC_028041;ncbi_101790082;ncbi_101791637;ncbi_101792285;ncbi_101792742;ncbi_101792901;ncbi_101793811;ncbi_101793953;ncbi_101795612;ncbi_101796019;ncbi_101796098;ncbi_101796799;ncbi_101797733;ncbi_101797742;ncbi_101799908;ncbi_101800579;ncbi_101800857;ncbi_101801155;ncbi_101802499;ncbi_101802928;ncbi_101803012;ncbi_101804564
GO:0030808	regulation of nucleotide biosynthetic process	22	43	0.139009	0.756436	XLOC_028041;ncbi_101790082;ncbi_101791637;ncbi_101792285;ncbi_101792742;ncbi_101792901;ncbi_101793811;ncbi_101793953;ncbi_101795612;ncbi_101796019;ncbi_101796098;ncbi_101796799;ncbi_101797733;ncbi_101797742;ncbi_101799908;ncbi_101800579;ncbi_101800857;ncbi_101801155;ncbi_101802499;ncbi_101802928;ncbi_101803012;ncbi_101804564
GO:0043281	regulation of cysteine-type endopeptidase activity involved in apoptotic process	22	43	0.139009	0.756436	XLOC_042300;ncbi_101789486;ncbi_101790075;ncbi_101790556;ncbi_101791694;ncbi_101791725;ncbi_101793310;ncbi_101795386;ncbi_101796298;ncbi_101796377;ncbi_101798194;ncbi_101798222;ncbi_101799109;ncbi_101799443;ncbi_101799967;ncbi_101800418;ncbi_101801230;ncbi_101801550;ncbi_101802615;ncbi_101802671;ncbi_101804311;ncbi_101805334
GO:2000116	regulation of cysteine-type endopeptidase activity	22	43	0.139009	0.756436	XLOC_042300;ncbi_101789486;ncbi_101790075;ncbi_101790556;ncbi_101791694;ncbi_101791725;ncbi_101793310;ncbi_101795386;ncbi_101796298;ncbi_101796377;ncbi_101798194;ncbi_101798222;ncbi_101799109;ncbi_101799443;ncbi_101799967;ncbi_101800418;ncbi_101801230;ncbi_101801550;ncbi_101802615;ncbi_101802671;ncbi_101804311;ncbi_101805334
GO:0052547	regulation of peptidase activity	45	94	0.139138	0.756436	XLOC_042300;ncbi_101789486;ncbi_101790075;ncbi_101790556;ncbi_101790839;ncbi_101791694;ncbi_101791725;ncbi_101793310;ncbi_101793615;ncbi_101794158;ncbi_101794231;ncbi_101794357;ncbi_101794822;ncbi_101794865;ncbi_101794947;ncbi_101794964;ncbi_101795060;ncbi_101795386;ncbi_101796096;ncbi_101796298;ncbi_101796377;ncbi_101798073;ncbi_101798194;ncbi_101798222;ncbi_101798276;ncbi_101799109;ncbi_1017994…
GO:0071363	cellular response to growth factor stimulus	27	54	0.140427	0.756436	ncbi_101789617;ncbi_101789925;ncbi_101790562;ncbi_101790903;ncbi_101791559;ncbi_101792742;ncbi_101792805;ncbi_101794356;ncbi_101795331;ncbi_101796286;ncbi_101796646;ncbi_101796922;ncbi_101797405;ncbi_101797485;ncbi_101797579;ncbi_101799198;ncbi_101799291;ncbi_101799310;ncbi_101799454;ncbi_101800296;ncbi_101800531;ncbi_101800728;ncbi_101803169;ncbi_101803620;ncbi_101805258;ncbi_101805328;ncbi_1018…
GO:0000003	reproduction	148	330	0.142221	0.756436	XLOC_040409;XLOC_040824;XLOC_041858;ncbi_101789632;ncbi_101789706;ncbi_101789847;ncbi_101790010;ncbi_101790141;ncbi_101790293;ncbi_101790412;ncbi_101790513;ncbi_101790535;ncbi_101790790;ncbi_101791065;ncbi_101791156;ncbi_101791238;ncbi_101791289;ncbi_101791559;ncbi_101791636;ncbi_101792159;ncbi_101792312;ncbi_101792342;ncbi_101792507;ncbi_101792703;ncbi_101792771;ncbi_101792965;ncbi_101792993;ncb…
GO:0001666	response to hypoxia	15	28	0.143145	0.756436	ncbi_101790135;ncbi_101790965;ncbi_101791559;ncbi_101791752;ncbi_101793247;ncbi_101795629;ncbi_101795668;ncbi_101796345;ncbi_101799275;ncbi_101800084;ncbi_101800627;ncbi_101803833;ncbi_101805057;ncbi_101805150;ncbi_101805258
GO:0036293	response to decreased oxygen levels	15	28	0.143145	0.756436	ncbi_101790135;ncbi_101790965;ncbi_101791559;ncbi_101791752;ncbi_101793247;ncbi_101795629;ncbi_101795668;ncbi_101796345;ncbi_101799275;ncbi_101800084;ncbi_101800627;ncbi_101803833;ncbi_101805057;ncbi_101805150;ncbi_101805258
GO:0070482	response to oxygen levels	15	28	0.143145	0.756436	ncbi_101790135;ncbi_101790965;ncbi_101791559;ncbi_101791752;ncbi_101793247;ncbi_101795629;ncbi_101795668;ncbi_101796345;ncbi_101799275;ncbi_101800084;ncbi_101800627;ncbi_101803833;ncbi_101805057;ncbi_101805150;ncbi_101805258
GO:0098662	inorganic cation transmembrane transport	15	28	0.143145	0.756436	ncbi_101789737;ncbi_101790910;ncbi_101791642;ncbi_101793804;ncbi_101794668;ncbi_101795432;ncbi_101797010;ncbi_101797095;ncbi_101797534;ncbi_101799536;ncbi_101801702;ncbi_101802167;ncbi_101803419;ncbi_101804998;ncbi_101805028
GO:0019538	protein metabolic process	635	1473	0.144194	0.756436	XLOC_023475;XLOC_023587;XLOC_035199;XLOC_037339;XLOC_037828;XLOC_038597;XLOC_038607;XLOC_039192;XLOC_039590;XLOC_040517;XLOC_040703;XLOC_041169;XLOC_041318;XLOC_042300;ncbi_101789396;ncbi_101789428;ncbi_101789439;ncbi_101789505;ncbi_101789582;ncbi_101789679;ncbi_101789690;ncbi_101789706;ncbi_101789726;ncbi_101789735;ncbi_101789746;ncbi_101789752;ncbi_101789812;ncbi_101789817;ncbi_101789823;ncbi_1…
GO:0009755	hormone-mediated signaling pathway	31	63	0.144801	0.756436	ncbi_101789572;ncbi_101789934;ncbi_101790980;ncbi_101791752;ncbi_101792052;ncbi_101792278;ncbi_101792901;ncbi_101793182;ncbi_101794030;ncbi_101794587;ncbi_101794685;ncbi_101794753;ncbi_101795028;ncbi_101796589;ncbi_101797249;ncbi_101797573;ncbi_101797910;ncbi_101798001;ncbi_101798039;ncbi_101798491;ncbi_101799243;ncbi_101799625;ncbi_101800103;ncbi_101800167;ncbi_101800531;ncbi_101801910;ncbi_1018…
GO:0035303	regulation of dephosphorylation	26	52	0.146134	0.756436	ncbi_101789823;ncbi_101790075;ncbi_101790194;ncbi_101790439;ncbi_101790546;ncbi_101790913;ncbi_101791495;ncbi_101791868;ncbi_101792826;ncbi_101793279;ncbi_101794686;ncbi_101795595;ncbi_101796844;ncbi_101797307;ncbi_101797471;ncbi_101798719;ncbi_101799587;ncbi_101799716;ncbi_101800051;ncbi_101800957;ncbi_101801294;ncbi_101801677;ncbi_101801849;ncbi_101803179;ncbi_101803206;ncbi_101805386
GO:0043269	regulation of ion transport	59	126	0.14703	0.756436	ncbi_101789396;ncbi_101789823;ncbi_101790025;ncbi_101790082;ncbi_101790412;ncbi_101790817;ncbi_101791004;ncbi_101791271;ncbi_101792285;ncbi_101792647;ncbi_101792805;ncbi_101792901;ncbi_101793745;ncbi_101793801;ncbi_101794161;ncbi_101794634;ncbi_101794895;ncbi_101794939;ncbi_101794958;ncbi_101795959;ncbi_101796017;ncbi_101796224;ncbi_101796939;ncbi_101797043;ncbi_101797095;ncbi_101797733;ncbi_1017…
GO:0033044	regulation of chromosome organization	35	72	0.147487	0.756436	ncbi_101789679;ncbi_101790179;ncbi_101790253;ncbi_101790307;ncbi_101790513;ncbi_101790669;ncbi_101790912;ncbi_101790929;ncbi_101791154;ncbi_101791307;ncbi_101791697;ncbi_101792159;ncbi_101792917;ncbi_101793476;ncbi_101793545;ncbi_101793806;ncbi_101793901;ncbi_101794451;ncbi_101794479;ncbi_101794583;ncbi_101797987;ncbi_101798175;ncbi_101799032;ncbi_101799147;ncbi_101799275;ncbi_101799951;ncbi_1018…
GO:0009636	response to toxic substance	14	26	0.148727	0.756436	ncbi_101789396;ncbi_101791694;ncbi_101793215;ncbi_101794668;ncbi_101794879;ncbi_101796495;ncbi_101799693;ncbi_101800194;ncbi_101801454;ncbi_101803206;ncbi_101803218;ncbi_101803291;ncbi_101805150;ncbi_101805279
GO:0010906	regulation of glucose metabolic process	14	26	0.148727	0.756436	ncbi_101789428;ncbi_101789572;ncbi_101790125;ncbi_101790138;ncbi_101790618;ncbi_101790790;ncbi_101794629;ncbi_101795803;ncbi_101798293;ncbi_101799111;ncbi_101799677;ncbi_101800019;ncbi_101801994;ncbi_101802229
GO:1902041	regulation of extrinsic apoptotic signaling pathway via death domain receptors	14	26	0.148727	0.756436	ncbi_101789679;ncbi_101790912;ncbi_101791559;ncbi_101793661;ncbi_101793664;ncbi_101793953;ncbi_101794947;ncbi_101796298;ncbi_101796300;ncbi_101798810;ncbi_101798886;ncbi_101800177;ncbi_101801454;ncbi_101805057
GO:0034110	regulation of homotypic cell-cell adhesion	39	81	0.148979	0.756436	XLOC_039623;XLOC_040239;ncbi_101790140;ncbi_101790252;ncbi_101790439;ncbi_101790913;ncbi_101791271;ncbi_101791469;ncbi_101791659;ncbi_101791924;ncbi_101792318;ncbi_101794953;ncbi_101796029;ncbi_101796547;ncbi_101796895;ncbi_101797043;ncbi_101797405;ncbi_101797847;ncbi_101798182;ncbi_101798379;ncbi_101798749;ncbi_101798813;ncbi_101799032;ncbi_101799051;ncbi_101799111;ncbi_101799310;ncbi_101799918;…
GO:0043009	chordate embryonic development	30	61	0.15059	0.756436	XLOC_037828;XLOC_040703;XLOC_041318;ncbi_101789744;ncbi_101790075;ncbi_101790903;ncbi_101792031;ncbi_101792159;ncbi_101792783;ncbi_101793545;ncbi_101794453;ncbi_101795162;ncbi_101795314;ncbi_101796147;ncbi_101796915;ncbi_101797285;ncbi_101798215;ncbi_101798983;ncbi_101800446;ncbi_101800627;ncbi_101801230;ncbi_101802022;ncbi_101802075;ncbi_101802758;ncbi_101802956;ncbi_101803086;ncbi_101803319;ncb…
GO:0034329	cell junction assembly	25	50	0.152132	0.756436	XLOC_040881;XLOC_040884;XLOC_040885;ncbi_101790051;ncbi_101790478;ncbi_101792742;ncbi_101792925;ncbi_101793759;ncbi_101794204;ncbi_101794561;ncbi_101794591;ncbi_101794919;ncbi_101796603;ncbi_101796939;ncbi_101797910;ncbi_101798182;ncbi_101798420;ncbi_101798901;ncbi_101799126;ncbi_101800418;ncbi_101800613;ncbi_101800624;ncbi_101801394;ncbi_101802850;ncbi_101804065
GO:0050954	sensory perception of mechanical stimulus	25	50	0.152132	0.756436	ncbi_101790903;ncbi_101791453;ncbi_101791637;ncbi_101791694;ncbi_101792159;ncbi_101792486;ncbi_101793876;ncbi_101795544;ncbi_101795729;ncbi_101796204;ncbi_101796893;ncbi_101796915;ncbi_101797534;ncbi_101798538;ncbi_101798810;ncbi_101798902;ncbi_101799393;ncbi_101799595;ncbi_101802538;ncbi_101802956;ncbi_101803847;ncbi_101804065;ncbi_101804699;ncbi_101804934;ncbi_101805380
GO:0051302	regulation of cell division	25	50	0.152132	0.756436	ncbi_101790179;ncbi_101790293;ncbi_101790669;ncbi_101792073;ncbi_101792925;ncbi_101793545;ncbi_101794454;ncbi_101794895;ncbi_101795629;ncbi_101795803;ncbi_101795949;ncbi_101797910;ncbi_101798681;ncbi_101799048;ncbi_101799111;ncbi_101800116;ncbi_101801609;ncbi_101801975;ncbi_101802084;ncbi_101802634;ncbi_101803012;ncbi_101803304;ncbi_101803675;ncbi_101803833;ncbi_101804186
GO:0006996	organelle organization	382	878	0.153513	0.756436	XLOC_038182;XLOC_038507;XLOC_040239;XLOC_040517;XLOC_040872;XLOC_040881;XLOC_040884;XLOC_040885;XLOC_041169;XLOC_041312;XLOC_041318;XLOC_041429;XLOC_041858;XLOC_041935;ncbi_101789679;ncbi_101789698;ncbi_101789723;ncbi_101789746;ncbi_101789812;ncbi_101789847;ncbi_101789929;ncbi_101789950;ncbi_101789952;ncbi_101789994;ncbi_101790141;ncbi_101790179;ncbi_101790207;ncbi_101790293;ncbi_101790303;ncbi_1…
GO:0043412	macromolecule modification	461	1064	0.154144	0.756436	XLOC_037828;XLOC_038597;XLOC_040517;XLOC_040703;XLOC_041169;XLOC_041318;XLOC_042300;ncbi_101789380;ncbi_101789396;ncbi_101789428;ncbi_101789439;ncbi_101789569;ncbi_101789582;ncbi_101789679;ncbi_101789690;ncbi_101789706;ncbi_101789726;ncbi_101789746;ncbi_101789752;ncbi_101789812;ncbi_101789817;ncbi_101789882;ncbi_101789910;ncbi_101789972;ncbi_101789994;ncbi_101790013;ncbi_101790098;ncbi_101790105;…
GO:0031344	regulation of cell projection organization	50	106	0.154352	0.756436	ncbi_101789542;ncbi_101789925;ncbi_101790413;ncbi_101790657;ncbi_101790659;ncbi_101790794;ncbi_101790862;ncbi_101790867;ncbi_101791478;ncbi_101791797;ncbi_101792047;ncbi_101792049;ncbi_101792285;ncbi_101792421;ncbi_101792805;ncbi_101793244;ncbi_101793468;ncbi_101793729;ncbi_101793876;ncbi_101793909;ncbi_101794517;ncbi_101794865;ncbi_101795333;ncbi_101795513;ncbi_101795802;ncbi_101795968;ncbi_1017…
GO:0045444	fat cell differentiation	13	24	0.154533	0.756436	ncbi_101791212;ncbi_101791697;ncbi_101791869;ncbi_101793049;ncbi_101794843;ncbi_101795428;ncbi_101798424;ncbi_101799275;ncbi_101800857;ncbi_101801476;ncbi_101803650;ncbi_101804065;ncbi_101804689
GO:0045787	positive regulation of cell cycle	13	24	0.154533	0.756436	ncbi_101790179;ncbi_101790249;ncbi_101793296;ncbi_101794454;ncbi_101795785;ncbi_101795949;ncbi_101797069;ncbi_101798681;ncbi_101800161;ncbi_101801975;ncbi_101803304;ncbi_101804744;ncbi_101805150
GO:0046683	response to organophosphorus	13	24	0.154533	0.756436	ncbi_101789855;ncbi_101789925;ncbi_101791934;ncbi_101794686;ncbi_101794939;ncbi_101796017;ncbi_101799253;ncbi_101800296;ncbi_101801281;ncbi_101802086;ncbi_101802476;ncbi_101803456;ncbi_101803844
GO:0051480	regulation of cytosolic calcium ion concentration	13	24	0.154533	0.756436	ncbi_101790787;ncbi_101791388;ncbi_101791528;ncbi_101792049;ncbi_101792490;ncbi_101792508;ncbi_101794045;ncbi_101794280;ncbi_101795578;ncbi_101797285;ncbi_101803012;ncbi_101804405;ncbi_101804939
GO:1904062	regulation of cation transmembrane transport	13	24	0.154533	0.756436	ncbi_101789823;ncbi_101790025;ncbi_101793801;ncbi_101794939;ncbi_101796017;ncbi_101797095;ncbi_101797742;ncbi_101798353;ncbi_101799246;ncbi_101799716;ncbi_101802816;ncbi_101803844;ncbi_101805065
GO:0006355	regulation of transcription, DNA-templated	410	944	0.154635	0.756436	XLOC_036250;XLOC_037828;XLOC_039623;XLOC_039755;XLOC_040703;XLOC_041169;XLOC_041312;XLOC_041318;XLOC_041858;XLOC_041991;ncbi_101789466;ncbi_101789479;ncbi_101789554;ncbi_101789567;ncbi_101789572;ncbi_101789679;ncbi_101789702;ncbi_101789744;ncbi_101789746;ncbi_101789752;ncbi_101789859;ncbi_101790010;ncbi_101790019;ncbi_101790075;ncbi_101790237;ncbi_101790252;ncbi_101790253;ncbi_101790307;ncbi_1017…
GO:1903506	regulation of nucleic acid-templated transcription	410	944	0.154635	0.756436	XLOC_036250;XLOC_037828;XLOC_039623;XLOC_039755;XLOC_040703;XLOC_041169;XLOC_041312;XLOC_041318;XLOC_041858;XLOC_041991;ncbi_101789466;ncbi_101789479;ncbi_101789554;ncbi_101789567;ncbi_101789572;ncbi_101789679;ncbi_101789702;ncbi_101789744;ncbi_101789746;ncbi_101789752;ncbi_101789859;ncbi_101790010;ncbi_101790019;ncbi_101790075;ncbi_101790237;ncbi_101790252;ncbi_101790253;ncbi_101790307;ncbi_1017…
GO:1903522	regulation of blood circulation	38	79	0.154656	0.756436	ncbi_101789823;ncbi_101790025;ncbi_101790761;ncbi_101790923;ncbi_101791388;ncbi_101791437;ncbi_101792287;ncbi_101793661;ncbi_101793745;ncbi_101794161;ncbi_101794475;ncbi_101794939;ncbi_101794958;ncbi_101795578;ncbi_101796345;ncbi_101796939;ncbi_101797095;ncbi_101797577;ncbi_101797910;ncbi_101798852;ncbi_101799716;ncbi_101800019;ncbi_101800857;ncbi_101801294;ncbi_101801476;ncbi_101802707;ncbi_1018…
GO:0051253	negative regulation of RNA metabolic process	42	88	0.15516	0.756436	ncbi_101789479;ncbi_101789752;ncbi_101790307;ncbi_101790556;ncbi_101791396;ncbi_101791495;ncbi_101791986;ncbi_101792287;ncbi_101792318;ncbi_101793453;ncbi_101794037;ncbi_101794163;ncbi_101794479;ncbi_101794583;ncbi_101794601;ncbi_101795607;ncbi_101796300;ncbi_101796305;ncbi_101796348;ncbi_101796415;ncbi_101796626;ncbi_101796721;ncbi_101796752;ncbi_101796943;ncbi_101797202;ncbi_101798491;ncbi_1017…
GO:0006468	protein phosphorylation	64	138	0.158683	0.756436	XLOC_037828;XLOC_040703;ncbi_101789396;ncbi_101789428;ncbi_101790098;ncbi_101790412;ncbi_101790559;ncbi_101790669;ncbi_101790771;ncbi_101791326;ncbi_101791786;ncbi_101791924;ncbi_101792049;ncbi_101792050;ncbi_101792139;ncbi_101792285;ncbi_101792421;ncbi_101793161;ncbi_101793876;ncbi_101793928;ncbi_101794041;ncbi_101794252;ncbi_101794291;ncbi_101794448;ncbi_101794713;ncbi_101794879;ncbi_101795399;…
GO:0044763	single-organism cellular process	1707	4027	0.159015	0.756436	XLOC_001027;XLOC_002446;XLOC_008517;XLOC_009700;XLOC_015567;XLOC_017401;XLOC_022598;XLOC_023475;XLOC_023587;XLOC_024251;XLOC_028041;XLOC_035199;XLOC_036250;XLOC_037339;XLOC_037828;XLOC_038182;XLOC_038467;XLOC_038607;XLOC_039192;XLOC_039578;XLOC_039623;XLOC_039684;XLOC_039832;XLOC_040239;XLOC_040517;XLOC_040703;XLOC_040872;XLOC_040881;XLOC_040884;XLOC_040885;XLOC_041005;XLOC_041169;XLOC_041216;XLO…
GO:0050863	regulation of T cell activation	33	68	0.159279	0.756436	XLOC_039623;XLOC_040239;ncbi_101790252;ncbi_101790439;ncbi_101790913;ncbi_101791271;ncbi_101791469;ncbi_101791659;ncbi_101791924;ncbi_101792318;ncbi_101794953;ncbi_101796029;ncbi_101796547;ncbi_101796895;ncbi_101797043;ncbi_101797847;ncbi_101798182;ncbi_101798749;ncbi_101799032;ncbi_101799051;ncbi_101799111;ncbi_101799310;ncbi_101799918;ncbi_101800042;ncbi_101800074;ncbi_101800097;ncbi_101800211;…
GO:1903037	regulation of leukocyte cell-cell adhesion	33	68	0.159279	0.756436	XLOC_039623;XLOC_040239;ncbi_101790252;ncbi_101790439;ncbi_101790913;ncbi_101791271;ncbi_101791469;ncbi_101791659;ncbi_101791924;ncbi_101792318;ncbi_101794953;ncbi_101796029;ncbi_101796547;ncbi_101796895;ncbi_101797043;ncbi_101797847;ncbi_101798182;ncbi_101798749;ncbi_101799032;ncbi_101799051;ncbi_101799111;ncbi_101799310;ncbi_101799918;ncbi_101800042;ncbi_101800074;ncbi_101800097;ncbi_101800211;…
GO:0006508	proteolysis	121	269	0.15963	0.756436	XLOC_042300;ncbi_101789752;ncbi_101789817;ncbi_101789847;ncbi_101789882;ncbi_101789952;ncbi_101790002;ncbi_101790075;ncbi_101790276;ncbi_101790307;ncbi_101790383;ncbi_101790558;ncbi_101790675;ncbi_101791095;ncbi_101791289;ncbi_101791334;ncbi_101791471;ncbi_101791526;ncbi_101791696;ncbi_101791738;ncbi_101791796;ncbi_101791969;ncbi_101792281;ncbi_101792285;ncbi_101792318;ncbi_101792335;ncbi_1017924…
GO:0014074	response to purine-containing compound	12	22	0.160559	0.756436	ncbi_101789855;ncbi_101789925;ncbi_101791934;ncbi_101794686;ncbi_101794939;ncbi_101797448;ncbi_101799253;ncbi_101800296;ncbi_101802086;ncbi_101802476;ncbi_101803456;ncbi_101803844
GO:0016331	morphogenesis of embryonic epithelium	12	22	0.160559	0.756436	ncbi_101789702;ncbi_101792965;ncbi_101793139;ncbi_101794454;ncbi_101794601;ncbi_101796147;ncbi_101796646;ncbi_101799032;ncbi_101800627;ncbi_101802075;ncbi_101803612;ncbi_101803650
GO:0032526	response to retinoic acid	12	22	0.160559	0.756436	ncbi_101792049;ncbi_101792285;ncbi_101793378;ncbi_101793729;ncbi_101796019;ncbi_101796646;ncbi_101798983;ncbi_101800093;ncbi_101801759;ncbi_101802615;ncbi_101803881;ncbi_101804739
GO:0046631	alpha-beta T cell activation	12	22	0.160559	0.756436	ncbi_101790237;ncbi_101790439;ncbi_101791352;ncbi_101791752;ncbi_101792052;ncbi_101794668;ncbi_101799032;ncbi_101800211;ncbi_101800773;ncbi_101801229;ncbi_101802521;ncbi_101804738
GO:0007346	regulation of mitotic cell cycle	45	95	0.160643	0.756436	XLOC_041318;ncbi_101789706;ncbi_101790179;ncbi_101790249;ncbi_101790669;ncbi_101791004;ncbi_101792073;ncbi_101793052;ncbi_101793296;ncbi_101793545;ncbi_101794895;ncbi_101794919;ncbi_101795324;ncbi_101795785;ncbi_101795803;ncbi_101795896;ncbi_101795949;ncbi_101797069;ncbi_101797178;ncbi_101797455;ncbi_101797830;ncbi_101798136;ncbi_101798215;ncbi_101798344;ncbi_101798681;ncbi_101799111;ncbi_1018001…
GO:1903706	regulation of hemopoiesis	41	86	0.160951	0.756436	XLOC_039623;XLOC_040239;ncbi_101790252;ncbi_101790439;ncbi_101790889;ncbi_101790913;ncbi_101791321;ncbi_101791469;ncbi_101791559;ncbi_101791659;ncbi_101792052;ncbi_101792318;ncbi_101792783;ncbi_101793148;ncbi_101793953;ncbi_101794857;ncbi_101794876;ncbi_101794953;ncbi_101795988;ncbi_101796665;ncbi_101797069;ncbi_101797128;ncbi_101797804;ncbi_101797847;ncbi_101797866;ncbi_101798424;ncbi_101798749;…
GO:0010876	lipid localization	28	57	0.163034	0.756436	ncbi_101791345;ncbi_101791430;ncbi_101791528;ncbi_101791602;ncbi_101791970;ncbi_101792301;ncbi_101793765;ncbi_101795049;ncbi_101795223;ncbi_101796019;ncbi_101796118;ncbi_101796204;ncbi_101796495;ncbi_101797295;ncbi_101798039;ncbi_101798131;ncbi_101798454;ncbi_101799540;ncbi_101800098;ncbi_101800575;ncbi_101800696;ncbi_101801281;ncbi_101801832;ncbi_101803134;ncbi_101803847;ncbi_101804268;ncbi_1018…
GO:0043270	positive regulation of ion transport	18	35	0.16368	0.756436	ncbi_101792647;ncbi_101792901;ncbi_101794895;ncbi_101794958;ncbi_101795959;ncbi_101796017;ncbi_101797733;ncbi_101798010;ncbi_101798148;ncbi_101798692;ncbi_101799246;ncbi_101801281;ncbi_101802816;ncbi_101803675;ncbi_101803844;ncbi_101804311;ncbi_101804364;ncbi_101805065
GO:1901701	cellular response to oxygen-containing compound	18	35	0.16368	0.756436	XLOC_041991;ncbi_101789758;ncbi_101790675;ncbi_101792421;ncbi_101792700;ncbi_101792771;ncbi_101793453;ncbi_101794939;ncbi_101796300;ncbi_101796495;ncbi_101797767;ncbi_101798413;ncbi_101798423;ncbi_101799109;ncbi_101799111;ncbi_101799275;ncbi_101803291;ncbi_101804329
GO:0001503	ossification	52	111	0.164169	0.756436	XLOC_041991;XLOC_042184;XLOC_043185;ncbi_101789744;ncbi_101790075;ncbi_101790478;ncbi_101790903;ncbi_101791121;ncbi_101791559;ncbi_101792052;ncbi_101792159;ncbi_101792259;ncbi_101792624;ncbi_101793257;ncbi_101793324;ncbi_101793572;ncbi_101793642;ncbi_101793804;ncbi_101793811;ncbi_101793953;ncbi_101796147;ncbi_101796315;ncbi_101796463;ncbi_101796547;ncbi_101796922;ncbi_101796973;ncbi_101797495;ncb…
GO:0030162	regulation of proteolysis	70	152	0.164253	0.756436	XLOC_030008;XLOC_041367;XLOC_042300;ncbi_101789486;ncbi_101790075;ncbi_101790556;ncbi_101790558;ncbi_101790839;ncbi_101791694;ncbi_101791725;ncbi_101792575;ncbi_101792647;ncbi_101793310;ncbi_101793615;ncbi_101793826;ncbi_101794158;ncbi_101794231;ncbi_101794357;ncbi_101794773;ncbi_101794822;ncbi_101794865;ncbi_101794947;ncbi_101794964;ncbi_101795060;ncbi_101795386;ncbi_101796017;ncbi_101796096;ncb…
GO:0043087	regulation of GTPase activity	70	152	0.164253	0.756436	ncbi_101789481;ncbi_101789707;ncbi_101789884;ncbi_101789925;ncbi_101790051;ncbi_101790293;ncbi_101790307;ncbi_101790586;ncbi_101790640;ncbi_101790732;ncbi_101790792;ncbi_101790867;ncbi_101791403;ncbi_101791725;ncbi_101791814;ncbi_101792095;ncbi_101792439;ncbi_101792658;ncbi_101792952;ncbi_101793376;ncbi_101793533;ncbi_101793733;ncbi_101793953;ncbi_101794141;ncbi_101794166;ncbi_101794482;ncbi_1017…
GO:0031396	regulation of protein ubiquitination	32	66	0.165591	0.756436	XLOC_039774;XLOC_042184;ncbi_101789679;ncbi_101789847;ncbi_101790307;ncbi_101791305;ncbi_101792281;ncbi_101792624;ncbi_101793115;ncbi_101795228;ncbi_101795684;ncbi_101796184;ncbi_101796283;ncbi_101796300;ncbi_101798276;ncbi_101798813;ncbi_101799033;ncbi_101799435;ncbi_101799605;ncbi_101800074;ncbi_101800084;ncbi_101800116;ncbi_101800354;ncbi_101800816;ncbi_101800857;ncbi_101801476;ncbi_101801807;…
GO:0007010	cytoskeleton organization	129	288	0.166075	0.756436	XLOC_040517;XLOC_040872;XLOC_040881;XLOC_040884;XLOC_040885;XLOC_041429;XLOC_041858;ncbi_101789723;ncbi_101789929;ncbi_101790141;ncbi_101790207;ncbi_101790293;ncbi_101790307;ncbi_101790321;ncbi_101790342;ncbi_101790350;ncbi_101790467;ncbi_101790659;ncbi_101790794;ncbi_101790803;ncbi_101790808;ncbi_101790955;ncbi_101791057;ncbi_101791478;ncbi_101791577;ncbi_101791758;ncbi_101792025;ncbi_101792049;…
GO:1902105	regulation of leukocyte differentiation	36	75	0.166771	0.756436	XLOC_039623;XLOC_040239;ncbi_101790252;ncbi_101790439;ncbi_101790889;ncbi_101790913;ncbi_101791469;ncbi_101791559;ncbi_101791659;ncbi_101792052;ncbi_101792318;ncbi_101792783;ncbi_101793148;ncbi_101793953;ncbi_101794857;ncbi_101794876;ncbi_101794953;ncbi_101795988;ncbi_101796665;ncbi_101797069;ncbi_101797804;ncbi_101797847;ncbi_101797866;ncbi_101798424;ncbi_101798749;ncbi_101799032;ncbi_101799310;…
GO:0000819	sister chromatid segregation	11	20	0.166794	0.756436	ncbi_101792159;ncbi_101792741;ncbi_101795412;ncbi_101795896;ncbi_101796979;ncbi_101801289;ncbi_101801528;ncbi_101802382;ncbi_101802586;ncbi_101802956;ncbi_101804870
GO:0009746	response to hexose	11	20	0.166794	0.756436	XLOC_037828;XLOC_040703;ncbi_101789823;ncbi_101791121;ncbi_101792700;ncbi_101797910;ncbi_101799450;ncbi_101803103;ncbi_101803787;ncbi_101804741;ncbi_101805334
GO:0022406	membrane docking	11	20	0.166794	0.756436	XLOC_022598;ncbi_101790546;ncbi_101790956;ncbi_101791924;ncbi_101793239;ncbi_101795075;ncbi_101795279;ncbi_101795952;ncbi_101797139;ncbi_101797330;ncbi_101800318
GO:0034284	response to monosaccharide	11	20	0.166794	0.756436	XLOC_037828;XLOC_040703;ncbi_101789823;ncbi_101791121;ncbi_101792700;ncbi_101797910;ncbi_101799450;ncbi_101803103;ncbi_101803787;ncbi_101804741;ncbi_101805334
GO:0072593	reactive oxygen species metabolic process	11	20	0.166794	0.756436	ncbi_101789396;ncbi_101791019;ncbi_101794668;ncbi_101795574;ncbi_101796495;ncbi_101797504;ncbi_101798810;ncbi_101800737;ncbi_101802365;ncbi_101803291;ncbi_101804455
GO:0035239	tube morphogenesis	62	134	0.169239	0.756436	XLOC_036250;XLOC_041991;ncbi_101789702;ncbi_101790075;ncbi_101790252;ncbi_101790790;ncbi_101791238;ncbi_101791478;ncbi_101791559;ncbi_101792159;ncbi_101792620;ncbi_101792999;ncbi_101793247;ncbi_101793538;ncbi_101794425;ncbi_101794454;ncbi_101794601;ncbi_101794947;ncbi_101795028;ncbi_101795162;ncbi_101795595;ncbi_101796147;ncbi_101796646;ncbi_101796915;ncbi_101796941;ncbi_101797285;ncbi_101797579;…
GO:0006935	chemotaxis	69	150	0.169436	0.756436	XLOC_039623;XLOC_041858;ncbi_101789878;ncbi_101790039;ncbi_101790439;ncbi_101790799;ncbi_101790831;ncbi_101791134;ncbi_101791187;ncbi_101791385;ncbi_101791569;ncbi_101791696;ncbi_101791811;ncbi_101792052;ncbi_101792095;ncbi_101792342;ncbi_101793107;ncbi_101793161;ncbi_101793244;ncbi_101793664;ncbi_101793720;ncbi_101793733;ncbi_101794166;ncbi_101794291;ncbi_101794475;ncbi_101794837;ncbi_101794895;…
GO:0042330	taxis	69	150	0.169436	0.756436	XLOC_039623;XLOC_041858;ncbi_101789878;ncbi_101790039;ncbi_101790439;ncbi_101790799;ncbi_101790831;ncbi_101791134;ncbi_101791187;ncbi_101791385;ncbi_101791569;ncbi_101791696;ncbi_101791811;ncbi_101792052;ncbi_101792095;ncbi_101792342;ncbi_101793107;ncbi_101793161;ncbi_101793244;ncbi_101793664;ncbi_101793720;ncbi_101793733;ncbi_101794166;ncbi_101794291;ncbi_101794475;ncbi_101794837;ncbi_101794895;…
GO:2001141	regulation of RNA biosynthetic process	418	965	0.170507	0.756436	XLOC_036250;XLOC_037828;XLOC_039623;XLOC_039755;XLOC_040703;XLOC_041169;XLOC_041312;XLOC_041318;XLOC_041858;XLOC_041991;ncbi_101789466;ncbi_101789479;ncbi_101789554;ncbi_101789567;ncbi_101789572;ncbi_101789679;ncbi_101789702;ncbi_101789744;ncbi_101789746;ncbi_101789752;ncbi_101789859;ncbi_101790010;ncbi_101790019;ncbi_101790075;ncbi_101790237;ncbi_101790252;ncbi_101790253;ncbi_101790307;ncbi_1017…
GO:0000077	DNA damage checkpoint	17	33	0.170719	0.756436	ncbi_101789679;ncbi_101789847;ncbi_101790669;ncbi_101792100;ncbi_101792783;ncbi_101795324;ncbi_101797069;ncbi_101798964;ncbi_101800116;ncbi_101800639;ncbi_101800932;ncbi_101801491;ncbi_101802208;ncbi_101802634;ncbi_101802961;ncbi_101804226;ncbi_101804792
GO:0051783	regulation of nuclear division	17	33	0.170719	0.756436	ncbi_101790179;ncbi_101790669;ncbi_101792073;ncbi_101793545;ncbi_101794895;ncbi_101795803;ncbi_101795949;ncbi_101798681;ncbi_101799111;ncbi_101800116;ncbi_101801975;ncbi_101802634;ncbi_101803012;ncbi_101803304;ncbi_101803675;ncbi_101803833;ncbi_101804186
GO:2001252	positive regulation of chromosome organization	17	33	0.170719	0.756436	ncbi_101789679;ncbi_101790253;ncbi_101790307;ncbi_101791154;ncbi_101791697;ncbi_101792159;ncbi_101792917;ncbi_101793901;ncbi_101794583;ncbi_101798175;ncbi_101799147;ncbi_101799275;ncbi_101801975;ncbi_101802956;ncbi_101804065;ncbi_101804739;ncbi_101805258
GO:0006310	DNA recombination	22	44	0.17209	0.756436	ncbi_101790122;ncbi_101792052;ncbi_101794332;ncbi_101794451;ncbi_101794798;ncbi_101795896;ncbi_101796472;ncbi_101797839;ncbi_101798276;ncbi_101798964;ncbi_101800129;ncbi_101800161;ncbi_101800359;ncbi_101800716;ncbi_101801975;ncbi_101802208;ncbi_101802291;ncbi_101803236;ncbi_101803327;ncbi_101803610;ncbi_101803773;ncbi_101804792
GO:0022409	positive regulation of cell-cell adhesion	22	44	0.17209	0.756436	XLOC_040239;ncbi_101790140;ncbi_101790387;ncbi_101790913;ncbi_101791469;ncbi_101791659;ncbi_101793661;ncbi_101794953;ncbi_101796029;ncbi_101797405;ncbi_101798379;ncbi_101798749;ncbi_101798813;ncbi_101799111;ncbi_101800211;ncbi_101801807;ncbi_101802143;ncbi_101802813;ncbi_101803103;ncbi_101803149;ncbi_101804738;ncbi_101804950
GO:0000018	regulation of DNA recombination	10	18	0.173211	0.756436	ncbi_101790043;ncbi_101790439;ncbi_101790669;ncbi_101793769;ncbi_101796315;ncbi_101797839;ncbi_101800129;ncbi_101800716;ncbi_101801491;ncbi_101803682
GO:0002718	regulation of cytokine production involved in immune response	10	18	0.173211	0.756436	XLOC_008517;ncbi_101790862;ncbi_101791352;ncbi_101791388;ncbi_101791786;ncbi_101795228;ncbi_101796495;ncbi_101799220;ncbi_101801826;ncbi_101804078
GO:0045661	regulation of myoblast differentiation	10	18	0.173211	0.756436	ncbi_101791134;ncbi_101792444;ncbi_101794515;ncbi_101796646;ncbi_101797425;ncbi_101800816;ncbi_101800831;ncbi_101801233;ncbi_101803612;ncbi_101804893
GO:0065007	biological regulation	1806	4267	0.174241	0.756436	XLOC_006928;XLOC_007843;XLOC_008517;XLOC_009700;XLOC_024251;XLOC_025287;XLOC_027015;XLOC_028041;XLOC_029293;XLOC_030008;XLOC_036250;XLOC_037339;XLOC_037828;XLOC_038182;XLOC_038877;XLOC_039067;XLOC_039107;XLOC_039192;XLOC_039556;XLOC_039623;XLOC_039684;XLOC_039755;XLOC_039774;XLOC_040239;XLOC_040517;XLOC_040703;XLOC_040824;XLOC_040872;XLOC_040881;XLOC_040884;XLOC_040885;XLOC_041169;XLOC_041312;XLO…
GO:0036211	protein modification process	439	1015	0.17436	0.756436	XLOC_037828;XLOC_038597;XLOC_040517;XLOC_040703;XLOC_041169;XLOC_041318;XLOC_042300;ncbi_101789396;ncbi_101789428;ncbi_101789439;ncbi_101789582;ncbi_101789679;ncbi_101789690;ncbi_101789706;ncbi_101789726;ncbi_101789746;ncbi_101789752;ncbi_101789812;ncbi_101789817;ncbi_101789882;ncbi_101789910;ncbi_101789972;ncbi_101789994;ncbi_101790013;ncbi_101790098;ncbi_101790105;ncbi_101790140;ncbi_101790169;…
GO:0006464	cellular protein modification process	436	1008	0.174897	0.756436	XLOC_037828;XLOC_038597;XLOC_040517;XLOC_040703;XLOC_041169;XLOC_041318;XLOC_042300;ncbi_101789396;ncbi_101789428;ncbi_101789439;ncbi_101789582;ncbi_101789679;ncbi_101789690;ncbi_101789706;ncbi_101789726;ncbi_101789746;ncbi_101789752;ncbi_101789812;ncbi_101789817;ncbi_101789882;ncbi_101789910;ncbi_101789972;ncbi_101789994;ncbi_101790013;ncbi_101790098;ncbi_101790105;ncbi_101790140;ncbi_101790169;…
GO:0000186	activation of MAPKK activity	2	2	0.175154	0.756436	ncbi_101791363;ncbi_101801853
GO:0001782	B cell homeostasis	2	2	0.175154	0.756436	ncbi_101793247;ncbi_101794843
GO:0001783	B cell apoptotic process	2	2	0.175154	0.756436	ncbi_101798136;ncbi_101803881
GO:0001941	postsynaptic membrane organization	2	2	0.175154	0.756436	ncbi_101792102;ncbi_101800673
GO:0001977	renal system process involved in regulation of blood volume	2	2	0.175154	0.756436	ncbi_101794895;ncbi_101803724
GO:0002279	mast cell activation involved in immune response	2	2	0.175154	0.756436	ncbi_101796083;ncbi_101802228
GO:0002715	regulation of natural killer cell mediated immunity	2	2	0.175154	0.756436	ncbi_101800211;ncbi_101802573
GO:0002717	positive regulation of natural killer cell mediated immunity	2	2	0.175154	0.756436	ncbi_101800211;ncbi_101802573
GO:0002834	regulation of response to tumor cell	2	2	0.175154	0.756436	ncbi_101800211;ncbi_101802573
GO:0002836	positive regulation of response to tumor cell	2	2	0.175154	0.756436	ncbi_101800211;ncbi_101802573
GO:0002837	regulation of immune response to tumor cell	2	2	0.175154	0.756436	ncbi_101800211;ncbi_101802573
GO:0002839	positive regulation of immune response to tumor cell	2	2	0.175154	0.756436	ncbi_101800211;ncbi_101802573
GO:0002855	regulation of natural killer cell mediated immune response to tumor cell	2	2	0.175154	0.756436	ncbi_101800211;ncbi_101802573
GO:0002857	positive regulation of natural killer cell mediated immune response to tumor cell	2	2	0.175154	0.756436	ncbi_101800211;ncbi_101802573
GO:0002864	regulation of acute inflammatory response to antigenic stimulus	2	2	0.175154	0.756436	ncbi_101789878;ncbi_101793615
GO:0002888	positive regulation of myeloid leukocyte mediated immunity	2	2	0.175154	0.756436	ncbi_101791388;ncbi_101800579
GO:0002920	regulation of humoral immune response	2	2	0.175154	0.756436	ncbi_101789878;ncbi_101793615
GO:0003091	renal water homeostasis	2	2	0.175154	0.756436	ncbi_101798538;ncbi_101799723
GO:0003097	renal water transport	2	2	0.175154	0.756436	ncbi_101798538;ncbi_101799723
GO:0003188	heart valve formation	2	2	0.175154	0.756436	ncbi_101791321;ncbi_101792287
GO:0003337	mesenchymal to epithelial transition involved in metanephros morphogenesis	2	2	0.175154	0.756436	XLOC_041991;ncbi_101798413
GO:0003402	planar cell polarity pathway involved in axis elongation	2	2	0.175154	0.756436	ncbi_101791559;ncbi_101794947
GO:0006013	mannose metabolic process	2	2	0.175154	0.756436	ncbi_101794514;ncbi_101802718
GO:0006278	RNA-dependent DNA replication	2	2	0.175154	0.756436	ncbi_101798175;ncbi_101800129
GO:0006516	glycoprotein catabolic process	2	2	0.175154	0.756436	XLOC_037339;ncbi_101797825
GO:0006522	alanine metabolic process	2	2	0.175154	0.756436	ncbi_101793959;ncbi_101799853
GO:0006528	asparagine metabolic process	2	2	0.175154	0.756436	ncbi_101797455;ncbi_101799415
GO:0006655	phosphatidylglycerol biosynthetic process	2	2	0.175154	0.756436	ncbi_101797588;ncbi_101805391
GO:0006661	phosphatidylinositol biosynthetic process	2	2	0.175154	0.756436	ncbi_101796183;ncbi_101803327
GO:0006833	water transport	2	2	0.175154	0.756436	ncbi_101798538;ncbi_101799723
GO:0006857	oligopeptide transport	2	2	0.175154	0.756436	ncbi_101793802;ncbi_101802105
GO:0007259	JAK-STAT cascade	2	2	0.175154	0.756436	ncbi_101790010;ncbi_101792421
GO:0008156	negative regulation of DNA replication	2	2	0.175154	0.756436	ncbi_101795184;ncbi_101798175
GO:0009078	pyruvate family amino acid metabolic process	2	2	0.175154	0.756436	ncbi_101793959;ncbi_101799853
GO:0009946	proximal/distal axis specification	2	2	0.175154	0.756436	ncbi_101797449;ncbi_101803650
GO:0010533	regulation of activation of Janus kinase activity	2	2	0.175154	0.756436	ncbi_101800211;ncbi_101801266
GO:0010534	regulation of activation of JAK2 kinase activity	2	2	0.175154	0.756436	ncbi_101800211;ncbi_101801266
GO:0010985	negative regulation of lipoprotein particle clearance	2	2	0.175154	0.756436	ncbi_101794003;ncbi_101802433
GO:0015812	gamma-aminobutyric acid transport	2	2	0.175154	0.756436	ncbi_101798353;ncbi_101798377
GO:0015888	thiamine transport	2	2	0.175154	0.756436	ncbi_101796360;ncbi_101802261
GO:0019369	arachidonic acid metabolic process	2	2	0.175154	0.756436	ncbi_101790135;ncbi_101798526
GO:0019730	antimicrobial humoral response	2	2	0.175154	0.756436	ncbi_101793749;ncbi_101804078
GO:0022600	digestive system process	2	2	0.175154	0.756436	ncbi_101796646;ncbi_101802707
GO:0030167	proteoglycan catabolic process	2	2	0.175154	0.756436	XLOC_037339;ncbi_101797825
GO:0030512	negative regulation of transforming growth factor beta receptor signaling pathway	2	2	0.175154	0.756436	XLOC_043185;ncbi_101800117
GO:0030852	regulation of granulocyte differentiation	2	2	0.175154	0.756436	ncbi_101794953;ncbi_101797866
GO:0031103	axon regeneration	2	2	0.175154	0.756436	ncbi_101794440;ncbi_101804896
GO:0031952	regulation of protein autophosphorylation	2	2	0.175154	0.756436	ncbi_101789702;ncbi_101805258
GO:0031954	positive regulation of protein autophosphorylation	2	2	0.175154	0.756436	ncbi_101789702;ncbi_101805258
GO:0032288	myelin assembly	2	2	0.175154	0.756436	XLOC_041318;ncbi_101791796
GO:0032436	positive regulation of proteasomal ubiquitin-dependent protein catabolic process	2	2	0.175154	0.756436	ncbi_101798136;ncbi_101800116
GO:0032494	response to peptidoglycan	2	2	0.175154	0.756436	ncbi_101791786;ncbi_101801807
GO:0032509	endosome transport via multivesicular body sorting pathway	2	2	0.175154	0.756436	ncbi_101791430;ncbi_101802189
GO:0032570	response to progesterone	2	2	0.175154	0.756436	ncbi_101794037;ncbi_101797910
GO:0032611	interleukin-1 beta production	2	2	0.175154	0.756436	ncbi_101791388;ncbi_101796019
GO:0032647	regulation of interferon-alpha production	2	2	0.175154	0.756436	ncbi_101790771;ncbi_101797264
GO:0032695	negative regulation of interleukin-12 production	2	2	0.175154	0.756436	ncbi_101794213;ncbi_101803431
GO:0032717	negative regulation of interleukin-8 production	2	2	0.175154	0.756436	ncbi_101790249;ncbi_101800054
GO:0032727	positive regulation of interferon-alpha production	2	2	0.175154	0.756436	ncbi_101790771;ncbi_101797264
GO:0032776	DNA methylation on cytosine	2	2	0.175154	0.756436	ncbi_101794583;ncbi_101799147
GO:0033209	tumor necrosis factor-mediated signaling pathway	2	2	0.175154	0.756436	ncbi_101797241;ncbi_101803149
GO:0033363	secretory granule organization	2	2	0.175154	0.756436	ncbi_101796019;ncbi_101802189
GO:0033683	nucleotide-excision repair, DNA incision	2	2	0.175154	0.756436	ncbi_101794451;ncbi_101805159
GO:0034104	negative regulation of tissue remodeling	2	2	0.175154	0.756436	ncbi_101789702;ncbi_101791559
GO:0034644	cellular response to UV	2	2	0.175154	0.756436	ncbi_101790669;ncbi_101804711
GO:0034695	response to prostaglandin E	2	2	0.175154	0.756436	ncbi_101791481;ncbi_101791559
GO:0034698	response to gonadotropin	2	2	0.175154	0.756436	ncbi_101799755;ncbi_101803206
GO:0035090	maintenance of apical/basal cell polarity	2	2	0.175154	0.756436	ncbi_101803252;ncbi_101803581
GO:0035872	nucleotide-binding domain, leucine rich repeat containing receptor signaling pathway	2	2	0.175154	0.756436	ncbi_101791396;ncbi_101801807
GO:0036005	response to macrophage colony-stimulating factor	2	2	0.175154	0.756436	ncbi_101792421;ncbi_101796665
GO:0036022	limb joint morphogenesis	2	2	0.175154	0.756436	ncbi_101789744;ncbi_101798983
GO:0040037	negative regulation of fibroblast growth factor receptor signaling pathway	2	2	0.175154	0.756436	ncbi_101799032;ncbi_101805117
GO:0042310	vasoconstriction	2	2	0.175154	0.756436	ncbi_101789627;ncbi_101800019
GO:0043416	regulation of skeletal muscle tissue regeneration	2	2	0.175154	0.756436	ncbi_101790761;ncbi_101792647
GO:0045117	azole transport	2	2	0.175154	0.756436	ncbi_101796360;ncbi_101802261
GO:0045576	mast cell activation	2	2	0.175154	0.756436	ncbi_101796083;ncbi_101802228
GO:0045732	positive regulation of protein catabolic process	2	2	0.175154	0.756436	ncbi_101798136;ncbi_101800116
GO:0045740	positive regulation of DNA replication	2	2	0.175154	0.756436	ncbi_101789702;ncbi_101798175
GO:0045943	positive regulation of transcription from RNA polymerase I promoter	2	2	0.175154	0.756436	ncbi_101797510;ncbi_101801970
GO:0046085	adenosine metabolic process	2	2	0.175154	0.756436	ncbi_101793480;ncbi_101794662
GO:0046337	phosphatidylethanolamine metabolic process	2	2	0.175154	0.756436	ncbi_101796431;ncbi_101805391
GO:0046471	phosphatidylglycerol metabolic process	2	2	0.175154	0.756436	ncbi_101797588;ncbi_101805391
GO:0048010	vascular endothelial growth factor receptor signaling pathway	2	2	0.175154	0.756436	ncbi_101795331;ncbi_101799454
GO:0048593	camera-type eye morphogenesis	2	2	0.175154	0.756436	ncbi_101796646;ncbi_101803612
GO:0048678	response to axon injury	2	2	0.175154	0.756436	ncbi_101794440;ncbi_101804896
GO:0048814	regulation of dendrite morphogenesis	2	2	0.175154	0.756436	ncbi_101793468;ncbi_101799033
GO:0050849	negative regulation of calcium-mediated signaling	2	2	0.175154	0.756436	ncbi_101791495;ncbi_101797043
GO:0051318	G1 phase	2	2	0.175154	0.756436	ncbi_101800084;ncbi_101803413
GO:0051342	regulation of cyclic-nucleotide phosphodiesterase activity	2	2	0.175154	0.756436	ncbi_101791725;ncbi_101799716
GO:0055095	lipoprotein particle mediated signaling	2	2	0.175154	0.756436	ncbi_101792054;ncbi_101796495
GO:0060042	retina morphogenesis in camera-type eye	2	2	0.175154	0.756436	ncbi_101796646;ncbi_101803612
GO:0060219	camera-type eye photoreceptor cell differentiation	2	2	0.175154	0.756436	ncbi_101796646;ncbi_101803612
GO:0060245	detection of cell density	2	2	0.175154	0.756436	XLOC_041991;ncbi_101798413
GO:0060246	detection of cell density by contact stimulus	2	2	0.175154	0.756436	XLOC_041991;ncbi_101798413
GO:0060441	epithelial tube branching involved in lung morphogenesis	2	2	0.175154	0.756436	ncbi_101801556;ncbi_101803029
GO:0060448	dichotomous subdivision of terminal units involved in lung branching	2	2	0.175154	0.756436	ncbi_101801556;ncbi_101803029
GO:0061082	myeloid leukocyte cytokine production	2	2	0.175154	0.756436	ncbi_101793107;ncbi_101796083
GO:0070070	proton-transporting V-type ATPase complex assembly	2	2	0.175154	0.756436	ncbi_101796090;ncbi_101801982
GO:0070098	chemokine-mediated signaling pathway	2	2	0.175154	0.756436	ncbi_101789878;ncbi_101800728
GO:0070423	nucleotide-binding oligomerization domain containing signaling pathway	2	2	0.175154	0.756436	ncbi_101791396;ncbi_101801807
GO:0070989	oxidative demethylation	2	2	0.175154	0.756436	ncbi_101792312;ncbi_101803325
GO:0071214	cellular response to abiotic stimulus	2	2	0.175154	0.756436	ncbi_101790669;ncbi_101804711
GO:0071230	cellular response to amino acid stimulus	2	2	0.175154	0.756436	ncbi_101790675;ncbi_101797767
GO:0071356	cellular response to tumor necrosis factor	2	2	0.175154	0.756436	ncbi_101797241;ncbi_101803149
GO:0071402	cellular response to lipoprotein particle stimulus	2	2	0.175154	0.756436	ncbi_101792054;ncbi_101796495
GO:0071478	cellular response to radiation	2	2	0.175154	0.756436	ncbi_101790669;ncbi_101804711
GO:0071482	cellular response to light stimulus	2	2	0.175154	0.756436	ncbi_101790669;ncbi_101804711
GO:0072141	renal interstitial fibroblast development	2	2	0.175154	0.756436	ncbi_101794895;ncbi_101798983
GO:0072210	metanephric nephron development	2	2	0.175154	0.756436	XLOC_041991;ncbi_101798413
GO:0072273	metanephric nephron morphogenesis	2	2	0.175154	0.756436	XLOC_041991;ncbi_101798413
GO:0072283	metanephric renal vesicle morphogenesis	2	2	0.175154	0.756436	XLOC_041991;ncbi_101798413
GO:0097343	ripoptosome assembly	2	2	0.175154	0.756436	ncbi_101792318;ncbi_101801990
GO:0097696	STAT cascade	2	2	0.175154	0.756436	ncbi_101790010;ncbi_101792421
GO:0098773	skin epidermis development	2	2	0.175154	0.756436	XLOC_041318;ncbi_101799048
GO:0098801	regulation of renal system process	2	2	0.175154	0.756436	ncbi_101794895;ncbi_101803012
GO:1900087	positive regulation of G1/S transition of mitotic cell cycle	2	2	0.175154	0.756436	ncbi_101798681;ncbi_101805150
GO:1901339	regulation of store-operated calcium channel activity	2	2	0.175154	0.756436	ncbi_101796017;ncbi_101799246
GO:1901341	positive regulation of store-operated calcium channel activity	2	2	0.175154	0.756436	ncbi_101796017;ncbi_101799246
GO:1901800	positive regulation of proteasomal protein catabolic process	2	2	0.175154	0.756436	ncbi_101798136;ncbi_101800116
GO:1902808	positive regulation of cell cycle G1/S phase transition	2	2	0.175154	0.756436	ncbi_101798681;ncbi_101805150
GO:1903052	positive regulation of proteolysis involved in cellular protein catabolic process	2	2	0.175154	0.756436	ncbi_101798136;ncbi_101800116
GO:1903364	positive regulation of cellular protein catabolic process	2	2	0.175154	0.756436	ncbi_101798136;ncbi_101800116
GO:1903845	negative regulation of cellular response to transforming growth factor beta stimulus	2	2	0.175154	0.756436	XLOC_043185;ncbi_101800117
GO:2001259	positive regulation of cation channel activity	2	2	0.175154	0.756436	ncbi_101796017;ncbi_101799246
GO:0001505	regulation of neurotransmitter levels	16	31	0.178167	0.756436	ncbi_101789505;ncbi_101789925;ncbi_101791417;ncbi_101792864;ncbi_101793953;ncbi_101793998;ncbi_101794161;ncbi_101797095;ncbi_101799033;ncbi_101800296;ncbi_101800673;ncbi_101801476;ncbi_101802759;ncbi_101804998;ncbi_101805407;ncbi_101805484
GO:0002443	leukocyte mediated immunity	16	31	0.178167	0.756436	ncbi_101791271;ncbi_101792173;ncbi_101796331;ncbi_101797847;ncbi_101797866;ncbi_101798813;ncbi_101799520;ncbi_101800184;ncbi_101801713;ncbi_101802189;ncbi_101802208;ncbi_101802291;ncbi_101802365;ncbi_101803527;ncbi_101803531;ncbi_101804078
GO:0030178	negative regulation of Wnt signaling pathway	30	62	0.179136	0.756436	ncbi_101789702;ncbi_101790422;ncbi_101790781;ncbi_101790790;ncbi_101791559;ncbi_101792052;ncbi_101792102;ncbi_101792281;ncbi_101792318;ncbi_101792478;ncbi_101793483;ncbi_101794947;ncbi_101795988;ncbi_101796147;ncbi_101796184;ncbi_101796646;ncbi_101797664;ncbi_101798276;ncbi_101799454;ncbi_101800067;ncbi_101800084;ncbi_101800706;ncbi_101800816;ncbi_101800962;ncbi_101802258;ncbi_101802872;ncbi_1018…
GO:0006939	smooth muscle contraction	9	16	0.17976	0.756436	ncbi_101795578;ncbi_101796799;ncbi_101797733;ncbi_101797990;ncbi_101798182;ncbi_101801266;ncbi_101802299;ncbi_101803012;ncbi_101803675
GO:0043271	negative regulation of ion transport	9	16	0.17976	0.756436	ncbi_101789823;ncbi_101790025;ncbi_101794958;ncbi_101797095;ncbi_101797742;ncbi_101798003;ncbi_101801648;ncbi_101802136;ncbi_101803206
GO:0051592	response to calcium ion	9	16	0.17976	0.756436	ncbi_101789617;ncbi_101791238;ncbi_101792647;ncbi_101792700;ncbi_101796017;ncbi_101796626;ncbi_101797163;ncbi_101802896;ncbi_101803206
GO:0022407	regulation of cell-cell adhesion	49	105	0.181988	0.756436	XLOC_039623;XLOC_040239;ncbi_101790140;ncbi_101790252;ncbi_101790387;ncbi_101790439;ncbi_101790913;ncbi_101791271;ncbi_101791469;ncbi_101791659;ncbi_101791924;ncbi_101792052;ncbi_101792318;ncbi_101793661;ncbi_101794186;ncbi_101794953;ncbi_101796029;ncbi_101796547;ncbi_101796895;ncbi_101797043;ncbi_101797405;ncbi_101797847;ncbi_101798182;ncbi_101798379;ncbi_101798749;ncbi_101798813;ncbi_101799032;…
GO:0009892	negative regulation of metabolic process	186	422	0.183513	0.756436	XLOC_027015;XLOC_030008;XLOC_039684;XLOC_042103;ncbi_101789396;ncbi_101789479;ncbi_101789572;ncbi_101789679;ncbi_101789702;ncbi_101789752;ncbi_101790002;ncbi_101790025;ncbi_101790075;ncbi_101790082;ncbi_101790085;ncbi_101790194;ncbi_101790245;ncbi_101790249;ncbi_101790307;ncbi_101790477;ncbi_101790546;ncbi_101790556;ncbi_101790657;ncbi_101790817;ncbi_101790839;ncbi_101790899;ncbi_101790913;ncbi_1…
GO:0030799	regulation of cyclic nucleotide metabolic process	25	51	0.184175	0.756436	XLOC_028041;ncbi_101790082;ncbi_101791637;ncbi_101791725;ncbi_101792285;ncbi_101792742;ncbi_101792901;ncbi_101793811;ncbi_101793953;ncbi_101795612;ncbi_101796019;ncbi_101796098;ncbi_101796799;ncbi_101797733;ncbi_101797742;ncbi_101799716;ncbi_101799908;ncbi_101800579;ncbi_101800857;ncbi_101801155;ncbi_101802499;ncbi_101802928;ncbi_101803012;ncbi_101804564;ncbi_101805282
GO:0043434	response to peptide hormone	25	51	0.184175	0.756436	XLOC_041429;ncbi_101790562;ncbi_101792421;ncbi_101792700;ncbi_101793239;ncbi_101794214;ncbi_101795803;ncbi_101798010;ncbi_101798210;ncbi_101798423;ncbi_101799111;ncbi_101799275;ncbi_101799809;ncbi_101799908;ncbi_101800301;ncbi_101800492;ncbi_101801136;ncbi_101801435;ncbi_101801994;ncbi_101802433;ncbi_101803206;ncbi_101804011;ncbi_101804329;ncbi_101804792;ncbi_101805391
GO:0098660	inorganic ion transmembrane transport	15	29	0.186063	0.756436	ncbi_101789737;ncbi_101790910;ncbi_101791642;ncbi_101793804;ncbi_101794668;ncbi_101795432;ncbi_101797010;ncbi_101797095;ncbi_101797534;ncbi_101799536;ncbi_101801702;ncbi_101802167;ncbi_101803419;ncbi_101804998;ncbi_101805028
GO:0000096	sulfur amino acid metabolic process	8	14	0.186346	0.756436	ncbi_101791019;ncbi_101792375;ncbi_101795836;ncbi_101796972;ncbi_101797287;ncbi_101799199;ncbi_101802407;ncbi_101804304
GO:0002286	T cell activation involved in immune response	8	14	0.186346	0.756436	ncbi_101790439;ncbi_101791752;ncbi_101792052;ncbi_101792173;ncbi_101794668;ncbi_101799032;ncbi_101800211;ncbi_101800773
GO:0010543	regulation of platelet activation	8	14	0.186346	0.756436	ncbi_101790546;ncbi_101791528;ncbi_101794895;ncbi_101797285;ncbi_101800115;ncbi_101802883;ncbi_101803881;ncbi_101804738
GO:0032640	tumor necrosis factor production	8	14	0.186346	0.756436	ncbi_101789479;ncbi_101793107;ncbi_101795228;ncbi_101796300;ncbi_101800446;ncbi_101801826;ncbi_101803289;ncbi_101803646
GO:0032925	regulation of activin receptor signaling pathway	8	14	0.186346	0.756436	XLOC_037828;XLOC_040703;ncbi_101791121;ncbi_101791215;ncbi_101793257;ncbi_101795949;ncbi_101803787;ncbi_101805334
GO:0035710	CD4-positive, alpha-beta T cell activation	8	14	0.186346	0.756436	ncbi_101791352;ncbi_101791752;ncbi_101792052;ncbi_101794668;ncbi_101799032;ncbi_101800211;ncbi_101800773;ncbi_101804738
GO:0046632	alpha-beta T cell differentiation	8	14	0.186346	0.756436	ncbi_101790439;ncbi_101791752;ncbi_101792052;ncbi_101794668;ncbi_101799032;ncbi_101800211;ncbi_101800773;ncbi_101801229
GO:0051353	positive regulation of oxidoreductase activity	8	14	0.186346	0.756436	ncbi_101790439;ncbi_101792285;ncbi_101795578;ncbi_101797295;ncbi_101797990;ncbi_101801294;ncbi_101802318;ncbi_101803012
GO:0051702	interaction with symbiont	8	14	0.186346	0.756436	ncbi_101790556;ncbi_101792052;ncbi_101795607;ncbi_101796626;ncbi_101799013;ncbi_101799723;ncbi_101802365;ncbi_101804739
GO:0051851	modification by host of symbiont morphology or physiology	8	14	0.186346	0.756436	ncbi_101790556;ncbi_101792052;ncbi_101795607;ncbi_101796626;ncbi_101799013;ncbi_101799723;ncbi_101802365;ncbi_101804739
GO:0097479	synaptic vesicle localization	8	14	0.186346	0.756436	XLOC_040239;ncbi_101789925;ncbi_101791839;ncbi_101798136;ncbi_101799033;ncbi_101800296;ncbi_101801732;ncbi_101804541
GO:1901989	positive regulation of cell cycle phase transition	8	14	0.186346	0.756436	ncbi_101790249;ncbi_101793296;ncbi_101794454;ncbi_101795785;ncbi_101797069;ncbi_101798681;ncbi_101804744;ncbi_101805150
GO:0006936	muscle contraction	29	60	0.186409	0.756436	ncbi_101789513;ncbi_101789823;ncbi_101790477;ncbi_101790608;ncbi_101792025;ncbi_101792620;ncbi_101793745;ncbi_101795578;ncbi_101796754;ncbi_101796799;ncbi_101796939;ncbi_101797554;ncbi_101797733;ncbi_101797756;ncbi_101797990;ncbi_101798182;ncbi_101799009;ncbi_101799166;ncbi_101799400;ncbi_101801266;ncbi_101801702;ncbi_101802299;ncbi_101802816;ncbi_101803012;ncbi_101803563;ncbi_101803675;ncbi_1018…
GO:0043900	regulation of multi-organism process	29	60	0.186409	0.756436	ncbi_101790439;ncbi_101790556;ncbi_101791156;ncbi_101791352;ncbi_101791388;ncbi_101791430;ncbi_101791574;ncbi_101791786;ncbi_101792052;ncbi_101793010;ncbi_101795565;ncbi_101795607;ncbi_101795644;ncbi_101796185;ncbi_101796495;ncbi_101796626;ncbi_101797387;ncbi_101798500;ncbi_101799013;ncbi_101799625;ncbi_101800211;ncbi_101800492;ncbi_101801826;ncbi_101802314;ncbi_101802521;ncbi_101804101;ncbi_1018…
GO:0031324	negative regulation of cellular metabolic process	152	343	0.186674	0.756436	XLOC_027015;XLOC_030008;ncbi_101789396;ncbi_101789479;ncbi_101789679;ncbi_101789702;ncbi_101789752;ncbi_101790082;ncbi_101790085;ncbi_101790194;ncbi_101790245;ncbi_101790307;ncbi_101790477;ncbi_101790546;ncbi_101790556;ncbi_101790657;ncbi_101790817;ncbi_101790839;ncbi_101790899;ncbi_101790913;ncbi_101791022;ncbi_101791264;ncbi_101791271;ncbi_101791388;ncbi_101791396;ncbi_101791495;ncbi_101791559;…
GO:0016310	phosphorylation	72	158	0.190476	0.756436	XLOC_037828;XLOC_040703;ncbi_101789396;ncbi_101789428;ncbi_101790098;ncbi_101790412;ncbi_101790559;ncbi_101790669;ncbi_101790771;ncbi_101791326;ncbi_101791428;ncbi_101791786;ncbi_101791924;ncbi_101792049;ncbi_101792050;ncbi_101792139;ncbi_101792285;ncbi_101792421;ncbi_101793161;ncbi_101793876;ncbi_101793928;ncbi_101794041;ncbi_101794252;ncbi_101794283;ncbi_101794291;ncbi_101794448;ncbi_101794713;…
GO:0034728	nucleosome organization	24	49	0.191982	0.756436	ncbi_101789746;ncbi_101791986;ncbi_101792212;ncbi_101793255;ncbi_101793520;ncbi_101794479;ncbi_101795321;ncbi_101795610;ncbi_101795701;ncbi_101796348;ncbi_101796371;ncbi_101796646;ncbi_101797148;ncbi_101797202;ncbi_101797696;ncbi_101797749;ncbi_101798307;ncbi_101798542;ncbi_101800167;ncbi_101802924;ncbi_101803573;ncbi_101803595;ncbi_101804800;ncbi_101805049
GO:0006487	protein N-linked glycosylation	7	12	0.192794	0.756436	XLOC_042300;ncbi_101793310;ncbi_101793558;ncbi_101794098;ncbi_101798222;ncbi_101802671;ncbi_101803398
GO:0006778	porphyrin-containing compound metabolic process	7	12	0.192794	0.756436	ncbi_101790476;ncbi_101792152;ncbi_101794950;ncbi_101797189;ncbi_101800616;ncbi_101802809;ncbi_101805057
GO:0007612	learning	7	12	0.192794	0.756436	ncbi_101791417;ncbi_101791637;ncbi_101795268;ncbi_101795729;ncbi_101797733;ncbi_101799180;ncbi_101801394
GO:0009066	aspartate family amino acid metabolic process	7	12	0.192794	0.756436	ncbi_101794186;ncbi_101794341;ncbi_101796972;ncbi_101797287;ncbi_101797455;ncbi_101799415;ncbi_101803134
GO:0032651	regulation of interleukin-1 beta production	7	12	0.192794	0.756436	ncbi_101789878;ncbi_101790075;ncbi_101790439;ncbi_101790975;ncbi_101796300;ncbi_101797832;ncbi_101801281
GO:0048015	phosphatidylinositol-mediated signaling	7	12	0.192794	0.756436	XLOC_039623;ncbi_101792771;ncbi_101793953;ncbi_101796856;ncbi_101797990;ncbi_101799032;ncbi_101803012
GO:0070873	regulation of glycogen metabolic process	7	12	0.192794	0.756436	ncbi_101789428;ncbi_101790618;ncbi_101795803;ncbi_101798293;ncbi_101799111;ncbi_101800019;ncbi_101801994
GO:0090183	regulation of kidney development	7	12	0.192794	0.756436	ncbi_101794895;ncbi_101796147;ncbi_101797664;ncbi_101798983;ncbi_101799032;ncbi_101799253;ncbi_101801294
GO:0006897	endocytosis	47	101	0.195006	0.756436	ncbi_101789503;ncbi_101790884;ncbi_101792049;ncbi_101792054;ncbi_101792324;ncbi_101792530;ncbi_101792742;ncbi_101793107;ncbi_101793615;ncbi_101793709;ncbi_101793826;ncbi_101794411;ncbi_101794730;ncbi_101794753;ncbi_101794996;ncbi_101795612;ncbi_101796323;ncbi_101796495;ncbi_101797035;ncbi_101797292;ncbi_101797295;ncbi_101797990;ncbi_101798491;ncbi_101798500;ncbi_101800158;ncbi_101800184;ncbi_1018…
GO:0045619	regulation of lymphocyte differentiation	19	38	0.19559	0.756436	XLOC_039623;XLOC_040239;ncbi_101790252;ncbi_101790913;ncbi_101791469;ncbi_101791559;ncbi_101791659;ncbi_101792318;ncbi_101794857;ncbi_101794953;ncbi_101797804;ncbi_101797847;ncbi_101797866;ncbi_101798749;ncbi_101799032;ncbi_101799310;ncbi_101800042;ncbi_101802143;ncbi_101802521
GO:0048872	homeostasis of number of cells	19	38	0.19559	0.756436	ncbi_101790249;ncbi_101790913;ncbi_101791321;ncbi_101791636;ncbi_101793049;ncbi_101793247;ncbi_101794843;ncbi_101794857;ncbi_101796331;ncbi_101797266;ncbi_101798944;ncbi_101799755;ncbi_101800888;ncbi_101801281;ncbi_101801454;ncbi_101803881;ncbi_101804689;ncbi_101805057;ncbi_101805258
GO:0048731	system development	514	1195	0.196391	0.756436	XLOC_008517;XLOC_036250;XLOC_037339;XLOC_037828;XLOC_039067;XLOC_039192;XLOC_039623;XLOC_040517;XLOC_040703;XLOC_041216;XLOC_041318;XLOC_041376;XLOC_041991;XLOC_043185;ncbi_101789451;ncbi_101789483;ncbi_101789702;ncbi_101789706;ncbi_101789715;ncbi_101789744;ncbi_101789746;ncbi_101789756;ncbi_101789824;ncbi_101789828;ncbi_101789847;ncbi_101789859;ncbi_101789878;ncbi_101789925;ncbi_101790010;ncbi_1…
GO:0001678	cellular glucose homeostasis	6	10	0.198768	0.756436	ncbi_101790694;ncbi_101791019;ncbi_101791725;ncbi_101791924;ncbi_101792901;ncbi_101803206
GO:0001954	positive regulation of cell-matrix adhesion	6	10	0.198768	0.756436	ncbi_101790075;ncbi_101797139;ncbi_101797330;ncbi_101797579;ncbi_101803620;ncbi_101805258
GO:0002886	regulation of myeloid leukocyte mediated immunity	6	10	0.198768	0.756436	ncbi_101791388;ncbi_101792658;ncbi_101793615;ncbi_101798010;ncbi_101800579;ncbi_101803881
GO:0009187	cyclic nucleotide metabolic process	6	10	0.198768	0.756436	ncbi_101792742;ncbi_101794043;ncbi_101795612;ncbi_101798259;ncbi_101802928;ncbi_101803512
GO:0010524	positive regulation of calcium ion transport into cytosol	6	10	0.198768	0.756436	ncbi_101792647;ncbi_101792901;ncbi_101797733;ncbi_101798010;ncbi_101798692;ncbi_101804311
GO:0010811	positive regulation of cell-substrate adhesion	6	10	0.198768	0.756436	ncbi_101790075;ncbi_101797139;ncbi_101797330;ncbi_101797579;ncbi_101803620;ncbi_101805258
GO:0019098	reproductive behavior	6	10	0.198768	0.756436	ncbi_101794685;ncbi_101797733;ncbi_101798136;ncbi_101801035;ncbi_101803635;ncbi_101803896
GO:0030800	negative regulation of cyclic nucleotide metabolic process	6	10	0.198768	0.756436	ncbi_101790082;ncbi_101791637;ncbi_101796799;ncbi_101797742;ncbi_101801155;ncbi_101803012
GO:0031641	regulation of myelination	6	10	0.198768	0.756436	ncbi_101790439;ncbi_101791796;ncbi_101791877;ncbi_101798136;ncbi_101804383;ncbi_101804435
GO:0034341	response to interferon-gamma	6	10	0.198768	0.756436	ncbi_101793642;ncbi_101794037;ncbi_101794263;ncbi_101798538;ncbi_101800211;ncbi_101804455
GO:0043367	CD4-positive, alpha-beta T cell differentiation	6	10	0.198768	0.756436	ncbi_101791752;ncbi_101792052;ncbi_101794668;ncbi_101799032;ncbi_101800211;ncbi_101800773
GO:0043470	regulation of carbohydrate catabolic process	6	10	0.198768	0.756436	ncbi_101789855;ncbi_101790010;ncbi_101795803;ncbi_101796035;ncbi_101800019;ncbi_101802994
GO:0043471	regulation of cellular carbohydrate catabolic process	6	10	0.198768	0.756436	ncbi_101789855;ncbi_101790010;ncbi_101795803;ncbi_101796035;ncbi_101800019;ncbi_101802994
GO:0045980	negative regulation of nucleotide metabolic process	6	10	0.198768	0.756436	ncbi_101790082;ncbi_101791637;ncbi_101796799;ncbi_101797742;ncbi_101801155;ncbi_101803012
GO:0046058	cAMP metabolic process	6	10	0.198768	0.756436	ncbi_101792742;ncbi_101794043;ncbi_101795612;ncbi_101798259;ncbi_101802928;ncbi_101803512
GO:0050856	regulation of T cell receptor signaling pathway	6	10	0.198768	0.756436	ncbi_101789878;ncbi_101791271;ncbi_101797043;ncbi_101799051;ncbi_101800097;ncbi_101802229
GO:1900408	negative regulation of cellular response to oxidative stress	6	10	0.198768	0.756436	ncbi_101789396;ncbi_101791725;ncbi_101798285;ncbi_101798810;ncbi_101799275;ncbi_101803291
GO:1902883	negative regulation of response to oxidative stress	6	10	0.198768	0.756436	ncbi_101789396;ncbi_101791725;ncbi_101798285;ncbi_101798810;ncbi_101799275;ncbi_101803291
GO:2000026	regulation of multicellular organismal development	182	414	0.199442	0.756436	XLOC_037339;XLOC_037828;XLOC_039623;XLOC_040239;XLOC_040703;XLOC_041367;XLOC_041991;ncbi_101789679;ncbi_101789702;ncbi_101789925;ncbi_101790075;ncbi_101790252;ncbi_101790413;ncbi_101790439;ncbi_101790494;ncbi_101790657;ncbi_101790659;ncbi_101790761;ncbi_101790787;ncbi_101790790;ncbi_101790862;ncbi_101790867;ncbi_101790889;ncbi_101790913;ncbi_101791321;ncbi_101791469;ncbi_101791559;ncbi_101791634;…
GO:0044767	single-organism developmental process	730	1707	0.199871	0.756436	XLOC_008517;XLOC_036250;XLOC_037339;XLOC_037828;XLOC_039067;XLOC_039192;XLOC_039578;XLOC_039623;XLOC_040517;XLOC_040703;XLOC_041005;XLOC_041216;XLOC_041318;XLOC_041376;XLOC_041858;XLOC_041991;XLOC_042103;XLOC_043185;ncbi_101789413;ncbi_101789451;ncbi_101789473;ncbi_101789483;ncbi_101789617;ncbi_101789650;ncbi_101789679;ncbi_101789702;ncbi_101789706;ncbi_101789715;ncbi_101789744;ncbi_101789746;ncb…
GO:1901987	regulation of cell cycle phase transition	23	47	0.200218	0.756436	ncbi_101790249;ncbi_101791004;ncbi_101793296;ncbi_101793545;ncbi_101794454;ncbi_101794919;ncbi_101795785;ncbi_101795896;ncbi_101797069;ncbi_101797830;ncbi_101798136;ncbi_101798681;ncbi_101800160;ncbi_101800639;ncbi_101801975;ncbi_101803061;ncbi_101803327;ncbi_101803650;ncbi_101803833;ncbi_101804744;ncbi_101804792;ncbi_101804825;ncbi_101805150
GO:0002283	neutrophil activation involved in immune response	3	4	0.201167	0.756436	ncbi_101792173;ncbi_101793239;ncbi_101799520
GO:0002568	somatic diversification of T cell receptor genes	3	4	0.201167	0.756436	ncbi_101792052;ncbi_101803610;ncbi_101804792
GO:0002681	somatic recombination of T cell receptor gene segments	3	4	0.201167	0.756436	ncbi_101792052;ncbi_101803610;ncbi_101804792
GO:0003071	renal system process involved in regulation of systemic arterial blood pressure	3	4	0.201167	0.756436	ncbi_101794895;ncbi_101801266;ncbi_101803724
GO:0003159	morphogenesis of an endothelium	3	4	0.201167	0.756436	ncbi_101798030;ncbi_101799198;ncbi_101802372
GO:0006342	chromatin silencing	3	4	0.201167	0.756436	ncbi_101791986;ncbi_101794583;ncbi_101796348
GO:0006596	polyamine biosynthetic process	3	4	0.201167	0.756436	ncbi_101791698;ncbi_101794990;ncbi_101801639
GO:0007204	positive regulation of cytosolic calcium ion concentration	3	4	0.201167	0.756436	ncbi_101792508;ncbi_101803012;ncbi_101804939
GO:0008105	asymmetric protein localization	3	4	0.201167	0.756436	ncbi_101791478;ncbi_101794726;ncbi_101801556
GO:0009309	amine biosynthetic process	3	4	0.201167	0.756436	ncbi_101791698;ncbi_101794990;ncbi_101801639
GO:0010511	regulation of phosphatidylinositol biosynthetic process	3	4	0.201167	0.756436	ncbi_101792508;ncbi_101794895;ncbi_101797990
GO:0014072	response to isoquinoline alkaloid	3	4	0.201167	0.756436	ncbi_101792196;ncbi_101795629;ncbi_101800019
GO:0015893	drug transport	3	4	0.201167	0.756436	ncbi_101791786;ncbi_101796204;ncbi_101803847
GO:0031112	positive regulation of microtubule polymerization or depolymerization	3	4	0.201167	0.756436	ncbi_101791694;ncbi_101795988;ncbi_101804773
GO:0031943	regulation of glucocorticoid metabolic process	3	4	0.201167	0.756436	ncbi_101794685;ncbi_101798837;ncbi_101805386
GO:0032091	negative regulation of protein binding	3	4	0.201167	0.756436	XLOC_042184;ncbi_101792624;ncbi_101803043
GO:0032344	regulation of aldosterone metabolic process	3	4	0.201167	0.756436	ncbi_101798837;ncbi_101804730;ncbi_101805386
GO:0032480	negative regulation of type I interferon production	3	4	0.201167	0.756436	ncbi_101789479;ncbi_101793008;ncbi_101801584
GO:0032490	detection of molecule of bacterial origin	3	4	0.201167	0.756436	ncbi_101790153;ncbi_101791786;ncbi_101797295
GO:0032506	cytokinetic process	3	4	0.201167	0.756436	ncbi_101790293;ncbi_101797910;ncbi_101801351
GO:0032924	activin receptor signaling pathway	3	4	0.201167	0.756436	ncbi_101790075;ncbi_101800627;ncbi_101801230
GO:0033047	regulation of mitotic sister chromatid segregation	3	4	0.201167	0.756436	ncbi_101790179;ncbi_101793545;ncbi_101801975
GO:0033275	actin-myosin filament sliding	3	4	0.201167	0.756436	ncbi_101792025;ncbi_101801298;ncbi_101803953
GO:0034103	regulation of tissue remodeling	3	4	0.201167	0.756436	ncbi_101789702;ncbi_101791559;ncbi_101793148
GO:0035066	positive regulation of histone acetylation	3	4	0.201167	0.756436	ncbi_101789679;ncbi_101790307;ncbi_101791697
GO:0035195	gene silencing by miRNA	3	4	0.201167	0.756436	ncbi_101796941;ncbi_101798288;ncbi_101803761
GO:0035520	monoubiquitinated protein deubiquitination	3	4	0.201167	0.756436	ncbi_101791471;ncbi_101797001;ncbi_101803525
GO:0035521	monoubiquitinated histone deubiquitination	3	4	0.201167	0.756436	ncbi_101791471;ncbi_101797001;ncbi_101803525
GO:0035608	protein deglutamylation	3	4	0.201167	0.756436	ncbi_101790953;ncbi_101793469;ncbi_101804998
GO:0036315	cellular response to sterol	3	4	0.201167	0.756436	XLOC_041991;ncbi_101792700;ncbi_101798413
GO:0042119	neutrophil activation	3	4	0.201167	0.756436	ncbi_101792173;ncbi_101793239;ncbi_101799520
GO:0042130	negative regulation of T cell proliferation	3	4	0.201167	0.756436	ncbi_101796895;ncbi_101797043;ncbi_101799051
GO:0042133	neurotransmitter metabolic process	3	4	0.201167	0.756436	ncbi_101789505;ncbi_101805407;ncbi_101805484
GO:0042401	cellular biogenic amine biosynthetic process	3	4	0.201167	0.756436	ncbi_101791698;ncbi_101794990;ncbi_101801639
GO:0044766	multi-organism transport	3	4	0.201167	0.756436	ncbi_101792703;ncbi_101797156;ncbi_101800084
GO:0044773	mitotic DNA damage checkpoint	3	4	0.201167	0.756436	ncbi_101795324;ncbi_101800639;ncbi_101800932
GO:0044774	mitotic DNA integrity checkpoint	3	4	0.201167	0.756436	ncbi_101795324;ncbi_101800639;ncbi_101800932
GO:0045600	positive regulation of fat cell differentiation	3	4	0.201167	0.756436	ncbi_101789821;ncbi_101790135;ncbi_101801897
GO:0045634	regulation of melanocyte differentiation	3	4	0.201167	0.756436	ncbi_101792999;ncbi_101793886;ncbi_101797755
GO:0045773	positive regulation of axon extension	3	4	0.201167	0.756436	ncbi_101790659;ncbi_101796133;ncbi_101805258
GO:0045814	negative regulation of gene expression, epigenetic	3	4	0.201167	0.756436	ncbi_101791986;ncbi_101794583;ncbi_101796348
GO:0046638	positive regulation of alpha-beta T cell differentiation	3	4	0.201167	0.756436	XLOC_040239;ncbi_101794953;ncbi_101802143
GO:0048008	platelet-derived growth factor receptor signaling pathway	3	4	0.201167	0.756436	ncbi_101794895;ncbi_101797285;ncbi_101799587
GO:0048675	axon extension	3	4	0.201167	0.756436	ncbi_101791187;ncbi_101799440;ncbi_101800259
GO:0048857	neural nucleus development	3	4	0.201167	0.756436	ncbi_101793139;ncbi_101799183;ncbi_101803412
GO:0050672	negative regulation of lymphocyte proliferation	3	4	0.201167	0.756436	ncbi_101796895;ncbi_101797043;ncbi_101799051
GO:0050932	regulation of pigment cell differentiation	3	4	0.201167	0.756436	ncbi_101792999;ncbi_101793886;ncbi_101797755
GO:0051926	negative regulation of calcium ion transport	3	4	0.201167	0.756436	ncbi_101789823;ncbi_101797095;ncbi_101797742
GO:0060612	adipose tissue development	3	4	0.201167	0.756436	ncbi_101801215;ncbi_101801313;ncbi_101802997
GO:0060638	mesenchymal-epithelial cell signaling	3	4	0.201167	0.756436	ncbi_101793664;ncbi_101795837;ncbi_101803650
GO:0071071	regulation of phospholipid biosynthetic process	3	4	0.201167	0.756436	ncbi_101792508;ncbi_101794895;ncbi_101797990
GO:0090207	regulation of triglyceride metabolic process	3	4	0.201167	0.756436	ncbi_101790790;ncbi_101793830;ncbi_101797295
GO:0097306	cellular response to alcohol	3	4	0.201167	0.756436	XLOC_041991;ncbi_101792700;ncbi_101798413
GO:0098581	detection of external biotic stimulus	3	4	0.201167	0.756436	ncbi_101790153;ncbi_101791786;ncbi_101797295
GO:1901985	positive regulation of protein acetylation	3	4	0.201167	0.756436	ncbi_101789679;ncbi_101790307;ncbi_101791697
GO:1902579	multi-organism localization	3	4	0.201167	0.756436	ncbi_101792703;ncbi_101797156;ncbi_101800084
GO:2000758	positive regulation of peptidyl-lysine acetylation	3	4	0.201167	0.756436	ncbi_101789679;ncbi_101790307;ncbi_101791697
GO:0009416	response to light stimulus	46	99	0.201885	0.756436	XLOC_041318;ncbi_101790669;ncbi_101791272;ncbi_101791363;ncbi_101791707;ncbi_101791738;ncbi_101792049;ncbi_101792205;ncbi_101792353;ncbi_101792849;ncbi_101792886;ncbi_101793115;ncbi_101793247;ncbi_101793538;ncbi_101793894;ncbi_101793953;ncbi_101794451;ncbi_101794475;ncbi_101795386;ncbi_101795558;ncbi_101796883;ncbi_101796953;ncbi_101797073;ncbi_101797095;ncbi_101797733;ncbi_101797830;ncbi_1017981…
GO:0030031	cell projection assembly	27	56	0.20207	0.756436	XLOC_041429;ncbi_101789925;ncbi_101790051;ncbi_101790831;ncbi_101791388;ncbi_101792049;ncbi_101792054;ncbi_101793244;ncbi_101793733;ncbi_101794141;ncbi_101794726;ncbi_101794935;ncbi_101795968;ncbi_101795988;ncbi_101796083;ncbi_101796204;ncbi_101796844;ncbi_101797139;ncbi_101797330;ncbi_101798901;ncbi_101800296;ncbi_101801281;ncbi_101803847;ncbi_101804168;ncbi_101804679;ncbi_101804950;ncbi_1018053…
GO:0010629	negative regulation of gene expression	53	115	0.202343	0.756436	XLOC_042103;ncbi_101789479;ncbi_101789752;ncbi_101790307;ncbi_101790556;ncbi_101791396;ncbi_101791495;ncbi_101791951;ncbi_101791986;ncbi_101792287;ncbi_101792318;ncbi_101792967;ncbi_101793362;ncbi_101793453;ncbi_101793768;ncbi_101794037;ncbi_101794163;ncbi_101794479;ncbi_101794583;ncbi_101794601;ncbi_101795607;ncbi_101795644;ncbi_101796300;ncbi_101796348;ncbi_101796415;ncbi_101796626;ncbi_1017967…
GO:0040014	regulation of multicellular organism growth	13	25	0.203389	0.756436	ncbi_101789417;ncbi_101792159;ncbi_101794953;ncbi_101796915;ncbi_101799671;ncbi_101799908;ncbi_101800857;ncbi_101801019;ncbi_101801266;ncbi_101801522;ncbi_101801672;ncbi_101802956;ncbi_101803103
GO:0042990	regulation of transcription factor import into nucleus	13	25	0.203389	0.756436	ncbi_101789702;ncbi_101790039;ncbi_101790618;ncbi_101790771;ncbi_101791396;ncbi_101791786;ncbi_101792318;ncbi_101793008;ncbi_101797264;ncbi_101797910;ncbi_101799571;ncbi_101802580;ncbi_101804796
GO:0043244	regulation of protein complex disassembly	13	25	0.203389	0.756436	ncbi_101790546;ncbi_101791388;ncbi_101793468;ncbi_101793575;ncbi_101793729;ncbi_101793928;ncbi_101794726;ncbi_101796017;ncbi_101796414;ncbi_101801274;ncbi_101801651;ncbi_101804916;ncbi_101805211
GO:0043255	regulation of carbohydrate biosynthetic process	13	25	0.203389	0.756436	ncbi_101789428;ncbi_101789572;ncbi_101790125;ncbi_101790618;ncbi_101790790;ncbi_101792285;ncbi_101792901;ncbi_101794629;ncbi_101795803;ncbi_101798293;ncbi_101799111;ncbi_101801994;ncbi_101802229
GO:0046890	regulation of lipid biosynthetic process	13	25	0.203389	0.756436	ncbi_101790439;ncbi_101790790;ncbi_101792508;ncbi_101794895;ncbi_101797295;ncbi_101797990;ncbi_101798837;ncbi_101799275;ncbi_101801266;ncbi_101803431;ncbi_101804065;ncbi_101805358;ncbi_101805386
GO:0001909	leukocyte mediated cytotoxicity	5	8	0.20359	0.756436	ncbi_101791271;ncbi_101792173;ncbi_101802189;ncbi_101802365;ncbi_101803527
GO:0001990	regulation of systemic arterial blood pressure by hormone	5	8	0.20359	0.756436	ncbi_101795212;ncbi_101795578;ncbi_101801266;ncbi_101803012;ncbi_101803675
GO:0002209	behavioral defense response	5	8	0.20359	0.756436	ncbi_101791637;ncbi_101792508;ncbi_101793720;ncbi_101795268;ncbi_101797733
GO:0006213	pyrimidine nucleoside metabolic process	5	8	0.20359	0.756436	ncbi_101790514;ncbi_101791376;ncbi_101794333;ncbi_101797448;ncbi_101800139
GO:0006306	DNA methylation	5	8	0.20359	0.756436	ncbi_101794583;ncbi_101794955;ncbi_101796348;ncbi_101798074;ncbi_101799147
GO:0008585	female gonad development	5	8	0.20359	0.756436	ncbi_101796083;ncbi_101797579;ncbi_101798969;ncbi_101802191;ncbi_101805258
GO:0009069	serine family amino acid metabolic process	5	8	0.20359	0.756436	ncbi_101791583;ncbi_101792685;ncbi_101795836;ncbi_101797395;ncbi_101799853
GO:0030811	regulation of nucleotide catabolic process	5	8	0.20359	0.756436	ncbi_101789855;ncbi_101790010;ncbi_101791725;ncbi_101795803;ncbi_101802994
GO:0032722	positive regulation of chemokine production	5	8	0.20359	0.756436	ncbi_101790439;ncbi_101790771;ncbi_101791305;ncbi_101795572;ncbi_101796552
GO:0044728	DNA methylation or demethylation	5	8	0.20359	0.756436	ncbi_101794583;ncbi_101794955;ncbi_101796348;ncbi_101798074;ncbi_101799147
GO:0046131	pyrimidine ribonucleoside metabolic process	5	8	0.20359	0.756436	ncbi_101790514;ncbi_101791376;ncbi_101794333;ncbi_101797448;ncbi_101800139
GO:0046545	development of primary female sexual characteristics	5	8	0.20359	0.756436	ncbi_101796083;ncbi_101797579;ncbi_101798969;ncbi_101802191;ncbi_101805258
GO:0046717	acid secretion	5	8	0.20359	0.756436	ncbi_101790249;ncbi_101790477;ncbi_101796431;ncbi_101797742;ncbi_101802707
GO:0048525	negative regulation of viral process	5	8	0.20359	0.756436	ncbi_101790556;ncbi_101795607;ncbi_101796626;ncbi_101799013;ncbi_101802314
GO:0051251	positive regulation of lymphocyte activation	18	36	0.20438	0.756436	XLOC_040239;ncbi_101790439;ncbi_101790541;ncbi_101790913;ncbi_101791469;ncbi_101791659;ncbi_101793107;ncbi_101794953;ncbi_101796029;ncbi_101797847;ncbi_101798749;ncbi_101799111;ncbi_101800211;ncbi_101801807;ncbi_101802143;ncbi_101802521;ncbi_101803103;ncbi_101803777
GO:0060415	muscle tissue morphogenesis	18	36	0.20438	0.756436	ncbi_101792025;ncbi_101792287;ncbi_101794030;ncbi_101794779;ncbi_101794935;ncbi_101794957;ncbi_101797554;ncbi_101798969;ncbi_101799009;ncbi_101799393;ncbi_101799755;ncbi_101802372;ncbi_101802788;ncbi_101803548;ncbi_101803953;ncbi_101804464;ncbi_101804915;ncbi_101805386
GO:0010628	positive regulation of gene expression	56	122	0.205403	0.756436	XLOC_041991;ncbi_101789572;ncbi_101789702;ncbi_101790253;ncbi_101790513;ncbi_101790771;ncbi_101791305;ncbi_101791321;ncbi_101791574;ncbi_101791786;ncbi_101792047;ncbi_101792050;ncbi_101792421;ncbi_101792647;ncbi_101792967;ncbi_101793247;ncbi_101793255;ncbi_101793362;ncbi_101793919;ncbi_101794030;ncbi_101795595;ncbi_101795644;ncbi_101795868;ncbi_101795987;ncbi_101796056;ncbi_101796164;ncbi_1017964…
GO:0043170	macromolecule metabolic process	949	2228	0.205593	0.756436	XLOC_006516;XLOC_023475;XLOC_023587;XLOC_035199;XLOC_037339;XLOC_037828;XLOC_038442;XLOC_038597;XLOC_038607;XLOC_039067;XLOC_039107;XLOC_039192;XLOC_039414;XLOC_039556;XLOC_039590;XLOC_039684;XLOC_040517;XLOC_040703;XLOC_041124;XLOC_041169;XLOC_041318;XLOC_041651;XLOC_042103;XLOC_042178;XLOC_042300;XLOC_042448;ncbi_101789380;ncbi_101789396;ncbi_101789397;ncbi_101789407;ncbi_101789428;ncbi_1017894…
GO:0001656	metanephros development	4	6	0.205737	0.756436	XLOC_041991;ncbi_101798413;ncbi_101801294;ncbi_101803650
GO:0002861	regulation of inflammatory response to antigenic stimulus	4	6	0.205737	0.756436	ncbi_101789878;ncbi_101793615;ncbi_101798810;ncbi_101800211
GO:0007200	phospholipase C-activating G-protein coupled receptor signaling pathway	4	6	0.205737	0.756436	ncbi_101792508;ncbi_101797733;ncbi_101803955;ncbi_101804939
GO:0007269	neurotransmitter secretion	4	6	0.205737	0.756436	ncbi_101789925;ncbi_101792864;ncbi_101799033;ncbi_101800296
GO:0007638	mechanosensory behavior	4	6	0.205737	0.756436	ncbi_101797065;ncbi_101800673;ncbi_101801320;ncbi_101803412
GO:0008299	isoprenoid biosynthetic process	4	6	0.205737	0.756436	ncbi_101792965;ncbi_101793139;ncbi_101801193;ncbi_101801759
GO:0015758	glucose transport	4	6	0.205737	0.756436	ncbi_101790562;ncbi_101795055;ncbi_101797733;ncbi_101798423
GO:0015858	nucleoside transport	4	6	0.205737	0.756436	ncbi_101790423;ncbi_101799759;ncbi_101801200;ncbi_101804505
GO:0016578	histone deubiquitination	4	6	0.205737	0.756436	ncbi_101791471;ncbi_101797001;ncbi_101803525;ncbi_101804226
GO:0018126	protein hydroxylation	4	6	0.205737	0.756436	ncbi_101792390;ncbi_101793572;ncbi_101795167;ncbi_101796017
GO:0030279	negative regulation of ossification	4	6	0.205737	0.756436	ncbi_101789702;ncbi_101792285;ncbi_101793247;ncbi_101796646
GO:0031623	receptor internalization	4	6	0.205737	0.756436	ncbi_101797035;ncbi_101797990;ncbi_101800962;ncbi_101802928
GO:0032731	positive regulation of interleukin-1 beta production	4	6	0.205737	0.756436	ncbi_101790439;ncbi_101790975;ncbi_101797832;ncbi_101801281
GO:0032732	positive regulation of interleukin-1 production	4	6	0.205737	0.756436	ncbi_101790439;ncbi_101790975;ncbi_101797832;ncbi_101801281
GO:0032869	cellular response to insulin stimulus	4	6	0.205737	0.756436	ncbi_101792421;ncbi_101798423;ncbi_101799111;ncbi_101804329
GO:0033045	regulation of sister chromatid segregation	4	6	0.205737	0.756436	ncbi_101790179;ncbi_101793545;ncbi_101793806;ncbi_101801975
GO:0035510	DNA dealkylation	4	6	0.205737	0.756436	ncbi_101797266;ncbi_101797987;ncbi_101802733;ncbi_101802890
GO:0036119	response to platelet-derived growth factor	4	6	0.205737	0.756436	ncbi_101789617;ncbi_101796965;ncbi_101797249;ncbi_101798379
GO:0042044	fluid transport	4	6	0.205737	0.756436	ncbi_101794814;ncbi_101798538;ncbi_101799723;ncbi_101802086
GO:0042093	T-helper cell differentiation	4	6	0.205737	0.756436	ncbi_101791752;ncbi_101792052;ncbi_101799032;ncbi_101800773
GO:0042743	hydrogen peroxide metabolic process	4	6	0.205737	0.756436	ncbi_101789396;ncbi_101795574;ncbi_101798810;ncbi_101802365
GO:0045761	regulation of adenylate cyclase activity	4	6	0.205737	0.756436	ncbi_101792901;ncbi_101797733;ncbi_101800857;ncbi_101802499
GO:0051952	regulation of amine transport	4	6	0.205737	0.756436	ncbi_101789396;ncbi_101801281;ncbi_101801476;ncbi_101802640
GO:0055094	response to lipoprotein particle	4	6	0.205737	0.756436	ncbi_101792054;ncbi_101794163;ncbi_101796019;ncbi_101796495
GO:0055117	regulation of cardiac muscle contraction	4	6	0.205737	0.756436	ncbi_101790025;ncbi_101794939;ncbi_101794958;ncbi_101797095
GO:0060231	mesenchymal to epithelial transition	4	6	0.205737	0.756436	XLOC_041991;ncbi_101789702;ncbi_101798413;ncbi_101804997
GO:0060968	regulation of gene silencing	4	6	0.205737	0.756436	ncbi_101791307;ncbi_101796941;ncbi_101797987;ncbi_101799275
GO:0061437	renal system vasculature development	4	6	0.205737	0.756436	ncbi_101794895;ncbi_101797285;ncbi_101798983;ncbi_101799723
GO:0061440	kidney vasculature development	4	6	0.205737	0.756436	ncbi_101794895;ncbi_101797285;ncbi_101798983;ncbi_101799723
GO:0070664	negative regulation of leukocyte proliferation	4	6	0.205737	0.756436	ncbi_101789702;ncbi_101796895;ncbi_101797043;ncbi_101799051
GO:0070741	response to interleukin-6	4	6	0.205737	0.756436	ncbi_101798423;ncbi_101798472;ncbi_101802079;ncbi_101803431
GO:0072012	glomerulus vasculature development	4	6	0.205737	0.756436	ncbi_101794895;ncbi_101797285;ncbi_101798983;ncbi_101799723
GO:0090085	regulation of protein deubiquitination	4	6	0.205737	0.756436	XLOC_042300;ncbi_101793310;ncbi_101798222;ncbi_101802671
GO:0090101	negative regulation of transmembrane receptor protein serine/threonine kinase signaling pathway	4	6	0.205737	0.756436	XLOC_043185;ncbi_101791215;ncbi_101792191;ncbi_101800117
GO:0099531	presynaptic process involved in synaptic transmission	4	6	0.205737	0.756436	ncbi_101789925;ncbi_101792864;ncbi_101799033;ncbi_101800296
GO:1901071	glucosamine-containing compound metabolic process	4	6	0.205737	0.756436	ncbi_101798899;ncbi_101800556;ncbi_101801935;ncbi_101804775
GO:0022412	cellular process involved in reproduction in multicellular organism	22	45	0.208918	0.765967	ncbi_101791156;ncbi_101791636;ncbi_101794128;ncbi_101795684;ncbi_101795922;ncbi_101795949;ncbi_101796083;ncbi_101796953;ncbi_101797005;ncbi_101797249;ncbi_101798074;ncbi_101800098;ncbi_101800259;ncbi_101800492;ncbi_101800613;ncbi_101800728;ncbi_101801849;ncbi_101802143;ncbi_101802586;ncbi_101803236;ncbi_101803327;ncbi_101805256
GO:2001020	regulation of response to DNA damage stimulus	22	45	0.208918	0.765967	ncbi_101789679;ncbi_101790085;ncbi_101790194;ncbi_101790884;ncbi_101792342;ncbi_101795558;ncbi_101796323;ncbi_101797069;ncbi_101797405;ncbi_101797830;ncbi_101798730;ncbi_101799275;ncbi_101800080;ncbi_101801454;ncbi_101802194;ncbi_101803327;ncbi_101803650;ncbi_101804065;ncbi_101804196;ncbi_101804226;ncbi_101804359;ncbi_101805150
GO:0034330	cell junction organization	34	72	0.20909	0.765967	XLOC_040881;XLOC_040884;XLOC_040885;ncbi_101790051;ncbi_101790075;ncbi_101790478;ncbi_101792742;ncbi_101792925;ncbi_101793759;ncbi_101794204;ncbi_101794561;ncbi_101794591;ncbi_101794919;ncbi_101796603;ncbi_101796939;ncbi_101797910;ncbi_101798030;ncbi_101798182;ncbi_101798420;ncbi_101798901;ncbi_101799126;ncbi_101799398;ncbi_101799975;ncbi_101800418;ncbi_101800437;ncbi_101800613;ncbi_101800624;ncb…
GO:0048871	multicellular organismal homeostasis	34	72	0.20909	0.765967	ncbi_101789492;ncbi_101790010;ncbi_101791019;ncbi_101792285;ncbi_101793811;ncbi_101794129;ncbi_101794454;ncbi_101795578;ncbi_101796345;ncbi_101796646;ncbi_101797241;ncbi_101797249;ncbi_101797370;ncbi_101797579;ncbi_101797733;ncbi_101797977;ncbi_101798538;ncbi_101798810;ncbi_101799048;ncbi_101799349;ncbi_101799398;ncbi_101799687;ncbi_101799723;ncbi_101800437;ncbi_101800575;ncbi_101800857;ncbi_1018…
GO:0009896	positive regulation of catabolic process	41	88	0.212114	0.776338	XLOC_029293;XLOC_042300;ncbi_101789847;ncbi_101790439;ncbi_101791359;ncbi_101791694;ncbi_101791725;ncbi_101792100;ncbi_101792335;ncbi_101792700;ncbi_101793310;ncbi_101793483;ncbi_101794003;ncbi_101794842;ncbi_101795132;ncbi_101795424;ncbi_101795629;ncbi_101795634;ncbi_101795785;ncbi_101795988;ncbi_101796283;ncbi_101796300;ncbi_101796646;ncbi_101797073;ncbi_101798136;ncbi_101798222;ncbi_101798491;…
GO:0002244	hematopoietic progenitor cell differentiation	12	23	0.212933	0.777921	XLOC_041318;ncbi_101791559;ncbi_101791636;ncbi_101796083;ncbi_101797266;ncbi_101797802;ncbi_101797847;ncbi_101799032;ncbi_101799808;ncbi_101801394;ncbi_101804780;ncbi_101804792
GO:0009743	response to carbohydrate	12	23	0.212933	0.777921	XLOC_037828;XLOC_040703;ncbi_101789823;ncbi_101791121;ncbi_101792700;ncbi_101795612;ncbi_101797910;ncbi_101799450;ncbi_101803103;ncbi_101803787;ncbi_101804741;ncbi_101805334
GO:0031570	DNA integrity checkpoint	17	34	0.213728	0.780116	ncbi_101789679;ncbi_101789847;ncbi_101790669;ncbi_101792100;ncbi_101792783;ncbi_101795324;ncbi_101797069;ncbi_101798964;ncbi_101800116;ncbi_101800639;ncbi_101800932;ncbi_101801491;ncbi_101802208;ncbi_101802634;ncbi_101802961;ncbi_101804226;ncbi_101804792
GO:0042592	homeostatic process	184	420	0.215916	0.787389	ncbi_101789417;ncbi_101789451;ncbi_101789492;ncbi_101789513;ncbi_101789706;ncbi_101789764;ncbi_101789891;ncbi_101789991;ncbi_101790010;ncbi_101790105;ncbi_101790193;ncbi_101790249;ncbi_101790303;ncbi_101790694;ncbi_101790787;ncbi_101790790;ncbi_101790862;ncbi_101790903;ncbi_101790913;ncbi_101791019;ncbi_101791093;ncbi_101791238;ncbi_101791321;ncbi_101791349;ncbi_101791388;ncbi_101791495;ncbi_1017…
GO:0048609	multicellular organismal reproductive process	61	134	0.217191	0.790779	ncbi_101790141;ncbi_101790293;ncbi_101790412;ncbi_101790535;ncbi_101791065;ncbi_101791289;ncbi_101791636;ncbi_101792312;ncbi_101792771;ncbi_101792993;ncbi_101794128;ncbi_101794154;ncbi_101794479;ncbi_101794485;ncbi_101794587;ncbi_101794685;ncbi_101794712;ncbi_101794798;ncbi_101794824;ncbi_101794984;ncbi_101795058;ncbi_101795684;ncbi_101795896;ncbi_101795922;ncbi_101795949;ncbi_101796083;ncbi_1017…
GO:1901342	regulation of vasculature development	33	70	0.217238	0.790779	XLOC_041367;ncbi_101789679;ncbi_101789702;ncbi_101790494;ncbi_101790787;ncbi_101791634;ncbi_101792285;ncbi_101792620;ncbi_101792742;ncbi_101793615;ncbi_101793953;ncbi_101794041;ncbi_101794895;ncbi_101794947;ncbi_101795331;ncbi_101795868;ncbi_101796678;ncbi_101796701;ncbi_101797139;ncbi_101797211;ncbi_101797330;ncbi_101797579;ncbi_101798259;ncbi_101798416;ncbi_101798692;ncbi_101799198;ncbi_1017994…
GO:0034470	ncRNA processing	21	43	0.218123	0.793284	XLOC_039192;XLOC_042103;ncbi_101789380;ncbi_101789569;ncbi_101789828;ncbi_101790653;ncbi_101792247;ncbi_101792574;ncbi_101792961;ncbi_101794714;ncbi_101794744;ncbi_101796973;ncbi_101797570;ncbi_101798288;ncbi_101800697;ncbi_101801970;ncbi_101803497;ncbi_101803787;ncbi_101804000;ncbi_101804383;ncbi_101805334
GO:0051050	positive regulation of transport	54	118	0.219134	0.796241	XLOC_041858;ncbi_101789567;ncbi_101789706;ncbi_101790075;ncbi_101790179;ncbi_101790307;ncbi_101790790;ncbi_101790889;ncbi_101791388;ncbi_101792047;ncbi_101792490;ncbi_101792647;ncbi_101792901;ncbi_101793107;ncbi_101793247;ncbi_101793615;ncbi_101793661;ncbi_101794629;ncbi_101794895;ncbi_101794958;ncbi_101795629;ncbi_101795959;ncbi_101796017;ncbi_101797733;ncbi_101798010;ncbi_101798148;ncbi_1017982…
GO:0048729	tissue morphogenesis	77	171	0.219356	0.796327	XLOC_037828;XLOC_040703;XLOC_041991;ncbi_101789702;ncbi_101790075;ncbi_101791478;ncbi_101791559;ncbi_101792025;ncbi_101792052;ncbi_101792287;ncbi_101792965;ncbi_101793139;ncbi_101793247;ncbi_101793538;ncbi_101794030;ncbi_101794425;ncbi_101794454;ncbi_101794601;ncbi_101794779;ncbi_101794895;ncbi_101794935;ncbi_101794957;ncbi_101794958;ncbi_101795595;ncbi_101795837;ncbi_101796147;ncbi_101796646;ncb…
GO:0002027	regulation of heart rate	11	21	0.223161	0.805881	ncbi_101789823;ncbi_101790025;ncbi_101792287;ncbi_101793745;ncbi_101795578;ncbi_101796939;ncbi_101800019;ncbi_101801294;ncbi_101803012;ncbi_101803675;ncbi_101804915
GO:0002285	lymphocyte activation involved in immune response	11	21	0.223161	0.805881	ncbi_101789862;ncbi_101790439;ncbi_101791388;ncbi_101791752;ncbi_101792052;ncbi_101792173;ncbi_101792285;ncbi_101794668;ncbi_101799032;ncbi_101800211;ncbi_101800773
GO:0072330	monocarboxylic acid biosynthetic process	11	21	0.223161	0.805881	ncbi_101789631;ncbi_101794230;ncbi_101795175;ncbi_101797163;ncbi_101798210;ncbi_101798388;ncbi_101801193;ncbi_101801759;ncbi_101801930;ncbi_101802051;ncbi_101802986
GO:0097192	extrinsic apoptotic signaling pathway in absence of ligand	11	21	0.223161	0.805881	XLOC_038182;ncbi_101790903;ncbi_101793953;ncbi_101796331;ncbi_101798553;ncbi_101800204;ncbi_101801990;ncbi_101802615;ncbi_101803650;ncbi_101804065;ncbi_101804536
GO:0014066	regulation of phosphatidylinositol 3-kinase signaling	16	32	0.223692	0.805881	ncbi_101791271;ncbi_101791388;ncbi_101792901;ncbi_101793664;ncbi_101794214;ncbi_101794753;ncbi_101794895;ncbi_101795228;ncbi_101795331;ncbi_101796646;ncbi_101797495;ncbi_101797579;ncbi_101798491;ncbi_101799454;ncbi_101801266;ncbi_101804311
GO:0045765	regulation of angiogenesis	32	68	0.225759	0.805881	XLOC_041367;ncbi_101789679;ncbi_101789702;ncbi_101790494;ncbi_101790787;ncbi_101791634;ncbi_101792285;ncbi_101792620;ncbi_101792742;ncbi_101793615;ncbi_101793953;ncbi_101794041;ncbi_101794947;ncbi_101795331;ncbi_101795868;ncbi_101796678;ncbi_101796701;ncbi_101797139;ncbi_101797211;ncbi_101797330;ncbi_101797579;ncbi_101798259;ncbi_101798416;ncbi_101798692;ncbi_101799198;ncbi_101799454;ncbi_1018022…
GO:0010256	endomembrane system organization	28	59	0.227811	0.805881	ncbi_101790965;ncbi_101791412;ncbi_101791650;ncbi_101791877;ncbi_101792132;ncbi_101792530;ncbi_101792742;ncbi_101792836;ncbi_101794411;ncbi_101794679;ncbi_101796019;ncbi_101796122;ncbi_101796783;ncbi_101796844;ncbi_101797040;ncbi_101798046;ncbi_101798136;ncbi_101798182;ncbi_101799178;ncbi_101800575;ncbi_101800679;ncbi_101801140;ncbi_101801435;ncbi_101801994;ncbi_101802189;ncbi_101803987;ncbi_1018…
GO:0010638	positive regulation of organelle organization	46	100	0.227821	0.805881	XLOC_038182;ncbi_101789396;ncbi_101789679;ncbi_101790075;ncbi_101790193;ncbi_101790249;ncbi_101790253;ncbi_101790307;ncbi_101790467;ncbi_101791154;ncbi_101791382;ncbi_101791478;ncbi_101791694;ncbi_101791697;ncbi_101792159;ncbi_101792620;ncbi_101792917;ncbi_101793901;ncbi_101794517;ncbi_101794583;ncbi_101794919;ncbi_101795570;ncbi_101795656;ncbi_101795949;ncbi_101795988;ncbi_101796098;ncbi_1017966…
GO:0002761	regulation of myeloid leukocyte differentiation	20	41	0.227878	0.805881	ncbi_101790439;ncbi_101790889;ncbi_101791559;ncbi_101792052;ncbi_101792783;ncbi_101793148;ncbi_101793953;ncbi_101794876;ncbi_101794953;ncbi_101795988;ncbi_101796665;ncbi_101797069;ncbi_101797866;ncbi_101798424;ncbi_101800211;ncbi_101801990;ncbi_101802229;ncbi_101803149;ncbi_101803881;ncbi_101804804
GO:0015992	proton transport	20	41	0.227878	0.805881	ncbi_101789737;ncbi_101789753;ncbi_101790910;ncbi_101791642;ncbi_101793235;ncbi_101793804;ncbi_101794044;ncbi_101795432;ncbi_101797010;ncbi_101797095;ncbi_101797534;ncbi_101799077;ncbi_101799536;ncbi_101799841;ncbi_101800616;ncbi_101801757;ncbi_101802167;ncbi_101803574;ncbi_101804998;ncbi_101805028
GO:0002064	epithelial cell development	39	84	0.227937	0.805881	XLOC_041991;ncbi_101789702;ncbi_101789925;ncbi_101790350;ncbi_101790412;ncbi_101791187;ncbi_101791238;ncbi_101791388;ncbi_101793182;ncbi_101793247;ncbi_101793324;ncbi_101794479;ncbi_101794485;ncbi_101794726;ncbi_101794895;ncbi_101795949;ncbi_101796646;ncbi_101797804;ncbi_101797949;ncbi_101798010;ncbi_101798030;ncbi_101798413;ncbi_101798810;ncbi_101798837;ncbi_101799032;ncbi_101799253;ncbi_1018002…
GO:0006417	regulation of translation	39	84	0.227937	0.805881	XLOC_024251;XLOC_038877;XLOC_039192;XLOC_039623;XLOC_041858;ncbi_101789396;ncbi_101789817;ncbi_101789828;ncbi_101790179;ncbi_101790864;ncbi_101791337;ncbi_101791351;ncbi_101791471;ncbi_101791725;ncbi_101793017;ncbi_101793129;ncbi_101793133;ncbi_101793642;ncbi_101793768;ncbi_101794030;ncbi_101794263;ncbi_101794715;ncbi_101796070;ncbi_101796941;ncbi_101797910;ncbi_101798288;ncbi_101798328;ncbi_1017…
GO:0010001	glial cell differentiation	24	50	0.228766	0.805881	XLOC_039623;ncbi_101790010;ncbi_101790559;ncbi_101790790;ncbi_101791187;ncbi_101791403;ncbi_101791877;ncbi_101792049;ncbi_101792052;ncbi_101792419;ncbi_101793726;ncbi_101793953;ncbi_101794482;ncbi_101796646;ncbi_101797485;ncbi_101797733;ncbi_101797910;ncbi_101798377;ncbi_101801892;ncbi_101802813;ncbi_101802816;ncbi_101803612;ncbi_101803650;ncbi_101805065
GO:0045637	regulation of myeloid cell differentiation	24	50	0.228766	0.805881	ncbi_101790439;ncbi_101790889;ncbi_101791321;ncbi_101791559;ncbi_101792052;ncbi_101792783;ncbi_101793148;ncbi_101793953;ncbi_101794876;ncbi_101794953;ncbi_101795988;ncbi_101796665;ncbi_101797069;ncbi_101797866;ncbi_101798424;ncbi_101798886;ncbi_101800211;ncbi_101800728;ncbi_101801633;ncbi_101801990;ncbi_101802229;ncbi_101803149;ncbi_101803881;ncbi_101804804
GO:0001776	leukocyte homeostasis	10	19	0.234166	0.805881	ncbi_101790249;ncbi_101790913;ncbi_101791636;ncbi_101793247;ncbi_101794843;ncbi_101794857;ncbi_101796331;ncbi_101801281;ncbi_101801454;ncbi_101803881
GO:0006073	cellular glucan metabolic process	10	19	0.234166	0.805881	ncbi_101790790;ncbi_101793068;ncbi_101794281;ncbi_101794322;ncbi_101796035;ncbi_101797802;ncbi_101800084;ncbi_101800491;ncbi_101801476;ncbi_101804341
GO:0006282	regulation of DNA repair	10	19	0.234166	0.805881	ncbi_101789679;ncbi_101795558;ncbi_101797069;ncbi_101797830;ncbi_101798730;ncbi_101799275;ncbi_101802194;ncbi_101803650;ncbi_101804196;ncbi_101804226
GO:0010634	positive regulation of epithelial cell migration	10	19	0.234166	0.805881	ncbi_101790478;ncbi_101794895;ncbi_101795228;ncbi_101795837;ncbi_101798692;ncbi_101800165;ncbi_101800301;ncbi_101800728;ncbi_101803650;ncbi_101805258
GO:0044042	glucan metabolic process	10	19	0.234166	0.805881	ncbi_101790790;ncbi_101793068;ncbi_101794281;ncbi_101794322;ncbi_101796035;ncbi_101797802;ncbi_101800084;ncbi_101800491;ncbi_101801476;ncbi_101804341
GO:0031032	actomyosin structure organization	15	30	0.234342	0.805881	ncbi_101791758;ncbi_101792025;ncbi_101792647;ncbi_101792739;ncbi_101792849;ncbi_101793468;ncbi_101797285;ncbi_101797554;ncbi_101798536;ncbi_101799261;ncbi_101799398;ncbi_101800437;ncbi_101801394;ncbi_101803563;ncbi_101803953
GO:0031058	positive regulation of histone modification	15	30	0.234342	0.805881	ncbi_101789679;ncbi_101790253;ncbi_101790307;ncbi_101791154;ncbi_101791697;ncbi_101792159;ncbi_101792917;ncbi_101793901;ncbi_101794583;ncbi_101799147;ncbi_101799275;ncbi_101802956;ncbi_101804065;ncbi_101804739;ncbi_101805258
GO:1903310	positive regulation of chromatin modification	15	30	0.234342	0.805881	ncbi_101789679;ncbi_101790253;ncbi_101790307;ncbi_101791154;ncbi_101791697;ncbi_101792159;ncbi_101792917;ncbi_101793901;ncbi_101794583;ncbi_101799147;ncbi_101799275;ncbi_101802956;ncbi_101804065;ncbi_101804739;ncbi_101805258
GO:0007275	multicellular organism development	557	1302	0.237127	0.805881	XLOC_008517;XLOC_036250;XLOC_037339;XLOC_037828;XLOC_039067;XLOC_039192;XLOC_039623;XLOC_040517;XLOC_040703;XLOC_041216;XLOC_041318;XLOC_041376;XLOC_041991;XLOC_043185;ncbi_101789451;ncbi_101789483;ncbi_101789679;ncbi_101789702;ncbi_101789706;ncbi_101789715;ncbi_101789744;ncbi_101789746;ncbi_101789756;ncbi_101789824;ncbi_101789828;ncbi_101789847;ncbi_101789859;ncbi_101789878;ncbi_101789925;ncbi_1…
GO:0035148	tube formation	27	57	0.237202	0.805881	XLOC_036250;ncbi_101789702;ncbi_101791478;ncbi_101791559;ncbi_101792620;ncbi_101792999;ncbi_101794947;ncbi_101795162;ncbi_101796147;ncbi_101796646;ncbi_101796941;ncbi_101798215;ncbi_101798487;ncbi_101798813;ncbi_101799032;ncbi_101800074;ncbi_101800167;ncbi_101800627;ncbi_101801556;ncbi_101802075;ncbi_101802928;ncbi_101803029;ncbi_101803612;ncbi_101803650;ncbi_101804796;ncbi_101804946;ncbi_1018049…
GO:0044764	multi-organism cellular process	23	48	0.238652	0.805881	XLOC_022878;XLOC_023475;XLOC_023587;XLOC_042300;ncbi_101789567;ncbi_101789885;ncbi_101790075;ncbi_101790140;ncbi_101790684;ncbi_101792076;ncbi_101793107;ncbi_101793494;ncbi_101794030;ncbi_101795565;ncbi_101795803;ncbi_101797277;ncbi_101798222;ncbi_101798491;ncbi_101798781;ncbi_101800084;ncbi_101801230;ncbi_101804383;ncbi_101805334
GO:0072503	cellular divalent inorganic cation homeostasis	23	48	0.238652	0.805881	ncbi_101789991;ncbi_101790105;ncbi_101790787;ncbi_101791388;ncbi_101791528;ncbi_101792049;ncbi_101792490;ncbi_101792508;ncbi_101793141;ncbi_101793893;ncbi_101793909;ncbi_101794045;ncbi_101794084;ncbi_101794280;ncbi_101795578;ncbi_101796449;ncbi_101797285;ncbi_101798834;ncbi_101800486;ncbi_101801603;ncbi_101803012;ncbi_101804405;ncbi_101804939
GO:0034660	ncRNA metabolic process	61	135	0.240201	0.805881	XLOC_023587;XLOC_038607;XLOC_039192;XLOC_042103;ncbi_101789380;ncbi_101789397;ncbi_101789569;ncbi_101789632;ncbi_101789828;ncbi_101790653;ncbi_101790826;ncbi_101790878;ncbi_101791862;ncbi_101791890;ncbi_101791916;ncbi_101792156;ncbi_101792247;ncbi_101792574;ncbi_101792961;ncbi_101792967;ncbi_101793513;ncbi_101793838;ncbi_101793985;ncbi_101794128;ncbi_101794263;ncbi_101794714;ncbi_101794744;ncbi_1…
GO:0006886	intracellular protein transport	64	142	0.241822	0.805881	XLOC_023475;XLOC_023587;XLOC_024251;XLOC_039832;XLOC_040239;XLOC_041858;XLOC_042300;ncbi_101789885;ncbi_101790010;ncbi_101790790;ncbi_101790858;ncbi_101790914;ncbi_101791453;ncbi_101791650;ncbi_101792076;ncbi_101792152;ncbi_101792242;ncbi_101792611;ncbi_101792658;ncbi_101792722;ncbi_101793107;ncbi_101793220;ncbi_101793257;ncbi_101793310;ncbi_101793494;ncbi_101794561;ncbi_101795928;ncbi_101796626;…
GO:0048514	blood vessel morphogenesis	30	64	0.244009	0.805881	ncbi_101789746;ncbi_101789925;ncbi_101790513;ncbi_101792031;ncbi_101792052;ncbi_101792054;ncbi_101792287;ncbi_101792742;ncbi_101794344;ncbi_101794356;ncbi_101795228;ncbi_101795486;ncbi_101796915;ncbi_101796939;ncbi_101797065;ncbi_101797285;ncbi_101797825;ncbi_101798030;ncbi_101798810;ncbi_101799540;ncbi_101800296;ncbi_101800627;ncbi_101801394;ncbi_101801713;ncbi_101802372;ncbi_101802928;ncbi_1018…
GO:0033043	regulation of organelle organization	122	277	0.244482	0.805881	XLOC_038182;ncbi_101789396;ncbi_101789615;ncbi_101789628;ncbi_101789679;ncbi_101790075;ncbi_101790179;ncbi_101790193;ncbi_101790249;ncbi_101790253;ncbi_101790307;ncbi_101790467;ncbi_101790513;ncbi_101790546;ncbi_101790669;ncbi_101790912;ncbi_101790913;ncbi_101790929;ncbi_101791022;ncbi_101791062;ncbi_101791154;ncbi_101791307;ncbi_101791382;ncbi_101791388;ncbi_101791478;ncbi_101791694;ncbi_1017916…
GO:0006259	DNA metabolic process	113	256	0.244598	0.805881	XLOC_039684;XLOC_041318;XLOC_041651;XLOC_042300;ncbi_101789569;ncbi_101789752;ncbi_101789950;ncbi_101790026;ncbi_101790043;ncbi_101790122;ncbi_101790167;ncbi_101790280;ncbi_101790981;ncbi_101791272;ncbi_101791353;ncbi_101791363;ncbi_101791382;ncbi_101791707;ncbi_101791879;ncbi_101792052;ncbi_101792337;ncbi_101792432;ncbi_101792902;ncbi_101792967;ncbi_101793052;ncbi_101793115;ncbi_101793255;ncbi_1…
GO:0009653	anatomical structure morphogenesis	355	825	0.245254	0.805881	XLOC_008517;XLOC_036250;XLOC_037828;XLOC_039623;XLOC_040703;XLOC_041216;XLOC_041318;XLOC_041991;XLOC_043185;ncbi_101789451;ncbi_101789650;ncbi_101789702;ncbi_101789706;ncbi_101789744;ncbi_101789746;ncbi_101789925;ncbi_101790075;ncbi_101790193;ncbi_101790252;ncbi_101790253;ncbi_101790513;ncbi_101790535;ncbi_101790559;ncbi_101790660;ncbi_101790790;ncbi_101790799;ncbi_101790831;ncbi_101790903;ncbi_1…
GO:2001236	regulation of extrinsic apoptotic signaling pathway	14	28	0.245761	0.805881	ncbi_101789679;ncbi_101790912;ncbi_101791559;ncbi_101793661;ncbi_101793664;ncbi_101793953;ncbi_101794947;ncbi_101796298;ncbi_101796300;ncbi_101798810;ncbi_101798886;ncbi_101800177;ncbi_101801454;ncbi_101805057
GO:0003170	heart valve development	9	17	0.246062	0.805881	ncbi_101791321;ncbi_101792287;ncbi_101796646;ncbi_101796939;ncbi_101797065;ncbi_101799032;ncbi_101800396;ncbi_101801713;ncbi_101805386
GO:0009408	response to heat	9	17	0.246062	0.805881	XLOC_042300;ncbi_101790179;ncbi_101792486;ncbi_101795256;ncbi_101798222;ncbi_101800174;ncbi_101802409;ncbi_101802615;ncbi_101803006
GO:0010837	regulation of keratinocyte proliferation	9	17	0.246062	0.805881	ncbi_101794454;ncbi_101795141;ncbi_101795837;ncbi_101799048;ncbi_101800446;ncbi_101803650;ncbi_101804065;ncbi_101804364;ncbi_101804744
GO:0045931	positive regulation of mitotic cell cycle	9	17	0.246062	0.805881	ncbi_101790179;ncbi_101790249;ncbi_101793296;ncbi_101795785;ncbi_101797069;ncbi_101798681;ncbi_101800161;ncbi_101803304;ncbi_101805150
GO:0071887	leukocyte apoptotic process	9	17	0.246062	0.805881	ncbi_101793107;ncbi_101796331;ncbi_101798136;ncbi_101798274;ncbi_101798813;ncbi_101801990;ncbi_101802118;ncbi_101802476;ncbi_101803881
GO:0009987	cellular process	2255	5356	0.248622	0.805881	XLOC_001027;XLOC_002446;XLOC_006516;XLOC_008517;XLOC_009700;XLOC_015567;XLOC_017401;XLOC_022598;XLOC_022878;XLOC_023475;XLOC_023587;XLOC_024251;XLOC_028041;XLOC_035199;XLOC_036250;XLOC_037339;XLOC_037828;XLOC_038182;XLOC_038442;XLOC_038467;XLOC_038507;XLOC_038597;XLOC_038607;XLOC_038877;XLOC_039107;XLOC_039192;XLOC_039414;XLOC_039556;XLOC_039559;XLOC_039578;XLOC_039590;XLOC_039623;XLOC_039684;XLO…
i_101805028;ncbi_101805031;ncbi_101805032;ncbi_101805040;ncbi_101805041;ncbi_101805049;ncbi_101805056;ncbi_101805057;ncbi_101805065;ncbi_101805067;ncbi_101805079;ncbi_101805086;ncbi_101805091;ncbi_101805094;ncbi_101805099;ncbi_101805117;ncbi_101805129;ncbi_101805135;ncbi_101805139;ncbi_101805150;ncbi_101805154;ncbi_101805159;ncbi_101805167;ncbi_101805175;ncbi_101805179;ncbi_101805205;ncbi_1018052…
GO:0022898	regulation of transmembrane transporter activity	22	46	0.249099	0.805881	ncbi_101789823;ncbi_101790025;ncbi_101790817;ncbi_101791004;ncbi_101793745;ncbi_101793801;ncbi_101794939;ncbi_101795959;ncbi_101796017;ncbi_101797095;ncbi_101797742;ncbi_101798353;ncbi_101798491;ncbi_101799246;ncbi_101799716;ncbi_101801648;ncbi_101802136;ncbi_101802816;ncbi_101802987;ncbi_101803206;ncbi_101803844;ncbi_101805065
GO:0043583	ear development	22	46	0.249099	0.805881	ncbi_101789706;ncbi_101790903;ncbi_101791453;ncbi_101791694;ncbi_101793720;ncbi_101793876;ncbi_101794202;ncbi_101796798;ncbi_101797425;ncbi_101798030;ncbi_101800496;ncbi_101801713;ncbi_101801955;ncbi_101802007;ncbi_101802350;ncbi_101802372;ncbi_101802858;ncbi_101803105;ncbi_101804514;ncbi_101804541;ncbi_101804997;ncbi_101805386
GO:0006275	regulation of DNA replication	18	37	0.24925	0.805881	XLOC_041858;XLOC_042184;ncbi_101789650;ncbi_101789702;ncbi_101790191;ncbi_101792624;ncbi_101792741;ncbi_101794479;ncbi_101794895;ncbi_101795184;ncbi_101795803;ncbi_101797285;ncbi_101797830;ncbi_101798175;ncbi_101798423;ncbi_101800160;ncbi_101802872;ncbi_101803650
GO:0007281	germ cell development	18	37	0.24925	0.805881	ncbi_101791636;ncbi_101794128;ncbi_101795684;ncbi_101795922;ncbi_101795949;ncbi_101796083;ncbi_101796953;ncbi_101797005;ncbi_101797249;ncbi_101800098;ncbi_101800492;ncbi_101800728;ncbi_101801849;ncbi_101802143;ncbi_101802586;ncbi_101803236;ncbi_101803327;ncbi_101805256
GO:0010212	response to ionizing radiation	18	37	0.24925	0.805881	ncbi_101791363;ncbi_101791559;ncbi_101792159;ncbi_101794947;ncbi_101795558;ncbi_101796315;ncbi_101796953;ncbi_101797949;ncbi_101798810;ncbi_101799275;ncbi_101800716;ncbi_101801595;ncbi_101802956;ncbi_101803327;ncbi_101803682;ncbi_101804065;ncbi_101804792;ncbi_101804945
GO:0032388	positive regulation of intracellular transport	18	37	0.24925	0.805881	ncbi_101789567;ncbi_101790075;ncbi_101790179;ncbi_101790790;ncbi_101792647;ncbi_101792901;ncbi_101793107;ncbi_101796017;ncbi_101797733;ncbi_101798010;ncbi_101798692;ncbi_101801230;ncbi_101802250;ncbi_101802471;ncbi_101804311;ncbi_101805282;ncbi_101805328;ncbi_101805334
GO:0015031	protein transport	120	273	0.25584	0.805881	XLOC_001547;XLOC_022878;XLOC_023475;XLOC_023587;XLOC_024251;XLOC_037828;XLOC_039832;XLOC_040239;XLOC_040703;XLOC_041858;XLOC_042300;ncbi_101789823;ncbi_101789878;ncbi_101789885;ncbi_101790002;ncbi_101790010;ncbi_101790437;ncbi_101790546;ncbi_101790645;ncbi_101790684;ncbi_101790790;ncbi_101790804;ncbi_101790858;ncbi_101790914;ncbi_101790956;ncbi_101791121;ncbi_101791388;ncbi_101791411;ncbi_1017914…
GO:0006997	nucleus organization	13	26	0.258051	0.805881	ncbi_101789698;ncbi_101790179;ncbi_101790342;ncbi_101791919;ncbi_101793049;ncbi_101793215;ncbi_101796492;ncbi_101796878;ncbi_101798710;ncbi_101798886;ncbi_101799991;ncbi_101800098;ncbi_101805474
GO:0032387	negative regulation of intracellular transport	8	15	0.258997	0.805881	ncbi_101789823;ncbi_101790618;ncbi_101791396;ncbi_101793795;ncbi_101793953;ncbi_101796495;ncbi_101803206;ncbi_101804796
GO:0050848	regulation of calcium-mediated signaling	8	15	0.258997	0.805881	ncbi_101789823;ncbi_101790140;ncbi_101791495;ncbi_101792054;ncbi_101797043;ncbi_101799716;ncbi_101800130;ncbi_101800728
GO:0070252	actin-mediated cell contraction	8	15	0.258997	0.805881	ncbi_101792025;ncbi_101796939;ncbi_101797139;ncbi_101797330;ncbi_101801298;ncbi_101801702;ncbi_101803953;ncbi_101804915
GO:1903650	negative regulation of cytoplasmic transport	8	15	0.258997	0.805881	ncbi_101789823;ncbi_101790618;ncbi_101791396;ncbi_101793795;ncbi_101793953;ncbi_101796495;ncbi_101803206;ncbi_101804796
GO:0043010	camera-type eye development	32	69	0.259219	0.805881	ncbi_101789744;ncbi_101789847;ncbi_101790075;ncbi_101790659;ncbi_101792965;ncbi_101793139;ncbi_101793182;ncbi_101793953;ncbi_101795019;ncbi_101796646;ncbi_101797065;ncbi_101798182;ncbi_101799032;ncbi_101799723;ncbi_101800496;ncbi_101800624;ncbi_101800865;ncbi_101801230;ncbi_101801320;ncbi_101801394;ncbi_101801454;ncbi_101801584;ncbi_101801759;ncbi_101803236;ncbi_101803609;ncbi_101803612;ncbi_1018…
GO:0010498	proteasomal protein catabolic process	21	44	0.260154	0.805881	XLOC_042300;ncbi_101789817;ncbi_101789847;ncbi_101792281;ncbi_101793264;ncbi_101793531;ncbi_101794098;ncbi_101794686;ncbi_101795457;ncbi_101796184;ncbi_101797073;ncbi_101797664;ncbi_101798222;ncbi_101798276;ncbi_101799454;ncbi_101799660;ncbi_101800084;ncbi_101800563;ncbi_101802081;ncbi_101803291;ncbi_101803413
GO:0016032	viral process	21	44	0.260154	0.805881	XLOC_022878;XLOC_023475;XLOC_023587;XLOC_042300;ncbi_101789885;ncbi_101790075;ncbi_101790140;ncbi_101790684;ncbi_101792076;ncbi_101793107;ncbi_101793494;ncbi_101794030;ncbi_101795803;ncbi_101797277;ncbi_101798222;ncbi_101798491;ncbi_101798781;ncbi_101800084;ncbi_101801230;ncbi_101804383;ncbi_101805334
GO:0030856	regulation of epithelial cell differentiation	21	44	0.260154	0.805881	ncbi_101792287;ncbi_101792620;ncbi_101792889;ncbi_101792999;ncbi_101793453;ncbi_101793886;ncbi_101794356;ncbi_101794454;ncbi_101794601;ncbi_101794956;ncbi_101795988;ncbi_101796646;ncbi_101797139;ncbi_101797330;ncbi_101797664;ncbi_101797755;ncbi_101798983;ncbi_101799032;ncbi_101799048;ncbi_101799198;ncbi_101804730
GO:0007568	aging	17	35	0.260995	0.805881	XLOC_041858;ncbi_101789746;ncbi_101790660;ncbi_101791019;ncbi_101794454;ncbi_101796323;ncbi_101796419;ncbi_101797866;ncbi_101799033;ncbi_101799908;ncbi_101800160;ncbi_101800359;ncbi_101801394;ncbi_101801975;ncbi_101803327;ncbi_101804711;ncbi_101804945
GO:0031589	cell-substrate adhesion	17	35	0.260995	0.805881	ncbi_101790193;ncbi_101791636;ncbi_101791924;ncbi_101792849;ncbi_101793244;ncbi_101793661;ncbi_101795907;ncbi_101796059;ncbi_101796164;ncbi_101796235;ncbi_101796767;ncbi_101797825;ncbi_101797910;ncbi_101798901;ncbi_101801266;ncbi_101801394;ncbi_101802788
GO:0043436	oxoacid metabolic process	124	283	0.266869	0.805881	XLOC_038607;XLOC_039192;ncbi_101789431;ncbi_101789473;ncbi_101789492;ncbi_101789528;ncbi_101789631;ncbi_101789828;ncbi_101789891;ncbi_101790057;ncbi_101790135;ncbi_101790245;ncbi_101790514;ncbi_101790826;ncbi_101790984;ncbi_101791019;ncbi_101791336;ncbi_101791345;ncbi_101791583;ncbi_101791774;ncbi_101791819;ncbi_101791862;ncbi_101791916;ncbi_101792375;ncbi_101792390;ncbi_101792535;ncbi_101792685;…
GO:0032502	developmental process	766	1802	0.26765	0.805881	XLOC_008517;XLOC_036250;XLOC_037339;XLOC_037828;XLOC_039067;XLOC_039192;XLOC_039414;XLOC_039578;XLOC_039623;XLOC_040517;XLOC_040703;XLOC_041005;XLOC_041216;XLOC_041318;XLOC_041376;XLOC_041858;XLOC_041991;XLOC_042103;XLOC_043185;ncbi_101789413;ncbi_101789451;ncbi_101789473;ncbi_101789483;ncbi_101789572;ncbi_101789617;ncbi_101789650;ncbi_101789679;ncbi_101789702;ncbi_101789706;ncbi_101789715;ncbi_1…
GO:0043062	extracellular structure organization	41	90	0.270358	0.805881	XLOC_041318;ncbi_101789702;ncbi_101790903;ncbi_101791187;ncbi_101791289;ncbi_101791841;ncbi_101791869;ncbi_101792694;ncbi_101793572;ncbi_101793953;ncbi_101794564;ncbi_101794668;ncbi_101794718;ncbi_101794773;ncbi_101794947;ncbi_101795513;ncbi_101795595;ncbi_101796164;ncbi_101796646;ncbi_101797077;ncbi_101797207;ncbi_101797285;ncbi_101797642;ncbi_101798564;ncbi_101798598;ncbi_101798816;ncbi_1017991…
GO:0090287	regulation of cellular response to growth factor stimulus	41	90	0.270358	0.805881	XLOC_037828;XLOC_040703;XLOC_043185;ncbi_101789702;ncbi_101790513;ncbi_101790559;ncbi_101790790;ncbi_101791559;ncbi_101792191;ncbi_101792754;ncbi_101793219;ncbi_101794751;ncbi_101794947;ncbi_101795192;ncbi_101795595;ncbi_101796147;ncbi_101796164;ncbi_101796798;ncbi_101797293;ncbi_101798010;ncbi_101798156;ncbi_101798292;ncbi_101798424;ncbi_101799032;ncbi_101799198;ncbi_101799275;ncbi_101799571;ncb…
GO:0044260	cellular macromolecule metabolic process	765	1800	0.270529	0.805881	XLOC_006516;XLOC_023475;XLOC_023587;XLOC_035199;XLOC_037339;XLOC_037828;XLOC_038442;XLOC_038597;XLOC_038607;XLOC_039107;XLOC_039192;XLOC_039414;XLOC_039556;XLOC_039590;XLOC_039684;XLOC_040517;XLOC_040703;XLOC_041124;XLOC_041169;XLOC_041318;XLOC_041651;XLOC_042103;XLOC_042300;XLOC_042448;ncbi_101789380;ncbi_101789396;ncbi_101789397;ncbi_101789407;ncbi_101789428;ncbi_101789439;ncbi_101789569;ncbi_1…
GO:0006304	DNA modification	12	24	0.271334	0.805881	ncbi_101789569;ncbi_101793453;ncbi_101794583;ncbi_101794955;ncbi_101796348;ncbi_101797266;ncbi_101797987;ncbi_101798074;ncbi_101799147;ncbi_101802733;ncbi_101802890;ncbi_101802924
GO:0030282	bone mineralization	12	24	0.271334	0.805881	XLOC_043185;ncbi_101789744;ncbi_101790075;ncbi_101791121;ncbi_101796547;ncbi_101798983;ncbi_101799291;ncbi_101800117;ncbi_101800857;ncbi_101801281;ncbi_101804730;ncbi_101805386
GO:0002696	positive regulation of leukocyte activation	20	42	0.271871	0.805881	XLOC_040239;ncbi_101790439;ncbi_101790541;ncbi_101790913;ncbi_101791469;ncbi_101791659;ncbi_101793107;ncbi_101794953;ncbi_101795572;ncbi_101796029;ncbi_101796552;ncbi_101797847;ncbi_101798749;ncbi_101799111;ncbi_101800211;ncbi_101801807;ncbi_101802143;ncbi_101802521;ncbi_101803103;ncbi_101803777
GO:0050867	positive regulation of cell activation	20	42	0.271871	0.805881	XLOC_040239;ncbi_101790439;ncbi_101790541;ncbi_101790913;ncbi_101791469;ncbi_101791659;ncbi_101793107;ncbi_101794953;ncbi_101795572;ncbi_101796029;ncbi_101796552;ncbi_101797847;ncbi_101798749;ncbi_101799111;ncbi_101800211;ncbi_101801807;ncbi_101802143;ncbi_101802521;ncbi_101803103;ncbi_101803777
GO:1901990	regulation of mitotic cell cycle phase transition	20	42	0.271871	0.805881	ncbi_101790249;ncbi_101791004;ncbi_101793296;ncbi_101793545;ncbi_101794919;ncbi_101795785;ncbi_101795896;ncbi_101797069;ncbi_101797830;ncbi_101798136;ncbi_101798681;ncbi_101800160;ncbi_101800639;ncbi_101801975;ncbi_101803061;ncbi_101803327;ncbi_101803650;ncbi_101803833;ncbi_101804825;ncbi_101805150
GO:0001960	negative regulation of cytokine-mediated signaling pathway	7	13	0.273166	0.805881	ncbi_101789479;ncbi_101791388;ncbi_101792658;ncbi_101793107;ncbi_101796943;ncbi_101800259;ncbi_101802229
GO:0008630	intrinsic apoptotic signaling pathway in response to DNA damage	7	13	0.273166	0.805881	ncbi_101790500;ncbi_101790618;ncbi_101794454;ncbi_101800824;ncbi_101802468;ncbi_101804739;ncbi_101804945
GO:0010660	regulation of muscle cell apoptotic process	7	13	0.273166	0.805881	ncbi_101790439;ncbi_101790513;ncbi_101792287;ncbi_101794947;ncbi_101798010;ncbi_101799275;ncbi_101800211
GO:0032465	regulation of cytokinesis	7	13	0.273166	0.805881	ncbi_101790293;ncbi_101792925;ncbi_101793545;ncbi_101795629;ncbi_101797910;ncbi_101801609;ncbi_101802084
GO:0032881	regulation of polysaccharide metabolic process	7	13	0.273166	0.805881	ncbi_101789428;ncbi_101790618;ncbi_101795803;ncbi_101798293;ncbi_101799111;ncbi_101800019;ncbi_101801994
GO:0033555	multicellular organismal response to stress	7	13	0.273166	0.805881	ncbi_101793340;ncbi_101793720;ncbi_101794161;ncbi_101797742;ncbi_101797914;ncbi_101802443;ncbi_101803955
GO:0042481	regulation of odontogenesis	7	13	0.273166	0.805881	ncbi_101791841;ncbi_101793049;ncbi_101795988;ncbi_101796146;ncbi_101803771;ncbi_101804383;ncbi_101805386
GO:0043618	regulation of transcription from RNA polymerase II promoter in response to stress	7	13	0.273166	0.805881	ncbi_101793247;ncbi_101796345;ncbi_101800084;ncbi_101800627;ncbi_101802366;ncbi_101803291;ncbi_101805258
GO:0043620	regulation of DNA-templated transcription in response to stress	7	13	0.273166	0.805881	ncbi_101793247;ncbi_101796345;ncbi_101800084;ncbi_101800627;ncbi_101802366;ncbi_101803291;ncbi_101805258
GO:0046165	alcohol biosynthetic process	7	13	0.273166	0.805881	ncbi_101789431;ncbi_101796118;ncbi_101798210;ncbi_101799540;ncbi_101801832;ncbi_101803520;ncbi_101805391
GO:0048489	synaptic vesicle transport	7	13	0.273166	0.805881	XLOC_040239;ncbi_101789925;ncbi_101791839;ncbi_101799033;ncbi_101800296;ncbi_101801732;ncbi_101804541
GO:0051224	negative regulation of protein transport	7	13	0.273166	0.805881	ncbi_101790618;ncbi_101791396;ncbi_101793953;ncbi_101796495;ncbi_101803206;ncbi_101804311;ncbi_101804796
GO:0051283	negative regulation of sequestering of calcium ion	7	13	0.273166	0.805881	ncbi_101790039;ncbi_101791869;ncbi_101792508;ncbi_101795629;ncbi_101797990;ncbi_101799246;ncbi_101801281
GO:0051983	regulation of chromosome segregation	7	13	0.273166	0.805881	ncbi_101790179;ncbi_101790293;ncbi_101793545;ncbi_101793806;ncbi_101795988;ncbi_101801975;ncbi_101802586
GO:0060761	negative regulation of response to cytokine stimulus	7	13	0.273166	0.805881	ncbi_101789479;ncbi_101791388;ncbi_101792658;ncbi_101793107;ncbi_101796943;ncbi_101800259;ncbi_101802229
GO:0070227	lymphocyte apoptotic process	7	13	0.273166	0.805881	ncbi_101796331;ncbi_101798136;ncbi_101798274;ncbi_101798813;ncbi_101801990;ncbi_101802118;ncbi_101803881
GO:0097480	establishment of synaptic vesicle localization	7	13	0.273166	0.805881	XLOC_040239;ncbi_101789925;ncbi_101791839;ncbi_101799033;ncbi_101800296;ncbi_101801732;ncbi_101804541
GO:1901617	organic hydroxy compound biosynthetic process	7	13	0.273166	0.805881	ncbi_101789431;ncbi_101796118;ncbi_101798210;ncbi_101799540;ncbi_101801832;ncbi_101803520;ncbi_101805391
GO:1902882	regulation of response to oxidative stress	7	13	0.273166	0.805881	ncbi_101789396;ncbi_101791725;ncbi_101798285;ncbi_101798810;ncbi_101799275;ncbi_101803291;ncbi_101804011
GO:1904950	negative regulation of establishment of protein localization	7	13	0.273166	0.805881	ncbi_101790618;ncbi_101791396;ncbi_101793953;ncbi_101796495;ncbi_101803206;ncbi_101804311;ncbi_101804796
GO:0090092	regulation of transmembrane receptor protein serine/threonine kinase signaling pathway	47	104	0.274989	0.805881	XLOC_037828;XLOC_040703;XLOC_043185;ncbi_101789702;ncbi_101790075;ncbi_101790252;ncbi_101790513;ncbi_101790559;ncbi_101790790;ncbi_101791121;ncbi_101791215;ncbi_101791559;ncbi_101792191;ncbi_101792754;ncbi_101793219;ncbi_101793257;ncbi_101794751;ncbi_101794947;ncbi_101795192;ncbi_101795595;ncbi_101795949;ncbi_101796147;ncbi_101796164;ncbi_101796798;ncbi_101797293;ncbi_101798010;ncbi_101798156;ncb…
GO:0006082	organic acid metabolic process	125	286	0.278255	0.805881	XLOC_038607;XLOC_039192;ncbi_101789431;ncbi_101789473;ncbi_101789492;ncbi_101789528;ncbi_101789631;ncbi_101789828;ncbi_101789891;ncbi_101790057;ncbi_101790135;ncbi_101790245;ncbi_101790514;ncbi_101790826;ncbi_101790984;ncbi_101791019;ncbi_101791336;ncbi_101791345;ncbi_101791583;ncbi_101791774;ncbi_101791819;ncbi_101791862;ncbi_101791916;ncbi_101792375;ncbi_101792390;ncbi_101792535;ncbi_101792685;…
GO:0030510	regulation of BMP signaling pathway	23	49	0.279938	0.805881	XLOC_037828;XLOC_040703;ncbi_101789702;ncbi_101790559;ncbi_101790790;ncbi_101791559;ncbi_101792191;ncbi_101793219;ncbi_101794751;ncbi_101794947;ncbi_101795192;ncbi_101796147;ncbi_101796798;ncbi_101797293;ncbi_101798292;ncbi_101799198;ncbi_101800396;ncbi_101802299;ncbi_101802372;ncbi_101803252;ncbi_101803581;ncbi_101803787;ncbi_101805334
GO:0072507	divalent inorganic cation homeostasis	23	49	0.279938	0.805881	ncbi_101789991;ncbi_101790105;ncbi_101790787;ncbi_101791388;ncbi_101791528;ncbi_101792049;ncbi_101792490;ncbi_101792508;ncbi_101793141;ncbi_101793893;ncbi_101793909;ncbi_101794045;ncbi_101794084;ncbi_101794280;ncbi_101795578;ncbi_101796449;ncbi_101797285;ncbi_101798834;ncbi_101800486;ncbi_101801603;ncbi_101803012;ncbi_101804405;ncbi_101804939
GO:0006022	aminoglycan metabolic process	19	40	0.284311	0.805881	XLOC_042178;ncbi_101789857;ncbi_101790839;ncbi_101791181;ncbi_101793033;ncbi_101793558;ncbi_101793778;ncbi_101795228;ncbi_101796158;ncbi_101796810;ncbi_101797405;ncbi_101798379;ncbi_101800894;ncbi_101801382;ncbi_101802820;ncbi_101803398;ncbi_101804316;ncbi_101804514;ncbi_101804775
GO:0019752	carboxylic acid metabolic process	121	277	0.284926	0.805881	XLOC_038607;XLOC_039192;ncbi_101789431;ncbi_101789473;ncbi_101789492;ncbi_101789528;ncbi_101789631;ncbi_101789828;ncbi_101789891;ncbi_101790057;ncbi_101790135;ncbi_101790245;ncbi_101790514;ncbi_101790826;ncbi_101790984;ncbi_101791019;ncbi_101791336;ncbi_101791345;ncbi_101791583;ncbi_101791774;ncbi_101791862;ncbi_101791916;ncbi_101792375;ncbi_101792390;ncbi_101792535;ncbi_101792685;ncbi_101792773;…
GO:0030834	regulation of actin filament depolymerization	11	22	0.285764	0.805881	ncbi_101790546;ncbi_101791388;ncbi_101793468;ncbi_101793575;ncbi_101793729;ncbi_101793928;ncbi_101794726;ncbi_101796414;ncbi_101801274;ncbi_101804916;ncbi_101805211
GO:0031023	microtubule organizing center organization	11	22	0.285764	0.805881	XLOC_040872;ncbi_101790803;ncbi_101792458;ncbi_101792472;ncbi_101793854;ncbi_101799231;ncbi_101799349;ncbi_101800116;ncbi_101801625;ncbi_101802250;ncbi_101805067
GO:0045807	positive regulation of endocytosis	11	22	0.285764	0.805881	XLOC_041858;ncbi_101792047;ncbi_101793107;ncbi_101793615;ncbi_101799013;ncbi_101799510;ncbi_101799967;ncbi_101800498;ncbi_101800962;ncbi_101802192;ncbi_101805154
GO:0050870	positive regulation of T cell activation	11	22	0.285764	0.805881	XLOC_040239;ncbi_101790913;ncbi_101791469;ncbi_101791659;ncbi_101794953;ncbi_101796029;ncbi_101799111;ncbi_101800211;ncbi_101801807;ncbi_101802143;ncbi_101803103
GO:1903039	positive regulation of leukocyte cell-cell adhesion	11	22	0.285764	0.805881	XLOC_040239;ncbi_101790913;ncbi_101791469;ncbi_101791659;ncbi_101794953;ncbi_101796029;ncbi_101799111;ncbi_101800211;ncbi_101801807;ncbi_101802143;ncbi_101803103
GO:1903707	negative regulation of hemopoiesis	11	22	0.285764	0.805881	ncbi_101790889;ncbi_101791559;ncbi_101792783;ncbi_101793148;ncbi_101793953;ncbi_101797069;ncbi_101797866;ncbi_101798424;ncbi_101800728;ncbi_101802229;ncbi_101804804
GO:0007187	G-protein coupled receptor signaling pathway, coupled to cyclic nucleotide second messenger	26	56	0.286078	0.805881	ncbi_101790082;ncbi_101791437;ncbi_101791481;ncbi_101791637;ncbi_101792889;ncbi_101792901;ncbi_101793351;ncbi_101793811;ncbi_101794045;ncbi_101795612;ncbi_101797591;ncbi_101797733;ncbi_101797742;ncbi_101798910;ncbi_101799908;ncbi_101800579;ncbi_101800703;ncbi_101800857;ncbi_101801294;ncbi_101801352;ncbi_101801355;ncbi_101802476;ncbi_101802499;ncbi_101803955;ncbi_101804405;ncbi_101805099
GO:1903308	regulation of chromatin modification	26	56	0.286078	0.805881	ncbi_101789679;ncbi_101790179;ncbi_101790253;ncbi_101790307;ncbi_101790513;ncbi_101790669;ncbi_101790912;ncbi_101791154;ncbi_101791307;ncbi_101791697;ncbi_101792159;ncbi_101792917;ncbi_101793901;ncbi_101794583;ncbi_101797987;ncbi_101799032;ncbi_101799147;ncbi_101799275;ncbi_101801094;ncbi_101802011;ncbi_101802924;ncbi_101802956;ncbi_101804065;ncbi_101804739;ncbi_101804780;ncbi_101805258
GO:0005979	regulation of glycogen biosynthetic process	6	11	0.288837	0.805881	ncbi_101789428;ncbi_101790618;ncbi_101795803;ncbi_101798293;ncbi_101799111;ncbi_101801994
GO:0006206	pyrimidine nucleobase metabolic process	6	11	0.288837	0.805881	ncbi_101791797;ncbi_101794333;ncbi_101796480;ncbi_101797266;ncbi_101797448;ncbi_101797792
GO:0006721	terpenoid metabolic process	6	11	0.288837	0.805881	ncbi_101792965;ncbi_101793139;ncbi_101799714;ncbi_101801193;ncbi_101801759;ncbi_101802069
GO:0006801	superoxide metabolic process	6	11	0.288837	0.805881	ncbi_101791019;ncbi_101794668;ncbi_101796495;ncbi_101800737;ncbi_101802365;ncbi_101803291
GO:0006836	neurotransmitter transport	6	11	0.288837	0.805881	ncbi_101789925;ncbi_101792864;ncbi_101793998;ncbi_101799033;ncbi_101800296;ncbi_101802759
GO:0006970	response to osmotic stress	6	11	0.288837	0.805881	ncbi_101792647;ncbi_101794448;ncbi_101794935;ncbi_101798010;ncbi_101801266;ncbi_101802136
GO:0030850	prostate gland development	6	11	0.288837	0.805881	ncbi_101791559;ncbi_101796646;ncbi_101797405;ncbi_101802318;ncbi_101804530;ncbi_101804896
GO:0031341	regulation of cell killing	6	11	0.288837	0.805881	ncbi_101790439;ncbi_101791388;ncbi_101800042;ncbi_101801281;ncbi_101802573;ncbi_101804455
GO:0042308	negative regulation of protein import into nucleus	6	11	0.288837	0.805881	ncbi_101790618;ncbi_101791396;ncbi_101793953;ncbi_101796495;ncbi_101803206;ncbi_101804796
GO:0044706	multi-multicellular organism process	6	11	0.288837	0.805881	ncbi_101794685;ncbi_101797733;ncbi_101798136;ncbi_101800627;ncbi_101801035;ncbi_101803635
GO:0050891	multicellular organismal water homeostasis	6	11	0.288837	0.805881	ncbi_101794454;ncbi_101798538;ncbi_101799048;ncbi_101799723;ncbi_101800575;ncbi_101801394
GO:0051384	response to glucocorticoid	6	11	0.288837	0.805881	ncbi_101790249;ncbi_101790556;ncbi_101795386;ncbi_101797448;ncbi_101799435;ncbi_101800259
GO:0061245	establishment or maintenance of bipolar cell polarity	6	11	0.288837	0.805881	ncbi_101790559;ncbi_101793279;ncbi_101794435;ncbi_101801136;ncbi_101803252;ncbi_101803581
GO:0090317	negative regulation of intracellular protein transport	6	11	0.288837	0.805881	ncbi_101790618;ncbi_101791396;ncbi_101793953;ncbi_101796495;ncbi_101803206;ncbi_101804796
GO:1900181	negative regulation of protein localization to nucleus	6	11	0.288837	0.805881	ncbi_101790618;ncbi_101791396;ncbi_101793953;ncbi_101796495;ncbi_101803206;ncbi_101804796
GO:1900407	regulation of cellular response to oxidative stress	6	11	0.288837	0.805881	ncbi_101789396;ncbi_101791725;ncbi_101798285;ncbi_101798810;ncbi_101799275;ncbi_101803291
GO:1903828	negative regulation of cellular protein localization	6	11	0.288837	0.805881	ncbi_101790618;ncbi_101791396;ncbi_101793953;ncbi_101796495;ncbi_101803206;ncbi_101804796
GO:1904590	negative regulation of protein import	6	11	0.288837	0.805881	ncbi_101790618;ncbi_101791396;ncbi_101793953;ncbi_101796495;ncbi_101803206;ncbi_101804796
GO:0009888	tissue development	219	508	0.291456	0.805881	XLOC_036250;XLOC_037339;XLOC_037828;XLOC_039414;XLOC_040703;XLOC_041318;XLOC_041991;XLOC_043185;ncbi_101789572;ncbi_101789702;ncbi_101789744;ncbi_101789859;ncbi_101789925;ncbi_101790025;ncbi_101790075;ncbi_101790193;ncbi_101790249;ncbi_101790252;ncbi_101790350;ncbi_101790412;ncbi_101790513;ncbi_101790723;ncbi_101790781;ncbi_101790790;ncbi_101791105;ncbi_101791121;ncbi_101791187;ncbi_101791238;ncb…
GO:0044267	cellular protein metabolic process	513	1204	0.291888	0.805881	XLOC_023475;XLOC_023587;XLOC_037828;XLOC_038597;XLOC_038607;XLOC_039192;XLOC_039590;XLOC_040517;XLOC_040703;XLOC_041169;XLOC_041318;XLOC_042300;ncbi_101789396;ncbi_101789428;ncbi_101789439;ncbi_101789582;ncbi_101789679;ncbi_101789690;ncbi_101789706;ncbi_101789726;ncbi_101789746;ncbi_101789752;ncbi_101789812;ncbi_101789817;ncbi_101789823;ncbi_101789828;ncbi_101789847;ncbi_101789882;ncbi_101789885;…
GO:0006793	phosphorus metabolic process	263	612	0.293085	0.805881	XLOC_009700;XLOC_037828;XLOC_038597;XLOC_040517;XLOC_040703;XLOC_041429;ncbi_101789396;ncbi_101789428;ncbi_101789439;ncbi_101789617;ncbi_101789631;ncbi_101789690;ncbi_101789706;ncbi_101789753;ncbi_101789812;ncbi_101789855;ncbi_101789891;ncbi_101790098;ncbi_101790338;ncbi_101790373;ncbi_101790412;ncbi_101790494;ncbi_101790514;ncbi_101790546;ncbi_101790559;ncbi_101790598;ncbi_101790657;ncbi_1017906…
GO:0008277	regulation of G-protein coupled receptor protein signaling pathway	18	38	0.297544	0.805881	ncbi_101790546;ncbi_101792901;ncbi_101793615;ncbi_101794252;ncbi_101796971;ncbi_101797444;ncbi_101798639;ncbi_101799033;ncbi_101800022;ncbi_101800857;ncbi_101801495;ncbi_101802309;ncbi_101802606;ncbi_101802968;ncbi_101802983;ncbi_101802997;ncbi_101803012;ncbi_101804524
GO:0009612	response to mechanical stimulus	18	38	0.297544	0.805881	ncbi_101790154;ncbi_101790387;ncbi_101790669;ncbi_101790771;ncbi_101796331;ncbi_101796646;ncbi_101796676;ncbi_101797065;ncbi_101797095;ncbi_101797264;ncbi_101797832;ncbi_101798813;ncbi_101800673;ncbi_101801320;ncbi_101803412;ncbi_101803431;ncbi_101803846;ncbi_101805315
GO:0030522	intracellular receptor signaling pathway	18	38	0.297544	0.805881	ncbi_101789567;ncbi_101791396;ncbi_101792901;ncbi_101793182;ncbi_101794030;ncbi_101794685;ncbi_101794753;ncbi_101797249;ncbi_101797573;ncbi_101797910;ncbi_101798491;ncbi_101800084;ncbi_101800167;ncbi_101801759;ncbi_101801807;ncbi_101802318;ncbi_101803194;ncbi_101804739
GO:0042063	gliogenesis	25	54	0.297937	0.805881	XLOC_039623;ncbi_101790010;ncbi_101790064;ncbi_101790559;ncbi_101790790;ncbi_101791187;ncbi_101791403;ncbi_101791877;ncbi_101792049;ncbi_101792052;ncbi_101792419;ncbi_101793726;ncbi_101793953;ncbi_101794482;ncbi_101796646;ncbi_101797485;ncbi_101797733;ncbi_101797910;ncbi_101798377;ncbi_101801892;ncbi_101802813;ncbi_101802816;ncbi_101803612;ncbi_101803650;ncbi_101805065
GO:0044283	small molecule biosynthetic process	25	54	0.297937	0.805881	ncbi_101789431;ncbi_101789631;ncbi_101794230;ncbi_101795175;ncbi_101796118;ncbi_101796972;ncbi_101797163;ncbi_101797287;ncbi_101797395;ncbi_101797455;ncbi_101798210;ncbi_101798388;ncbi_101799002;ncbi_101799199;ncbi_101799540;ncbi_101799853;ncbi_101801193;ncbi_101801759;ncbi_101801832;ncbi_101801930;ncbi_101802051;ncbi_101802407;ncbi_101802986;ncbi_101803520;ncbi_101805391
GO:0009119	ribonucleoside metabolic process	14	29	0.30148	0.805881	ncbi_101789753;ncbi_101790514;ncbi_101791376;ncbi_101791642;ncbi_101793480;ncbi_101793804;ncbi_101794333;ncbi_101794662;ncbi_101796972;ncbi_101797010;ncbi_101797448;ncbi_101798423;ncbi_101800139;ncbi_101801878
GO:0032231	regulation of actin filament bundle assembly	14	29	0.30148	0.805881	ncbi_101790075;ncbi_101790193;ncbi_101790546;ncbi_101795570;ncbi_101796098;ncbi_101796603;ncbi_101796844;ncbi_101797139;ncbi_101797330;ncbi_101797910;ncbi_101800418;ncbi_101802053;ncbi_101803620;ncbi_101803833
GO:1903651	positive regulation of cytoplasmic transport	14	29	0.30148	0.805881	ncbi_101789567;ncbi_101790075;ncbi_101790790;ncbi_101792647;ncbi_101792901;ncbi_101793107;ncbi_101797733;ncbi_101798010;ncbi_101798692;ncbi_101801230;ncbi_101802471;ncbi_101804311;ncbi_101805328;ncbi_101805334
GO:0007569	cell aging	10	20	0.301538	0.805881	XLOC_041858;ncbi_101789746;ncbi_101796323;ncbi_101800160;ncbi_101800359;ncbi_101801394;ncbi_101801975;ncbi_101803327;ncbi_101804711;ncbi_101804945
GO:0017157	regulation of exocytosis	10	20	0.301538	0.805881	ncbi_101789925;ncbi_101790458;ncbi_101793239;ncbi_101793327;ncbi_101793661;ncbi_101798729;ncbi_101798855;ncbi_101800296;ncbi_101803015;ncbi_101805313
GO:0019882	antigen processing and presentation	10	20	0.301538	0.805881	XLOC_040239;ncbi_101789878;ncbi_101792281;ncbi_101792423;ncbi_101796184;ncbi_101797387;ncbi_101798276;ncbi_101800084;ncbi_101804018;ncbi_101804101
GO:0061383	trabecula morphogenesis	10	20	0.301538	0.805881	XLOC_043185;ncbi_101791559;ncbi_101792287;ncbi_101794601;ncbi_101794957;ncbi_101799755;ncbi_101800117;ncbi_101801394;ncbi_101802059;ncbi_101803397
GO:0061515	myeloid cell development	10	20	0.301538	0.805881	ncbi_101789706;ncbi_101790913;ncbi_101791271;ncbi_101792152;ncbi_101793892;ncbi_101794485;ncbi_101795523;ncbi_101796083;ncbi_101800627;ncbi_101801394
GO:1902106	negative regulation of leukocyte differentiation	10	20	0.301538	0.805881	ncbi_101790889;ncbi_101791559;ncbi_101792783;ncbi_101793148;ncbi_101793953;ncbi_101797069;ncbi_101797866;ncbi_101798424;ncbi_101802229;ncbi_101804804
GO:0032412	regulation of ion transmembrane transporter activity	21	45	0.304985	0.805881	ncbi_101789823;ncbi_101790025;ncbi_101790817;ncbi_101791004;ncbi_101793745;ncbi_101793801;ncbi_101794939;ncbi_101795959;ncbi_101796017;ncbi_101797095;ncbi_101797742;ncbi_101798353;ncbi_101798491;ncbi_101799246;ncbi_101799716;ncbi_101801648;ncbi_101802136;ncbi_101802816;ncbi_101803206;ncbi_101803844;ncbi_101805065
GO:0030163	protein catabolic process	83	189	0.305159	0.805881	XLOC_037339;XLOC_042300;ncbi_101789752;ncbi_101789817;ncbi_101789847;ncbi_101789882;ncbi_101790307;ncbi_101790383;ncbi_101790675;ncbi_101791095;ncbi_101791334;ncbi_101791471;ncbi_101791696;ncbi_101791738;ncbi_101791969;ncbi_101792000;ncbi_101792281;ncbi_101792285;ncbi_101792318;ncbi_101792335;ncbi_101792468;ncbi_101792666;ncbi_101792794;ncbi_101793052;ncbi_101793264;ncbi_101793310;ncbi_101793531;…
GO:0001558	regulation of cell growth	50	112	0.305161	0.805881	XLOC_008517;XLOC_039623;ncbi_101789569;ncbi_101790075;ncbi_101790413;ncbi_101790513;ncbi_101790659;ncbi_101790842;ncbi_101791004;ncbi_101791533;ncbi_101791559;ncbi_101791694;ncbi_101791725;ncbi_101791811;ncbi_101791927;ncbi_101792052;ncbi_101792805;ncbi_101793729;ncbi_101794215;ncbi_101794566;ncbi_101794947;ncbi_101795607;ncbi_101796133;ncbi_101796348;ncbi_101796665;ncbi_101797078;ncbi_101797554;…
GO:0051254	positive regulation of RNA metabolic process	50	112	0.305161	0.805881	XLOC_041991;ncbi_101789572;ncbi_101789702;ncbi_101790253;ncbi_101790513;ncbi_101790771;ncbi_101791305;ncbi_101791321;ncbi_101791574;ncbi_101791786;ncbi_101792047;ncbi_101792050;ncbi_101792421;ncbi_101792647;ncbi_101793247;ncbi_101793362;ncbi_101793919;ncbi_101794030;ncbi_101795595;ncbi_101795644;ncbi_101795868;ncbi_101795987;ncbi_101796056;ncbi_101796164;ncbi_101796415;ncbi_101796922;ncbi_1017972…
GO:0097191	extrinsic apoptotic signaling pathway	31	68	0.305766	0.805881	XLOC_038182;ncbi_101789812;ncbi_101790562;ncbi_101790790;ncbi_101790903;ncbi_101792318;ncbi_101792620;ncbi_101792805;ncbi_101793953;ncbi_101795030;ncbi_101796056;ncbi_101796331;ncbi_101797249;ncbi_101797713;ncbi_101798553;ncbi_101798813;ncbi_101799454;ncbi_101799842;ncbi_101800204;ncbi_101801234;ncbi_101801266;ncbi_101801294;ncbi_101801732;ncbi_101801834;ncbi_101801990;ncbi_101802615;ncbi_1018036…
GO:0007423	sensory organ development	77	175	0.305951	0.805881	ncbi_101789706;ncbi_101789744;ncbi_101789847;ncbi_101790075;ncbi_101790252;ncbi_101790659;ncbi_101790831;ncbi_101790903;ncbi_101791453;ncbi_101791694;ncbi_101792052;ncbi_101792965;ncbi_101793139;ncbi_101793182;ncbi_101793363;ncbi_101793720;ncbi_101793876;ncbi_101793953;ncbi_101794030;ncbi_101794202;ncbi_101794580;ncbi_101795019;ncbi_101795333;ncbi_101796444;ncbi_101796646;ncbi_101796798;ncbi_1017…
GO:0002090	regulation of receptor internalization	5	9	0.306392	0.805881	ncbi_101789702;ncbi_101790307;ncbi_101795228;ncbi_101802433;ncbi_101805258
GO:0006813	potassium ion transport	5	9	0.306392	0.805881	ncbi_101791004;ncbi_101791489;ncbi_101797095;ncbi_101798182;ncbi_101801702
GO:0007530	sex determination	5	9	0.306392	0.805881	ncbi_101793257;ncbi_101795803;ncbi_101795949;ncbi_101796646;ncbi_101804856
GO:0010874	regulation of cholesterol efflux	5	9	0.306392	0.805881	ncbi_101791396;ncbi_101794163;ncbi_101796019;ncbi_101799275;ncbi_101800575
GO:0010976	positive regulation of neuron projection development	5	9	0.306392	0.805881	ncbi_101790659;ncbi_101796133;ncbi_101798837;ncbi_101799454;ncbi_101805258
GO:0031047	gene silencing by RNA	5	9	0.306392	0.805881	ncbi_101796941;ncbi_101798288;ncbi_101799689;ncbi_101803761;ncbi_101804383
GO:0032410	negative regulation of transporter activity	5	9	0.306392	0.805881	ncbi_101797095;ncbi_101797742;ncbi_101801648;ncbi_101802136;ncbi_101803206
GO:0032413	negative regulation of ion transmembrane transporter activity	5	9	0.306392	0.805881	ncbi_101797095;ncbi_101797742;ncbi_101801648;ncbi_101802136;ncbi_101803206
GO:0032963	collagen metabolic process	5	9	0.306392	0.805881	ncbi_101793749;ncbi_101794155;ncbi_101794528;ncbi_101794564;ncbi_101802059
GO:0033057	multicellular organism reproductive behavior	5	9	0.306392	0.805881	ncbi_101794685;ncbi_101797733;ncbi_101798136;ncbi_101801035;ncbi_101803635
GO:0034766	negative regulation of ion transmembrane transport	5	9	0.306392	0.805881	ncbi_101797095;ncbi_101797742;ncbi_101801648;ncbi_101802136;ncbi_101803206
GO:0035112	genitalia morphogenesis	5	9	0.306392	0.805881	ncbi_101790790;ncbi_101792159;ncbi_101802956;ncbi_101803610;ncbi_101803650
GO:0036075	replacement ossification	5	9	0.306392	0.805881	ncbi_101790903;ncbi_101793811;ncbi_101796922;ncbi_101798153;ncbi_101804730
GO:0042594	response to starvation	5	9	0.306392	0.805881	ncbi_101797455;ncbi_101799275;ncbi_101801595;ncbi_101802289;ncbi_101805407
GO:0043217	myelin maintenance	5	9	0.306392	0.805881	ncbi_101790965;ncbi_101791877;ncbi_101796783;ncbi_101798136;ncbi_101801994
GO:0044705	multi-organism reproductive behavior	5	9	0.306392	0.805881	ncbi_101794685;ncbi_101797733;ncbi_101798136;ncbi_101801035;ncbi_101803635
GO:0045666	positive regulation of neuron differentiation	5	9	0.306392	0.805881	ncbi_101790659;ncbi_101796133;ncbi_101798837;ncbi_101799454;ncbi_101805258
GO:0046651	lymphocyte proliferation	5	9	0.306392	0.805881	ncbi_101790640;ncbi_101795965;ncbi_101800085;ncbi_101802192;ncbi_101802521
GO:0051017	actin filament bundle assembly	5	9	0.306392	0.805881	ncbi_101790307;ncbi_101793545;ncbi_101795907;ncbi_101797249;ncbi_101801394
GO:0051054	positive regulation of DNA metabolic process	5	9	0.306392	0.805881	ncbi_101789702;ncbi_101790043;ncbi_101790439;ncbi_101798175;ncbi_101800716
GO:0051084	'de novo' posttranslational protein folding	5	9	0.306392	0.805881	ncbi_101791729;ncbi_101791869;ncbi_101792364;ncbi_101792622;ncbi_101798550
GO:0060004	reflex	5	9	0.306392	0.805881	ncbi_101791095;ncbi_101793139;ncbi_101795028;ncbi_101801320;ncbi_101803412
GO:0060746	parental behavior	5	9	0.306392	0.805881	ncbi_101794685;ncbi_101797733;ncbi_101798136;ncbi_101801035;ncbi_101803635
GO:0061572	actin filament bundle organization	5	9	0.306392	0.805881	ncbi_101790307;ncbi_101793545;ncbi_101795907;ncbi_101797249;ncbi_101801394
GO:0044087	regulation of cellular component biogenesis	71	161	0.306499	0.805881	XLOC_030008;XLOC_036250;XLOC_042300;ncbi_101789396;ncbi_101789615;ncbi_101789925;ncbi_101790075;ncbi_101790179;ncbi_101790193;ncbi_101790387;ncbi_101790467;ncbi_101790546;ncbi_101790616;ncbi_101790794;ncbi_101790913;ncbi_101791062;ncbi_101791478;ncbi_101791725;ncbi_101792285;ncbi_101792421;ncbi_101793161;ncbi_101793244;ncbi_101793310;ncbi_101793720;ncbi_101793729;ncbi_101793928;ncbi_101794517;ncb…
GO:0048878	chemical homeostasis	123	283	0.308594	0.805881	ncbi_101789417;ncbi_101789513;ncbi_101789706;ncbi_101789891;ncbi_101789991;ncbi_101790010;ncbi_101790105;ncbi_101790303;ncbi_101790694;ncbi_101790787;ncbi_101790790;ncbi_101790862;ncbi_101791019;ncbi_101791238;ncbi_101791349;ncbi_101791388;ncbi_101791495;ncbi_101791528;ncbi_101791725;ncbi_101791752;ncbi_101791924;ncbi_101791970;ncbi_101792049;ncbi_101792152;ncbi_101792278;ncbi_101792490;ncbi_1017…
GO:0050804	modulation of synaptic transmission	37	82	0.310434	0.805881	ncbi_101789396;ncbi_101789884;ncbi_101791095;ncbi_101791417;ncbi_101791453;ncbi_101791489;ncbi_101792042;ncbi_101792250;ncbi_101792805;ncbi_101793538;ncbi_101793720;ncbi_101793953;ncbi_101794475;ncbi_101795102;ncbi_101795268;ncbi_101795629;ncbi_101796907;ncbi_101797444;ncbi_101797733;ncbi_101798136;ncbi_101799033;ncbi_101799076;ncbi_101799180;ncbi_101799580;ncbi_101800673;ncbi_101800952;ncbi_1018…
GO:0006457	protein folding	17	36	0.31165	0.805881	XLOC_038467;XLOC_041858;ncbi_101791022;ncbi_101791729;ncbi_101791869;ncbi_101792364;ncbi_101792622;ncbi_101793572;ncbi_101793616;ncbi_101797639;ncbi_101798550;ncbi_101799398;ncbi_101799671;ncbi_101800437;ncbi_101800563;ncbi_101802050;ncbi_101805015
GO:0034248	regulation of cellular amide metabolic process	40	89	0.312	0.805881	XLOC_024251;XLOC_038877;XLOC_039192;XLOC_039623;XLOC_041858;ncbi_101789396;ncbi_101789817;ncbi_101789828;ncbi_101790179;ncbi_101790721;ncbi_101790864;ncbi_101791337;ncbi_101791351;ncbi_101791471;ncbi_101791725;ncbi_101793017;ncbi_101793129;ncbi_101793133;ncbi_101793642;ncbi_101793768;ncbi_101794030;ncbi_101794263;ncbi_101794715;ncbi_101796070;ncbi_101796941;ncbi_101797910;ncbi_101798288;ncbi_1017…
GO:0000075	cell cycle checkpoint	27	59	0.314429	0.805881	ncbi_101789679;ncbi_101789847;ncbi_101790179;ncbi_101790669;ncbi_101792100;ncbi_101792783;ncbi_101795324;ncbi_101795988;ncbi_101797069;ncbi_101798215;ncbi_101798681;ncbi_101798964;ncbi_101800116;ncbi_101800639;ncbi_101800932;ncbi_101801289;ncbi_101801491;ncbi_101802208;ncbi_101802382;ncbi_101802586;ncbi_101802634;ncbi_101802961;ncbi_101803319;ncbi_101803327;ncbi_101803695;ncbi_101804226;ncbi_1018…
GO:1902275	regulation of chromatin organization	27	59	0.314429	0.805881	ncbi_101789679;ncbi_101790179;ncbi_101790253;ncbi_101790307;ncbi_101790513;ncbi_101790669;ncbi_101790912;ncbi_101791154;ncbi_101791307;ncbi_101791697;ncbi_101792159;ncbi_101792917;ncbi_101793476;ncbi_101793901;ncbi_101794583;ncbi_101797987;ncbi_101799032;ncbi_101799147;ncbi_101799275;ncbi_101801094;ncbi_101802011;ncbi_101802924;ncbi_101802956;ncbi_101804065;ncbi_101804739;ncbi_101804780;ncbi_1018…
GO:0071702	organic substance transport	206	479	0.314934	0.805881	XLOC_001547;XLOC_022878;XLOC_023475;XLOC_023587;XLOC_024251;XLOC_037828;XLOC_039067;XLOC_039832;XLOC_040239;XLOC_040409;XLOC_040703;XLOC_041858;XLOC_042300;ncbi_101789766;ncbi_101789823;ncbi_101789878;ncbi_101789885;ncbi_101790002;ncbi_101790010;ncbi_101790179;ncbi_101790249;ncbi_101790423;ncbi_101790437;ncbi_101790477;ncbi_101790546;ncbi_101790562;ncbi_101790645;ncbi_101790684;ncbi_101790790;ncb…
GO:0009266	response to temperature stimulus	13	27	0.317106	0.805881	XLOC_042300;ncbi_101790082;ncbi_101790179;ncbi_101792486;ncbi_101793490;ncbi_101795256;ncbi_101797990;ncbi_101798222;ncbi_101800174;ncbi_101802409;ncbi_101802615;ncbi_101803006;ncbi_101803771
GO:0030193	regulation of blood coagulation	13	27	0.317106	0.805881	ncbi_101790546;ncbi_101791528;ncbi_101794895;ncbi_101796495;ncbi_101797285;ncbi_101797825;ncbi_101800115;ncbi_101802883;ncbi_101803291;ncbi_101803881;ncbi_101804311;ncbi_101804552;ncbi_101804738
GO:0040013	negative regulation of locomotion	13	27	0.317106	0.805881	ncbi_101791574;ncbi_101792342;ncbi_101794679;ncbi_101796969;ncbi_101798214;ncbi_101798416;ncbi_101799013;ncbi_101799032;ncbi_101799198;ncbi_101802997;ncbi_101803231;ncbi_101803620;ncbi_101803833
GO:0043406	positive regulation of MAP kinase activity	13	27	0.317106	0.805881	ncbi_101791363;ncbi_101792999;ncbi_101793334;ncbi_101796626;ncbi_101799454;ncbi_101800084;ncbi_101800624;ncbi_101803012;ncbi_101803043;ncbi_101803095;ncbi_101803149;ncbi_101803917;ncbi_101803955
GO:0045944	positive regulation of transcription from RNA polymerase II promoter	13	27	0.317106	0.805881	ncbi_101789572;ncbi_101790513;ncbi_101791321;ncbi_101793247;ncbi_101794030;ncbi_101795595;ncbi_101796164;ncbi_101796922;ncbi_101798500;ncbi_101801394;ncbi_101802372;ncbi_101805258;ncbi_101805386
GO:1900046	regulation of hemostasis	13	27	0.317106	0.805881	ncbi_101790546;ncbi_101791528;ncbi_101794895;ncbi_101796495;ncbi_101797285;ncbi_101797825;ncbi_101800115;ncbi_101802883;ncbi_101803291;ncbi_101803881;ncbi_101804311;ncbi_101804552;ncbi_101804738
GO:0000187	activation of MAPK activity	9	18	0.318912	0.805881	ncbi_101791363;ncbi_101793334;ncbi_101796626;ncbi_101799454;ncbi_101800084;ncbi_101803043;ncbi_101803095;ncbi_101803149;ncbi_101803955
GO:0006633	fatty acid biosynthetic process	9	18	0.318912	0.805881	ncbi_101789631;ncbi_101794230;ncbi_101795175;ncbi_101797163;ncbi_101798210;ncbi_101798388;ncbi_101801930;ncbi_101802051;ncbi_101802986
GO:0045058	T cell selection	9	18	0.318912	0.805881	ncbi_101789878;ncbi_101791469;ncbi_101791659;ncbi_101796331;ncbi_101800773;ncbi_101801394;ncbi_101802192;ncbi_101802521;ncbi_101802721
GO:0050854	regulation of antigen receptor-mediated signaling pathway	9	18	0.318912	0.805881	ncbi_101789878;ncbi_101791271;ncbi_101797043;ncbi_101798813;ncbi_101799051;ncbi_101800097;ncbi_101802229;ncbi_101803647;ncbi_101803881
GO:0071901	negative regulation of protein serine/threonine kinase activity	9	18	0.318912	0.805881	XLOC_027015;ncbi_101791022;ncbi_101791559;ncbi_101793726;ncbi_101794947;ncbi_101797278;ncbi_101799275;ncbi_101799454;ncbi_101803206
GO:0045935	positive regulation of nucleobase-containing compound metabolic process	69	157	0.323124	0.805881	XLOC_028041;XLOC_041991;ncbi_101789572;ncbi_101789702;ncbi_101790043;ncbi_101790253;ncbi_101790439;ncbi_101790513;ncbi_101790771;ncbi_101791305;ncbi_101791321;ncbi_101791574;ncbi_101791725;ncbi_101791786;ncbi_101792047;ncbi_101792050;ncbi_101792421;ncbi_101792647;ncbi_101792742;ncbi_101792901;ncbi_101793247;ncbi_101793362;ncbi_101793811;ncbi_101793919;ncbi_101793953;ncbi_101794030;ncbi_101795595;…
GO:0000097	sulfur amino acid biosynthetic process	4	7	0.326422	0.805881	ncbi_101796972;ncbi_101797287;ncbi_101799199;ncbi_101802407
GO:0002474	antigen processing and presentation of peptide antigen via MHC class I	4	7	0.326422	0.805881	ncbi_101792281;ncbi_101796184;ncbi_101798276;ncbi_101800084
GO:0002673	regulation of acute inflammatory response	4	7	0.326422	0.805881	ncbi_101789878;ncbi_101790135;ncbi_101793615;ncbi_101803149
GO:0002712	regulation of B cell mediated immunity	4	7	0.326422	0.805881	ncbi_101790439;ncbi_101791271;ncbi_101793615;ncbi_101801491
GO:0002820	negative regulation of adaptive immune response	4	7	0.326422	0.805881	ncbi_101791271;ncbi_101795572;ncbi_101796552;ncbi_101801491
GO:0002823	negative regulation of adaptive immune response based on somatic recombination of immune receptors built from immunoglobulin superfamily domains	4	7	0.326422	0.805881	ncbi_101791271;ncbi_101795572;ncbi_101796552;ncbi_101801491
GO:0002889	regulation of immunoglobulin mediated immune response	4	7	0.326422	0.805881	ncbi_101790439;ncbi_101791271;ncbi_101793615;ncbi_101801491
GO:0003254	regulation of membrane depolarization	4	7	0.326422	0.805881	ncbi_101790817;ncbi_101793745;ncbi_101796939;ncbi_101799033
GO:0006110	regulation of glycolytic process	4	7	0.326422	0.805881	ncbi_101789855;ncbi_101790010;ncbi_101795803;ncbi_101802994
GO:0006221	pyrimidine nucleotide biosynthetic process	4	7	0.326422	0.805881	ncbi_101790514;ncbi_101794333;ncbi_101797448;ncbi_101800139
GO:0006353	DNA-templated transcription, termination	4	7	0.326422	0.805881	ncbi_101792967;ncbi_101797221;ncbi_101797411;ncbi_101799689
GO:0006595	polyamine metabolic process	4	7	0.326422	0.805881	ncbi_101789809;ncbi_101791698;ncbi_101794990;ncbi_101801639
GO:0007029	endoplasmic reticulum organization	4	7	0.326422	0.805881	ncbi_101791412;ncbi_101792836;ncbi_101796122;ncbi_101798046
GO:0007030	Golgi organization	4	7	0.326422	0.805881	ncbi_101791650;ncbi_101794679;ncbi_101797040;ncbi_101805347
GO:0007052	mitotic spindle organization	4	7	0.326422	0.805881	ncbi_101790321;ncbi_101795570;ncbi_101797910;ncbi_101803135
GO:0007173	epidermal growth factor receptor signaling pathway	4	7	0.326422	0.805881	ncbi_101792054;ncbi_101792421;ncbi_101798405;ncbi_101798630
GO:0007368	determination of left/right symmetry	4	7	0.326422	0.805881	XLOC_041991;ncbi_101795162;ncbi_101798413;ncbi_101800627
GO:0009129	pyrimidine nucleoside monophosphate metabolic process	4	7	0.326422	0.805881	ncbi_101794333;ncbi_101797448;ncbi_101800139;ncbi_101801756
GO:0009218	pyrimidine ribonucleotide metabolic process	4	7	0.326422	0.805881	ncbi_101790514;ncbi_101794333;ncbi_101797448;ncbi_101800139
GO:0009220	pyrimidine ribonucleotide biosynthetic process	4	7	0.326422	0.805881	ncbi_101790514;ncbi_101794333;ncbi_101797448;ncbi_101800139
GO:0009620	response to fungus	4	7	0.326422	0.805881	ncbi_101794227;ncbi_101799013;ncbi_101802365;ncbi_101804078
GO:0009791	post-embryonic development	4	7	0.326422	0.805881	ncbi_101793151;ncbi_101796133;ncbi_101796971;ncbi_101797802
GO:0010586	miRNA metabolic process	4	7	0.326422	0.805881	ncbi_101801528;ncbi_101801777;ncbi_101803431;ncbi_101804383
GO:0010923	negative regulation of phosphatase activity	4	7	0.326422	0.805881	ncbi_101790913;ncbi_101792826;ncbi_101796844;ncbi_101803179
GO:0010984	regulation of lipoprotein particle clearance	4	7	0.326422	0.805881	ncbi_101794003;ncbi_101798833;ncbi_101800231;ncbi_101802433
GO:0019058	viral life cycle	4	7	0.326422	0.805881	XLOC_022878;ncbi_101790684;ncbi_101793107;ncbi_101804383
GO:0022602	ovulation cycle process	4	7	0.326422	0.805881	ncbi_101794712;ncbi_101797285;ncbi_101797573;ncbi_101799275
GO:0031279	regulation of cyclase activity	4	7	0.326422	0.805881	ncbi_101792901;ncbi_101797733;ncbi_101800857;ncbi_101802499
GO:0031532	actin cytoskeleton reorganization	4	7	0.326422	0.805881	ncbi_101790207;ncbi_101790659;ncbi_101792285;ncbi_101804329
GO:0032204	regulation of telomere maintenance	4	7	0.326422	0.805881	ncbi_101790929;ncbi_101794451;ncbi_101794479;ncbi_101798175
GO:0032228	regulation of synaptic transmission, GABAergic	4	7	0.326422	0.805881	ncbi_101791489;ncbi_101793720;ncbi_101795629;ncbi_101802311
GO:0032309	icosanoid secretion	4	7	0.326422	0.805881	ncbi_101790249;ncbi_101790477;ncbi_101796431;ncbi_101797742
GO:0032655	regulation of interleukin-12 production	4	7	0.326422	0.805881	ncbi_101790439;ncbi_101794213;ncbi_101803431;ncbi_101804625
GO:0032816	positive regulation of natural killer cell activation	4	7	0.326422	0.805881	ncbi_101793107;ncbi_101797847;ncbi_101800211;ncbi_101802521
GO:0032897	negative regulation of viral transcription	4	7	0.326422	0.805881	ncbi_101790556;ncbi_101795607;ncbi_101796626;ncbi_101802314
GO:0042522	regulation of tyrosine phosphorylation of Stat5 protein	4	7	0.326422	0.805881	ncbi_101796083;ncbi_101800211;ncbi_101802229;ncbi_101802918
GO:0042698	ovulation cycle	4	7	0.326422	0.805881	ncbi_101794712;ncbi_101797285;ncbi_101797573;ncbi_101799275
GO:0045577	regulation of B cell differentiation	4	7	0.326422	0.805881	ncbi_101790913;ncbi_101791559;ncbi_101797804;ncbi_101797866
GO:0046132	pyrimidine ribonucleoside biosynthetic process	4	7	0.326422	0.805881	ncbi_101790514;ncbi_101794333;ncbi_101797448;ncbi_101800139
GO:0046134	pyrimidine nucleoside biosynthetic process	4	7	0.326422	0.805881	ncbi_101790514;ncbi_101794333;ncbi_101797448;ncbi_101800139
GO:0046887	positive regulation of hormone secretion	4	7	0.326422	0.805881	ncbi_101790307;ncbi_101790889;ncbi_101793247;ncbi_101800492
GO:0050680	negative regulation of epithelial cell proliferation	4	7	0.326422	0.805881	ncbi_101791694;ncbi_101794679;ncbi_101795988;ncbi_101796701
GO:0050926	regulation of positive chemotaxis	4	7	0.326422	0.805881	ncbi_101791715;ncbi_101792342;ncbi_101803650;ncbi_101805032
GO:0050927	positive regulation of positive chemotaxis	4	7	0.326422	0.805881	ncbi_101791715;ncbi_101792342;ncbi_101803650;ncbi_101805032
GO:0051297	centrosome organization	4	7	0.326422	0.805881	ncbi_101790803;ncbi_101799231;ncbi_101799349;ncbi_101805067
GO:0071375	cellular response to peptide hormone stimulus	4	7	0.326422	0.805881	ncbi_101792421;ncbi_101798423;ncbi_101799111;ncbi_101804329
GO:0071715	icosanoid transport	4	7	0.326422	0.805881	ncbi_101790249;ncbi_101790477;ncbi_101796431;ncbi_101797742
GO:0072665	protein localization to vacuole	4	7	0.326422	0.805881	XLOC_040239;ncbi_101792242;ncbi_101797040;ncbi_101798491
GO:1901571	fatty acid derivative transport	4	7	0.326422	0.805881	ncbi_101790249;ncbi_101790477;ncbi_101796431;ncbi_101797742
GO:1901653	cellular response to peptide	4	7	0.326422	0.805881	ncbi_101792421;ncbi_101798423;ncbi_101799111;ncbi_101804329
GO:1903578	regulation of ATP metabolic process	4	7	0.326422	0.805881	ncbi_101789855;ncbi_101790010;ncbi_101795803;ncbi_101802994
GO:1903901	negative regulation of viral life cycle	4	7	0.326422	0.805881	ncbi_101790556;ncbi_101795607;ncbi_101796626;ncbi_101802314
GO:0001936	regulation of endothelial cell proliferation	16	34	0.326723	0.805881	ncbi_101793953;ncbi_101794679;ncbi_101794895;ncbi_101796589;ncbi_101796626;ncbi_101797579;ncbi_101797990;ncbi_101798886;ncbi_101799198;ncbi_101800531;ncbi_101802227;ncbi_101802299;ncbi_101803833;ncbi_101804730;ncbi_101805328;ncbi_101805386
GO:0032102	negative regulation of response to external stimulus	16	34	0.326723	0.805881	ncbi_101789572;ncbi_101790075;ncbi_101791528;ncbi_101796969;ncbi_101797705;ncbi_101798136;ncbi_101798416;ncbi_101800115;ncbi_101800673;ncbi_101801230;ncbi_101801826;ncbi_101802229;ncbi_101802883;ncbi_101804364;ncbi_101804552;ncbi_101805334
GO:0048869	cellular developmental process	463	1089	0.327555	0.805881	XLOC_008517;XLOC_036250;XLOC_037339;XLOC_039578;XLOC_039623;XLOC_041005;XLOC_041216;XLOC_041318;XLOC_041376;XLOC_041991;ncbi_101789413;ncbi_101789473;ncbi_101789617;ncbi_101789702;ncbi_101789706;ncbi_101789744;ncbi_101789756;ncbi_101789859;ncbi_101789878;ncbi_101789925;ncbi_101790010;ncbi_101790064;ncbi_101790075;ncbi_101790113;ncbi_101790140;ncbi_101790249;ncbi_101790252;ncbi_101790253;ncbi_1017…
GO:0001655	urogenital system development	29	64	0.329637	0.805881	XLOC_041991;ncbi_101789744;ncbi_101791187;ncbi_101791215;ncbi_101791559;ncbi_101793953;ncbi_101794425;ncbi_101794506;ncbi_101794814;ncbi_101794895;ncbi_101796646;ncbi_101797285;ncbi_101797405;ncbi_101798413;ncbi_101798983;ncbi_101799032;ncbi_101799253;ncbi_101799723;ncbi_101801233;ncbi_101801294;ncbi_101801713;ncbi_101802022;ncbi_101802143;ncbi_101802318;ncbi_101802758;ncbi_101803612;ncbi_1018036…
GO:0071704	organic substance metabolic process	1215	2880	0.330089	0.805881	XLOC_006516;XLOC_009700;XLOC_015567;XLOC_023475;XLOC_023587;XLOC_035199;XLOC_037339;XLOC_037828;XLOC_038442;XLOC_038597;XLOC_038607;XLOC_039067;XLOC_039107;XLOC_039192;XLOC_039414;XLOC_039556;XLOC_039590;XLOC_039684;XLOC_040517;XLOC_040703;XLOC_041124;XLOC_041169;XLOC_041318;XLOC_041429;XLOC_041651;XLOC_042103;XLOC_042178;XLOC_042216;XLOC_042300;XLOC_042448;ncbi_101789380;ncbi_101789396;ncbi_1017…
GO:0030154	cell differentiation	414	973	0.331044	0.805881	XLOC_008517;XLOC_036250;XLOC_037339;XLOC_039578;XLOC_039623;XLOC_041005;XLOC_041216;XLOC_041318;XLOC_041376;XLOC_041991;ncbi_101789413;ncbi_101789473;ncbi_101789617;ncbi_101789702;ncbi_101789706;ncbi_101789744;ncbi_101789756;ncbi_101789859;ncbi_101789878;ncbi_101789925;ncbi_101790010;ncbi_101790064;ncbi_101790075;ncbi_101790113;ncbi_101790140;ncbi_101790249;ncbi_101790252;ncbi_101790253;ncbi_1017…
GO:0007517	muscle organ development	35	78	0.332797	0.805881	XLOC_037339;ncbi_101790513;ncbi_101791105;ncbi_101791677;ncbi_101792025;ncbi_101792278;ncbi_101792287;ncbi_101793577;ncbi_101794030;ncbi_101794779;ncbi_101794935;ncbi_101794957;ncbi_101796305;ncbi_101797065;ncbi_101797554;ncbi_101798156;ncbi_101798969;ncbi_101799009;ncbi_101799393;ncbi_101799755;ncbi_101800531;ncbi_101800627;ncbi_101800831;ncbi_101801067;ncbi_101802372;ncbi_101802678;ncbi_1018027…
GO:0016053	organic acid biosynthetic process	19	41	0.333048	0.805881	ncbi_101789631;ncbi_101794230;ncbi_101795175;ncbi_101796972;ncbi_101797163;ncbi_101797287;ncbi_101797395;ncbi_101797455;ncbi_101798210;ncbi_101798388;ncbi_101799002;ncbi_101799199;ncbi_101799853;ncbi_101801193;ncbi_101801759;ncbi_101801930;ncbi_101802051;ncbi_101802407;ncbi_101802986
GO:0043161	proteasome-mediated ubiquitin-dependent protein catabolic process	19	41	0.333048	0.805881	XLOC_042300;ncbi_101789847;ncbi_101792281;ncbi_101793264;ncbi_101793531;ncbi_101794098;ncbi_101794686;ncbi_101795457;ncbi_101796184;ncbi_101797073;ncbi_101797664;ncbi_101798222;ncbi_101798276;ncbi_101799454;ncbi_101799660;ncbi_101800084;ncbi_101800563;ncbi_101802081;ncbi_101803413
GO:0046394	carboxylic acid biosynthetic process	19	41	0.333048	0.805881	ncbi_101789631;ncbi_101794230;ncbi_101795175;ncbi_101796972;ncbi_101797163;ncbi_101797287;ncbi_101797395;ncbi_101797455;ncbi_101798210;ncbi_101798388;ncbi_101799002;ncbi_101799199;ncbi_101799853;ncbi_101801193;ncbi_101801759;ncbi_101801930;ncbi_101802051;ncbi_101802407;ncbi_101802986
GO:0055082	cellular chemical homeostasis	59	134	0.333532	0.805881	ncbi_101789513;ncbi_101789991;ncbi_101790105;ncbi_101790303;ncbi_101790694;ncbi_101790787;ncbi_101791019;ncbi_101791238;ncbi_101791388;ncbi_101791495;ncbi_101791528;ncbi_101791725;ncbi_101791924;ncbi_101792049;ncbi_101792490;ncbi_101792508;ncbi_101792901;ncbi_101793141;ncbi_101793148;ncbi_101793247;ncbi_101793804;ncbi_101793893;ncbi_101793909;ncbi_101794045;ncbi_101794084;ncbi_101794280;ncbi_1017…
GO:0007276	gamete generation	53	120	0.33433	0.805881	ncbi_101790141;ncbi_101790293;ncbi_101790412;ncbi_101790535;ncbi_101791065;ncbi_101791289;ncbi_101791636;ncbi_101792312;ncbi_101792771;ncbi_101792993;ncbi_101794128;ncbi_101794154;ncbi_101794479;ncbi_101794485;ncbi_101794587;ncbi_101794798;ncbi_101794824;ncbi_101794984;ncbi_101795058;ncbi_101795684;ncbi_101795896;ncbi_101795922;ncbi_101795949;ncbi_101796083;ncbi_101796486;ncbi_101796646;ncbi_1017…
GO:0097190	apoptotic signaling pathway	50	113	0.334558	0.805881	XLOC_038182;ncbi_101789812;ncbi_101790500;ncbi_101790562;ncbi_101790618;ncbi_101790790;ncbi_101790903;ncbi_101790921;ncbi_101791725;ncbi_101791927;ncbi_101792318;ncbi_101792620;ncbi_101792805;ncbi_101793953;ncbi_101794454;ncbi_101794679;ncbi_101795030;ncbi_101795684;ncbi_101796056;ncbi_101796315;ncbi_101796331;ncbi_101796617;ncbi_101797249;ncbi_101797713;ncbi_101798180;ncbi_101798553;ncbi_1017988…
GO:0042129	regulation of T cell proliferation	22	48	0.337352	0.805881	XLOC_039623;ncbi_101790439;ncbi_101790913;ncbi_101791271;ncbi_101791924;ncbi_101796029;ncbi_101796547;ncbi_101796895;ncbi_101797043;ncbi_101798182;ncbi_101798749;ncbi_101799051;ncbi_101799111;ncbi_101799918;ncbi_101800074;ncbi_101800097;ncbi_101800211;ncbi_101801807;ncbi_101802521;ncbi_101803103;ncbi_101803777;ncbi_101804738
GO:0010595	positive regulation of endothelial cell migration	8	16	0.338234	0.805881	ncbi_101790478;ncbi_101794895;ncbi_101795228;ncbi_101798692;ncbi_101800165;ncbi_101800301;ncbi_101800728;ncbi_101805258
GO:0030336	negative regulation of cell migration	8	16	0.338234	0.805881	ncbi_101792342;ncbi_101794679;ncbi_101796969;ncbi_101798214;ncbi_101798416;ncbi_101799198;ncbi_101803620;ncbi_101803833
GO:0034504	protein localization to nucleus	8	16	0.338234	0.805881	ncbi_101789413;ncbi_101790790;ncbi_101793494;ncbi_101796626;ncbi_101797355;ncbi_101800651;ncbi_101804112;ncbi_101804311
GO:0035023	regulation of Rho protein signal transduction	8	16	0.338234	0.805881	ncbi_101791388;ncbi_101792049;ncbi_101792849;ncbi_101793545;ncbi_101799634;ncbi_101800418;ncbi_101802788;ncbi_101804311
GO:0048259	regulation of receptor-mediated endocytosis	8	16	0.338234	0.805881	ncbi_101789702;ncbi_101790307;ncbi_101795228;ncbi_101797249;ncbi_101800962;ncbi_101802433;ncbi_101803856;ncbi_101805258
GO:0051271	negative regulation of cellular component movement	8	16	0.338234	0.805881	ncbi_101792342;ncbi_101794679;ncbi_101796969;ncbi_101798214;ncbi_101798416;ncbi_101799198;ncbi_101803620;ncbi_101803833
GO:0060993	kidney morphogenesis	8	16	0.338234	0.805881	XLOC_041991;ncbi_101794425;ncbi_101796646;ncbi_101798413;ncbi_101798983;ncbi_101799253;ncbi_101801294;ncbi_101803612
GO:2000146	negative regulation of cell motility	8	16	0.338234	0.805881	ncbi_101792342;ncbi_101794679;ncbi_101796969;ncbi_101798214;ncbi_101798416;ncbi_101799198;ncbi_101803620;ncbi_101803833
GO:0009116	nucleoside metabolic process	15	32	0.342871	0.805881	ncbi_101789753;ncbi_101790514;ncbi_101791376;ncbi_101791642;ncbi_101792570;ncbi_101793480;ncbi_101793804;ncbi_101794333;ncbi_101794662;ncbi_101796972;ncbi_101797010;ncbi_101797448;ncbi_101798423;ncbi_101800139;ncbi_101801878
GO:0050792	regulation of viral process	15	32	0.342871	0.805881	ncbi_101790556;ncbi_101791352;ncbi_101791430;ncbi_101791574;ncbi_101792052;ncbi_101793010;ncbi_101795607;ncbi_101795644;ncbi_101796626;ncbi_101799013;ncbi_101799625;ncbi_101802314;ncbi_101804739;ncbi_101804793;ncbi_101805474
GO:0060627	regulation of vesicle-mediated transport	40	90	0.345314	0.805881	XLOC_041858;XLOC_041935;ncbi_101789702;ncbi_101789925;ncbi_101790307;ncbi_101790458;ncbi_101791725;ncbi_101792047;ncbi_101792132;ncbi_101792658;ncbi_101793107;ncbi_101793239;ncbi_101793327;ncbi_101793615;ncbi_101793661;ncbi_101794517;ncbi_101795228;ncbi_101796118;ncbi_101796360;ncbi_101797249;ncbi_101798729;ncbi_101798855;ncbi_101799013;ncbi_101799076;ncbi_101799342;ncbi_101799510;ncbi_101799967;…
GO:0006796	phosphate-containing compound metabolic process	257	602	0.347415	0.805881	XLOC_037828;XLOC_038597;XLOC_040517;XLOC_040703;XLOC_041429;ncbi_101789396;ncbi_101789428;ncbi_101789439;ncbi_101789617;ncbi_101789690;ncbi_101789706;ncbi_101789753;ncbi_101789812;ncbi_101789855;ncbi_101790098;ncbi_101790338;ncbi_101790373;ncbi_101790412;ncbi_101790494;ncbi_101790514;ncbi_101790546;ncbi_101790559;ncbi_101790598;ncbi_101790657;ncbi_101790669;ncbi_101790771;ncbi_101790817;ncbi_1017…
GO:0048644	muscle organ morphogenesis	18	39	0.348381	0.805881	ncbi_101792025;ncbi_101792287;ncbi_101794030;ncbi_101794779;ncbi_101794935;ncbi_101794957;ncbi_101797554;ncbi_101798969;ncbi_101799009;ncbi_101799393;ncbi_101799755;ncbi_101802372;ncbi_101802788;ncbi_101803548;ncbi_101803953;ncbi_101804464;ncbi_101804915;ncbi_101805386
GO:0006222	UMP biosynthetic process	3	5	0.349929	0.805881	ncbi_101794333;ncbi_101797448;ncbi_101800139
GO:0006826	iron ion transport	3	5	0.349929	0.805881	ncbi_101795208;ncbi_101803068;ncbi_101803155
GO:0006829	zinc II ion transport	3	5	0.349929	0.805881	ncbi_101796376;ncbi_101803419;ncbi_101804208
GO:0006986	response to unfolded protein	3	5	0.349929	0.805881	XLOC_039192;ncbi_101789828;ncbi_101797073
GO:0008286	insulin receptor signaling pathway	3	5	0.349929	0.805881	ncbi_101792421;ncbi_101799111;ncbi_101804329
GO:0009067	aspartate family amino acid biosynthetic process	3	5	0.349929	0.805881	ncbi_101796972;ncbi_101797287;ncbi_101797455
GO:0009173	pyrimidine ribonucleoside monophosphate metabolic process	3	5	0.349929	0.805881	ncbi_101794333;ncbi_101797448;ncbi_101800139
GO:0009174	pyrimidine ribonucleoside monophosphate biosynthetic process	3	5	0.349929	0.805881	ncbi_101794333;ncbi_101797448;ncbi_101800139
GO:0016079	synaptic vesicle exocytosis	3	5	0.349929	0.805881	ncbi_101789925;ncbi_101799033;ncbi_101800296
GO:0016441	posttranscriptional gene silencing	3	5	0.349929	0.805881	ncbi_101796941;ncbi_101798288;ncbi_101803761
GO:0017156	calcium ion regulated exocytosis	3	5	0.349929	0.805881	ncbi_101789925;ncbi_101799033;ncbi_101800296
GO:0030815	negative regulation of cAMP metabolic process	3	5	0.349929	0.805881	ncbi_101791637;ncbi_101797742;ncbi_101801155
GO:0030816	positive regulation of cAMP metabolic process	3	5	0.349929	0.805881	ncbi_101793953;ncbi_101797733;ncbi_101800857
GO:0030818	negative regulation of cAMP biosynthetic process	3	5	0.349929	0.805881	ncbi_101791637;ncbi_101797742;ncbi_101801155
GO:0030819	positive regulation of cAMP biosynthetic process	3	5	0.349929	0.805881	ncbi_101793953;ncbi_101797733;ncbi_101800857
GO:0031958	corticosteroid receptor signaling pathway	3	5	0.349929	0.805881	ncbi_101794685;ncbi_101798491;ncbi_101800167
GO:0032508	DNA duplex unwinding	3	5	0.349929	0.805881	ncbi_101798344;ncbi_101800716;ncbi_101805049
GO:0032653	regulation of interleukin-10 production	3	5	0.349929	0.805881	ncbi_101794213;ncbi_101794842;ncbi_101800773
GO:0032945	negative regulation of mononuclear cell proliferation	3	5	0.349929	0.805881	ncbi_101796895;ncbi_101797043;ncbi_101799051
GO:0035194	posttranscriptional gene silencing by RNA	3	5	0.349929	0.805881	ncbi_101796941;ncbi_101798288;ncbi_101803761
GO:0035337	fatty-acyl-CoA metabolic process	3	5	0.349929	0.805881	ncbi_101789631;ncbi_101798823;ncbi_101801215
GO:0035794	positive regulation of mitochondrial membrane permeability	3	5	0.349929	0.805881	ncbi_101798591;ncbi_101800932;ncbi_101801732
GO:0042510	regulation of tyrosine phosphorylation of Stat1 protein	3	5	0.349929	0.805881	ncbi_101790439;ncbi_101796083;ncbi_101802229
GO:0043588	skin development	3	5	0.349929	0.805881	XLOC_041318;ncbi_101799048;ncbi_101802372
GO:0043954	cellular component maintenance	3	5	0.349929	0.805881	ncbi_101792049;ncbi_101792205;ncbi_101799975
GO:0045055	regulated exocytosis	3	5	0.349929	0.805881	ncbi_101789925;ncbi_101799033;ncbi_101800296
GO:0046049	UMP metabolic process	3	5	0.349929	0.805881	ncbi_101794333;ncbi_101797448;ncbi_101800139
GO:0051004	regulation of lipoprotein lipase activity	3	5	0.349929	0.805881	ncbi_101790562;ncbi_101793830;ncbi_101797549
GO:0051225	spindle assembly	3	5	0.349929	0.805881	ncbi_101790293;ncbi_101801609;ncbi_101803061
GO:0051955	regulation of amino acid transport	3	5	0.349929	0.805881	ncbi_101801281;ncbi_101801476;ncbi_101802640
GO:0060442	branching involved in prostate gland morphogenesis	3	5	0.349929	0.805881	ncbi_101791559;ncbi_101802318;ncbi_101804530
GO:0070391	response to lipoteichoic acid	3	5	0.349929	0.805881	ncbi_101791786;ncbi_101796495;ncbi_101801807
GO:0072497	mesenchymal stem cell differentiation	3	5	0.349929	0.805881	ncbi_101796646;ncbi_101797285;ncbi_101797485
GO:0097048	dendritic cell apoptotic process	3	5	0.349929	0.805881	ncbi_101793107;ncbi_101802476;ncbi_101803881
GO:0099504	synaptic vesicle cycle	3	5	0.349929	0.805881	ncbi_101789925;ncbi_101799033;ncbi_101800296
GO:1900372	negative regulation of purine nucleotide biosynthetic process	3	5	0.349929	0.805881	ncbi_101791637;ncbi_101797742;ncbi_101801155
GO:1900543	negative regulation of purine nucleotide metabolic process	3	5	0.349929	0.805881	ncbi_101791637;ncbi_101797742;ncbi_101801155
GO:1902930	regulation of alcohol biosynthetic process	3	5	0.349929	0.805881	ncbi_101792285;ncbi_101792901;ncbi_101803431
GO:2000696	regulation of epithelial cell differentiation involved in kidney development	3	5	0.349929	0.805881	ncbi_101797664;ncbi_101798983;ncbi_101799032
[truncated: 2,613 more rows]

## Sheet: T_3h-vs-T_6h.Level2
GO ID	Description	GeneRatio (983)	BgRatio (7330)	pvalue	p.adjust	geneID
[truncated: 2,925 more rows]

[truncated: 4 more sheets: T_6h-vs-T_9h.Level2, T_0h-vs-T_6h.Level2, T_0h-vs-T_9h.Level2, T_3h-vs-T_9h.Level2]
