# Supplementary material for: Dual Transcriptomic Analyses Unveil Host–Pathogen Interactions Between Salmonella enterica Serovar Enteritidis and Laying Ducks (Anas platyrhynchos)
Source: Front Microbiol. 2021 Aug 5;12:705712. doi: 10.3389/fmicb.2021.705712 (PMC8374152; doi:10.3389/fmicb.2021.705712)
Supplement: Supplementary Table 8 — GO enrichment analysis of SE difference expression genes between 3, 6, and 9 h post-infection. [file Table_8.XLSX]

## Sheet: T_3h-vs-T_6h.Level2
Ontology	Class	Gene Number(up)	Gene Number(down)	Gene ID(up)	Gene ID(down)
Biological Process	response to stimulus	1	0	gene616
Biological Process	single-organism process	1	0	gene616
Biological Process	metabolic process	1	0	gene616
Molecular Function	antioxidant activity	1	0	gene616
Molecular Function	catalytic activity	1	0	gene616

## Sheet: T_3h-vs-T_9h.Level2
Ontology	Class	Gene Number(up)	Gene Number(down)	Gene ID(up)	Gene ID(down)
Biological Process	detoxification	1	0	gene164
Biological Process	response to stimulus	1	1	gene164	gene3744
Biological Process	metabolic process	6	5	gene164;gene3351;gene3571;gene3591;gene42;gene930	gene1916;gene2647;gene3183;gene3268;gene937
Biological Process	cellular process	3	4	gene164;gene3591;gene930	gene1916;gene2647;gene3183;gene937
Biological Process	single-organism process	2	3	gene164;gene3591	gene1916;gene2647;gene3183
Biological Process	biological regulation	2	1	gene164;gene3591	gene937
Biological Process	localization	1	1	gene3591	gene2647
Molecular Function	binding	5	2	gene164;gene3571;gene3591;gene42;gene930	gene1916;gene937
Molecular Function	catalytic activity	3	3	gene164;gene3591;gene4194	gene1916;gene2647;gene3268
Molecular Function	structural molecule activity	2	0	gene3571;gene42
Molecular Function	nucleic acid binding transcription factor activity	0	1		gene937
Cellular Component	cell	4	2	gene3351;gene3571;gene42;gene930	gene1916;gene937
Cellular Component	cell part	4	2	gene3351;gene3571;gene42;gene930	gene1916;gene937
Cellular Component	macromolecular complex	3	0	gene3351;gene3571;gene42

## Sheet: T_6h-vs-T_9h.Level2
Ontology	Class	Gene Number(up)	Gene Number(down)	Gene ID(up)	Gene ID(down)
Biological Process	response to stimulus	0	1		gene616
Biological Process	single-organism process	1	1	gene3591	gene616
Biological Process	localization	1	0	gene3591
Biological Process	biological regulation	1	0	gene3591
Biological Process	metabolic process	1	1	gene3591	gene616
Biological Process	cellular process	1	0	gene3591
Molecular Function	antioxidant activity	0	1		gene616
Molecular Function	catalytic activity	2	1	gene3591;gene4194	gene616
Molecular Function	binding	1	0	gene3591
