# Supplementary material for: Dual Transcriptomic Analyses Unveil Host–Pathogen Interactions Between Salmonella enterica Serovar Enteritidis and Laying Ducks (Anas platyrhynchos)
Source: Front Microbiol. 2021 Aug 5;12:705712. doi: 10.3389/fmicb.2021.705712 (PMC8374152; doi:10.3389/fmicb.2021.705712)
Supplement: Supplementary Table 9 — Identification of stage-specific modules based on weighted gene co-expression network analysis. [file Table_9.XLS]

Sample	MM.blue	MM.lightcyan1	MM.black	MM.darkorange2	MM.brown	MM.darkturquoise	MM.darkred	MM.floralwhite	MM.lightcyan	MM.darkgreen	MM.darkmagenta	MM.grey
T_0h-1	0.505162653	0.879483378	-0.290070291	0.131382582	-0.336546263	-0.375145384	-0.097361832	-0.105350933	-0.06937687	-0.403737958	-0.340573657	0.10912451
T_0h-2	0.491920115	0.021966193	-0.312950265	0.085600945	-0.326622785	-0.370013891	-0.11378145	-0.120756977	-0.064836851	-0.406362284	-0.342487785	0.432415774
T_0h-3	0.489056204	-0.000105391	-0.316261785	0.090355545	-0.337315461	-0.383610078	-0.131178616	-0.117962669	-0.063145915	-0.407350345	-0.334692928	-0.619883726
T_3h-1	-0.198169521	-0.256801262	-0.009219333	-0.258158303	0.348960637	0.43737088	0.44802796	0.441020866	-0.260948442	0.136860857	-0.212742585	-0.095580582
T_3h-2	-0.226668229	-0.154106702	0.035341924	-0.260333997	0.369310959	0.471691226	0.491033695	0.511921809	-0.230448552	0.163798712	-0.170005411	-0.226557039
T_3h-3	-0.170452461	-0.124585373	0.033462011	-0.222471082	0.365965293	0.379895924	0.524132418	0.363678182	-0.284270769	0.074350609	-0.252003428	0.345065231
T_6h-1	-0.168055613	0.063559797	0.468724179	0.464699552	0.171810069	-0.107851554	-0.132689867	-0.373308694	-0.142995729	-0.117601158	0.172741091	0.359373965
T_6h-2	-0.201968793	-0.152413143	0.442927256	0.411374349	0.225257383	-0.033187484	-0.090781023	-0.378146824	-0.173699272	-0.087570988	0.174965602	-0.20791586
T_6h-3	-0.202603458	-0.177113363	0.45835875	0.399007212	0.197705538	-0.057956422	-0.119752716	-0.291081087	-0.165548602	-0.083380322	0.174058438	-0.111749612
T_9h-1	-0.097641488	-0.161762593	-0.198524879	-0.308261331	-0.250558631	0.002413699	-0.277901899	-0.015731907	0.506479911	0.376918741	0.380938744	-0.181562432
T_9h-2	-0.10931646	-0.09961501	-0.182806259	-0.296422644	-0.229366502	0.005316529	-0.277417406	0.025908049	0.487345618	0.379216348	0.380414525	0.094786029
T_9h-3	-0.111262949	0.161493469	-0.128981308	-0.236772828	-0.198600238	0.031076555	-0.222329263	0.059810184	0.461445474	0.37485779	0.369387394	0.102483743
